# Supplementary material for: Rapid molecular diversification and homogenization of clustered major ampullate silk genes in Argiope garden spiders
Source: PLoS Genet. 2022 Dec 12;18(12):e1010537. doi: 10.1371/journal.pgen.1010537 (PMC9779670; doi:10.1371/journal.pgen.1010537)
Supplement: S1 Table — (XLSX) [file pgen.1010537.s017.xlsx]

## Sheet: Sheet1
	A. argentata		A. aurantia		A. trifasciata		L. geometricus	V. arenata
Seq. Type	10X	ONT	10X	ONT	10X	ONT	10X	ONT
Data amount (Gb)	120.3	91	110.8	86	115.9	62	207.8	78.7
N50 Reads (Kb)	N/A	25.2	N/A	25.6	N/A	17.7	N/A	15.5
Assembly Length (Gb)	1.899	1.796	1.871	1.79	1.899	1.854	1.785	2.168
# of fragments	57010	7844	145374	13837	77141	17202	176773	25166
N50 fragments (Mb)	4.69	2.456	0.346	1.525	1.82	0.94	0.112	0.334
Largest fragments (Mb)	28.602	28.037	4.813	26.792	24.551	12.992	6.004	5.736
