# Supplementary material for: Rapid molecular diversification and homogenization of clustered major ampullate silk genes in Argiope garden spiders
Source: PLoS Genet. 2022 Dec 12;18(12):e1010537. doi: 10.1371/journal.pgen.1010537 (PMC9779670; doi:10.1371/journal.pgen.1010537)
Supplement: S2 Table — For each MaSp gene, the average length of the ONT reads that map to that location is provided as well as the total basepair coverage of all ONT reads across the length of each gene. Species names abbreviated as A.arg–Argiope argentata, A.aur–Argiope aurantia, A.tri–Argiope trifasciata. (XLSX) [file pgen.1010537.s018.xlsx]

## Sheet: Sheet1
Species	Gene	Ave Read Len.	X_Cov
Aarg	Masp1	24821.2	29.3318
Aarg	MaSp2.1a	20528.7	37.8353
Aarg	MaSp2.1b	23058.8	27.0898
Aarg	MaSp2.2a	14745.3	18.8872
Aarg	MaSp2.2b	22554.9	36.3446
Aarg	MaSp2.2c	24900	38.8499
Aarg	MaSp2.4	32054.8	25.7782
Aarg	MaSp3a	28764.8	34.9063
Aarg	MaSp3b	28009	32.7425
Aarg	MaSp6	32459.4	26.2657
Aarg	All	23821	33.8
Aaur	MaSp1a	25705.7	49.8462
Aaur	MaSp1b	26158.3	48.6975
Aaur	MaSp2.1a	25967	45.8
Aaur	MaSp2.1b	22636	48
Aaur	MaSp2.2a	19823.9	27.9918
Aaur	MaSp2.2b	25545	66.2391
Aaur	MaSp2.2c	24619.4	51.4319
Aaur	MaSp2.2d	22665.6	37.0456
Aaur	MaSp2.2e	20606.9	28.4632
Aaur	MaSp2.3	31145.7	43.1202
Aaur	MaSp2.4	30201.9	23.9164
Aaur	MaSp3a	27279.5	41.1321
Aaur	MaSp3b	28117.1	40.1593
Aaur	MaSp6	30092.1	37.606
Aaur	All	25084	44
Atri	MaSp1	15772.3	21.2542
Atri	MaSp2.1a	14225.7	24.512
Atri	MaSp2.1b	20993.5	22.496
Atri	MaSp2.2a	12717.5	22.5447
Atri	MaSp2.2b	10987.6	36.4342
Atri	MaSp2.2c	18323.9	25.683
Atri	MaSp2.3	25073.7	28.4461
Atri	MaSp2.4	15847.6	20.9913
Atri	MaSp3a	24405.6	21.6942
Atri	MaSp3b	17623	23.0781
Atri	MaSp6	14948.9	24.7878
Atri	All	15702	25.8
