# Supplementary material for: Rapid molecular diversification and homogenization of clustered major ampullate silk genes in Argiope garden spiders
Source: PLoS Genet. 2022 Dec 12;18(12):e1010537. doi: 10.1371/journal.pgen.1010537 (PMC9779670; doi:10.1371/journal.pgen.1010537)
Supplement: S3 Table — Average pairwise sequence similarity among all repetitive introns that belong to a homology group for each gene. For genes with alternating introns the pairwise sequence similarity is calculated separately for first and second type. (XLSX) [file pgen.1010537.s019.xlsx]

## Sheet: Sheet1
Gene	Intron group #	%_ID
Aarg_MaSp2.2a	1	97.6808
	2	95.3157
Aarg_MaSp2.2b	1	96.0819
Aarg_MaSp2.2c	1	99.5514
Aarg_MaSp2.2d	1	99.2931
Aaur_MaSp2.2a	1	99.6627
	2	95.2707
Aaur_MaSp2.2b	1	95.5551
Aaur_MaSp2.2c	1	98.173
Aaur_MaSp2.2d	1	99.4112
Aaur_MaSp2.2e	1	97.7917
Atri_MaSp2.2a	1	97.4102
Atri_MaSp2.2b	1	97.9373
Aarg_MaSp2.1a	1	99.5673
	2	95.559
Aaur_MaSp2.1a	1	98.4678
	2	97.0297
Atri_MaSp2.1a	1	94.2554
	2	99.5509
