# Supplementary material for: Rapid molecular diversification and homogenization of clustered major ampullate silk genes in Argiope garden spiders
Source: PLoS Genet. 2022 Dec 12;18(12):e1010537. doi: 10.1371/journal.pgen.1010537 (PMC9779670; doi:10.1371/journal.pgen.1010537)
Supplement: S4 Table — Calculated based on the repeat regions (termini excluded) of all Argiope poly-A MaSp genes. (XLSX) [file pgen.1010537.s020.xlsx]

## Sheet: Sheet1
Motif/AA_%	Aarg_MaSp2.2a	Aarg_MaSp2.2b	Aarg_MaSp2.2c	Aarg_MaSp2.2d	Aaur_MaSp2.2a	Aaur_MaSp2.2b	Aaur_MaSp2.2c	Aaur_MaSp2.2d	Aaur_MaSp2.2e	Atri_MaSp2.2a	Atri_MaSp2.2b	Atri_MaSp2.2c	Aarg_MaSp2.1a	Aarg_MaSp2.1b	Aaur_MaSp2.1a	Aaur_MaSp2.1b	Atri_MaSp2.1a	Atri_MaSp2.1b	Aarg_Masp1	Aaur_Masp1a	Aaur_Masp1b	Atri_Masp1	Aarg_MaSp3a	Aarg_MaSp3b	Aaur_MaSp3a	Aaur_MaSp3b	Atri_MaSp3a	Atri_MaSp3b
GPGXX	45.9887	48.9966	50.9709	50.7801	42.6547	52.2241	50	51.7509	46.8951	47.032	40.7837	52.556	40.9483	63.855	40.5123	57.7125	60.8394	55.8625	0	0.165837	0.151976	0.123365	15.0764	14.5698	14.554	13.3885	11.739	11.8963
GGX	29.295	19.7029	16.699	16.6912	26.2869	23.4797	23.1481	23.1484	19.9143	21.4612	16.5534	9.56347	21.9828	20.4268	25.5619	21.4061	27.3777	14.3646	45.6561	47.0647	37.386	46.4101	34.4486	34.1351	32.1127	37.0983	22.4433	28.5511
QQ	4.05186	10.9461	10.1618	10.3032	5.03181	10.473	10.9259	11.3418	10.5353	8.76712	9.91603	9.305	5.34483	0	7.63199	0	8.3943	0	0	0	0	0	0	0	1.03286	1.65531	0	0
A	28.2	22.4	20.8	20.8	29.4	20.4	20.7	20	18.8	21.4	20.2	18.4	23.6	15.4	20.6	17.2	21.8	15.8	30.2	29.9	30.9	30.6	20.5	22	20.4	19	22.2	23
C	0	0	0	0	0	0	0	0	0	0	0	0	0	0	0	0	0	0	0	0	0	0	0	0	0	0	0	0
D	0	0	0	0	0	0	0	0	0.1	0	0	0	0	0	0.1	0	0	0.3	0	0.3	1.6	0	2.8	2.9	2.2	1.9	3.5	1.6
E	0	0	0	0	0.1	0	0	0	0.2	0	0	0	0	0	0.1	0	0	0.2	0	0.1	0.1	0	0.5	0.6	3	2.8	3.3	4
F	1	0.1	0	0	3.4	0	0	0	0	0	0	0	0	0.1	0	0	0	0.1	0	0	1.4	0	0	0	0.5	0.9	0	0
G	40.4	39.7	38.9	38.9	38.6	40.8	40.2	40.4	37.6	39.6	38.1	37.1	37.5	39.1	38	39.6	39	35.7	47.5	47.4	44	46.7	41.6	41	40.5	42.1	40.4	39.3
H	0	0	0	0	0	0	0	0	0	0	0	0	0	0	0	0	0	0.1	0	0	0	0	0	0	0.1	0.1	0	0
I	0	0	0	0	0	0	0	0	0.2	0	0	0	0	0.1	0	0	0	0.1	0	0	0.1	0	0.4	0.4	0.8	0.8	0.3	0.6
K	0	0.1	0	0	0.5	0	0	0	0	0	0	0	0	0	0	0	0	0.1	0	0	0.1	0	0.2	0.3	0.3	0.1	0.1	0.2
L	0	0	0	0	0.5	0	0	0	0.5	0	0	0.1	0	0.3	0.1	0.2	0	0.8	3.7	3.7	7.2	3	0	0.2	1.8	0.3	1.2	0.5
M	0	0	0	0	0	0	0	0	0	0	0	0	0	0	0	0	0	1.6	0	0	0	0	0	0	0	0	0	0
N	0	0	0	0	0	0	0	0	0.2	0	0	0	0	0.3	0	0.2	0	1.8	0	0	0	0	0.2	0.1	0.8	0.1	0.4	1.1
P	14.2	12.9	13.7	13.7	12.9	13.8	13.9	14.1	12.7	13.7	14.3	15.9	14.3	17.2	15	15	16	13.9	0	0	0	0	4.5	4.8	4.3	3.4	2.8	3.5
Q	8.8	14.5	14.7	14.8	9.3	15.3	15.3	15.6	14.9	14.5	14.8	15	12.1	5.5	12.3	5.6	11.3	5	8.7	9.7	4.1	10.3	6.5	6.4	3.8	4.9	3.1	2.1
R	1.2	0.9	0.5	0.5	1.8	0.9	0.4	0.1	0.3	0.7	0.9	0.7	0.1	0.2	0.4	0	0.6	0.7	1.5	2	2.9	1.4	3.1	3.3	3.6	4	5.4	4.8
S	2.3	4.5	6.8	6.8	1	4.3	4.8	4.8	7.7	5.8	6.4	7.5	7.3	16.8	7.4	16.3	6.5	17.5	4.6	2.9	5.4	3.8	11.8	9.7	10.5	12.5	10.1	11.9
T	0.1	0.1	0	0	0.1	0	0	0	0.7	0	0	0	0	0	0.3	0.2	0	0.7	0.1	0.1	0.1	0	2.3	2.3	0.6	0.9	0.4	0.2
V	0.2	0.1	0	0	1.3	0	0	0.5	1.4	0	0	0.9	0	0.1	0.5	0.2	0	0.4	0	0.2	0.8	0.1	0.1	0.3	1.8	1	0.3	1
W	0	0	0	0	0	0	0	0	0	0	0	0	0	0	0	0	0	0	0	0	0	0	0	0	0	0	0	0
Y	3.7	4.5	4.5	4.5	1.3	4.4	4.7	4.7	4.6	4.3	4.2	4.3	5	5	5.5	5.4	4.8	5.2	3.7	3.7	1.5	3.9	5.5	5.6	5.2	5.2	6.4	6.1
