# Supplementary material for: Rapid molecular diversification and homogenization of clustered major ampullate silk genes in Argiope garden spiders
Source: PLoS Genet. 2022 Dec 12;18(12):e1010537. doi: 10.1371/journal.pgen.1010537 (PMC9779670; doi:10.1371/journal.pgen.1010537)
Supplement: S5 Table — The four gene groups are MaSp1, MaSp2.1, MaSp2.2 and MaSp3 (results in different tabs). ’Occurrence’ indicates the total number of times the k-mer is found across all consensus poly-A units. ’Add_occ’ indicates the number of occurrences within the sequences that represent multiple occurrences. ’Total kmer Add_Occ’ is the sum of all additional occurrences for k-mers of that length. ’Rel. Add_Occur’ is calculated by dividing ’Add_occ’ by ’Total kmer Add_Occ’. (XLSX) [file pgen.1010537.s021.xlsx]

## Sheet: MaSp1
Round1:	k-mer	Length	Occurrence	Add_occ	Total kmer Add_Occ	Rel. Add_Occur	Round2:	k-mer	Length	Occurrence	Add_occ	Total kmer Add_Occ	Rel. Add_Occur
	GAG	3	34	24	48	0.5		QGG	3	15	8	16	0.5
	GQGG	4	17	8	17	0.470588		GQG	3	13	5	16	0.3125
	GGAG	4	16	7	17	0.411765
	GQG	3	26	16	48	0.333333

## Sheet: MaSp2.1
Round1:	k-mer	Length	Occurrence	Add_occ	Total kmer Add_Occ	Rel Add_Occur
GQG	3	16	10	6	12	0.5

## Sheet: MaSp2.2
Round1:	k-mer	Length	Occurrence	Add_occ	Total kmer Add_Occ	Rel Add_Occur	Round 2:	k-mer	Length	Occurrence	Add_occ	Total kmer Add_Occ	Rel Add_Occur	Round 3:	k-mer	Length	Occurrence	Add_occ	Total kmer Add_Occ	Rel Add_Occur
	GQQGPG	6	92	45	67	0.671642		YGPG	4	69	23	53	0.433962		QGP	3	83	37	92	0.402174
	GAGQQGPG	8	53	14	27	0.518519		GPG	3	129	79	193	0.409326		SQGP	4	36	6	23	0.26087
	GQQGPGSQGP	10	35	5	11	0.454545		YGP	3	86	39	193	0.202073		GPG	3	60	19	92	0.206522
	GQQGP	5	98	51	114	0.447368		QGP	3	83	37	193	0.19171		GAG	3	32	10	92	0.108696
	GAGQQGP	7	56	17	46	0.369565		SQGP	4	36	6	53	0.113208		GQG	3	46	8	92	0.0869565
	GPG	3	226	176	496	0.354839		GPGG	4	25	5	53	0.0943396		PGG	3	26	5	92	0.0543478
	QGPG	4	124	77	233	0.330472		GAG	3	33	11	193	0.0569948		GGQ	3	20	5	92	0.0543478
	QGP	3	175	128	496	0.258065		GQG	3	46	8	193	0.0414508
	GQQG	4	102	54	233	0.23176		PGG	3	27	6	193	0.0310881
	QGPGSQGP	8	36	6	27	0.222222		GGQ	3	20	5	193	0.0259067
	QGPGGAGQ	8	25	6	27	0.222222
	GQQGPGG	7	47	10	46	0.217391
	QGPGS	5	61	22	114	0.192982
	QGPGG	5	60	22	114	0.192982
	GPGG	4	72	32	233	0.137339
	GPGGAG	6	34	9	67	0.134328
	QGPGGAG	7	28	6	46	0.130435
	GQQGPGS	7	43	5	46	0.108696
	GAGQ	4	64	24	233	0.103004
	YGPG	4	69	23	233	0.0987124
	PGGAGQ	6	26	6	67	0.0895522
	PGGAG	5	35	9	114	0.0789474
	YGP	3	86	39	496	0.078629
	GAG	3	86	37	496	0.0745968
	GGQ	3	76	34	496	0.0685484
	PGG	3	74	34	496	0.0685484
	AGQ	3	65	24	496	0.0483871
	GGQG	4	40	5	233	0.0214592
	GQG	3	46	8	496	0.016129
	GSG	3	38	7	496	0.0141129

## Sheet: MaSp3
Round1:	k-mer	Length	Occurrence	Add_occ	Total kmer Add_Occ	Rel Add_Occur
	GYG	3	22	5	27	0.185185
	GSG	3	22	5	27	0.185185
	GPG	3	18	5	27	0.185185
