# Supplementary material for: Rapid molecular diversification and homogenization of clustered major ampullate silk genes in Argiope garden spiders
Source: PLoS Genet. 2022 Dec 12;18(12):e1010537. doi: 10.1371/journal.pgen.1010537 (PMC9779670; doi:10.1371/journal.pgen.1010537)
Supplement: S6 Table — ’ER size’ indicates the most common ER in terms of number of poly-A units. ’ER regularity’ provides the proportion of total ER units that have the most common size (e.g., a value of 1 means all ER units are the same size). ’Ave %_ID’ indicates the average percent amino acid identity for homologous poly-A units across all ER units.’% Repeat’ indicates the percentage of the total protein occupied by stereotypical ER units. (XLSX) [file pgen.1010537.s022.xlsx]

## Sheet: Sheet1
Gene	ER units	ER size	ER regularity	Ave %_ID	% Repeat
Aarg_MaSp1	24	4	0.875	96.5	99.1
Aaur_MaSp1a	33	2	0.67	93.3	99
Aaur_MaSp1b	44	2	0.568	94.3	98.1
Atri_MaSp1	52	2	1	97.6	98.2
Aarg_MaSp3a	35	2	1	89.6	85.9
Aarg_MaSp3b	32	2	0.813	88.5	87.1
Aaur_MaSp3a	25	2	1	73	73.7
Aaur_MaSp3b	10	6	0.9	90.4	81.9
Atri_MaSp3a	7	N/A*	N/A	72.9	82.2
Atri_MaSp3b	9	7	0.888	98	55.7
* - no ER unit occurs more than twice. The ER sizes, in order, are 9, 11, 9, 11, 12, 10, 6.
