# Supplementary material for: Rapid molecular diversification and homogenization of clustered major ampullate silk genes in Argiope garden spiders
Source: PLoS Genet. 2022 Dec 12;18(12):e1010537. doi: 10.1371/journal.pgen.1010537 (PMC9779670; doi:10.1371/journal.pgen.1010537)
Supplement: S7 Table — TPM values of tissue replicates for all MaSp genes. Each species’ values are presented in a separate tab. (XLSX) [file pgen.1010537.s023.xlsx]

## Sheet: A.argentata
Gene	Acin1	Acin2	Acin3	AggA1	AggA2	AggA3	AggP1	AggP2	AggP3	Flag1	Flag2	Flag3	Maj1	Maj2	Maj3	Min1	Min2	Min3	Pyr1	Pyr2	Tub1	Tub2	Tub3	Ceph1	Ceph2
MaSP1	1.87745	56.5235	120.23	12.1226	2.2142	4.56095	9.75598	2.93699	35.9378	10.1566	0.296458	4.95501	69050.7	72353.1	125201	5.16113	6497.2	0	85.3812	19.4411	0	173.631	65.6022	0.97386	3.63139
MaSP2.1a	0	0.713754	136.173	0	9.69279	4.60749	3.6502	0	40.0091	1.19305	3.89328	11.6797	2988.5	2184.61	9477.84	0	1033.18	1.26972	0.704102	3.44552	0	18.2711	0	0	0
MaSP2.1b	0.395464	10.0457	15.5368	0	0	0	0.380552	0.618642	5.40706	0	0	0	4464.98	8930.84	15237.3	0	2378.61	0	9.17579	5.029	0	69.8449	0	1.02566	0
MaSP2.2a	48.1739	5874.01	2149.89	22.3933	33.1792	25.5184	964.017	4.45044	3969.42	30.0648	18.2685	22.247	150823	96774	155534	4266.97	19038.5	830.396	1392.71	512.349	21.006	12301.7	263.093	2.29553	1.10053
MaSP2.2b	57.4673	6981.05	5182.02	54.2338	65.9856	23.7463	2090.83	9.49426	4648.84	53.4485	38.0344	15.5729	437819	254801	345229	40.32	117073	672.316	2004.58	961.99	8.21973	35594.6	137.028	12.4614	16.1412
MaSp2.2c	0.12848	74.3398	19.8121	0	1.01017	0	10.8799	0	7.27764	0.323277	1.01438	0	348.816	4835.59	34.1149	0.235462	888.221	16.9876	18.8404	0.700219	0	217.839	0	0	0
MaSp2.2d	0	24.723	8.81312	0	0	0	1.97362	0	0	0	0	0	60.8845	1763.75	77.9406	0.23492	411.996	4.07623	7.37607	0.23287	0	21.4045	0	0.221637	0.247936
MaSP2.3	0	0	0	0	0	0	0	0	0	0	0	0	1.06609	0	1.26958	0	0	0	0	0	0	0	0	0	0
MaSp2.4	0	0	0	0	0	0.708845	0	0	0	0	0	0	1.59913	0.354185	1.05798	0	0.561054	0	2.11231	0	1299.63	441.349	958.695	0	0
MaSP3pseudo	0	0	0	0	0	0	0	0	0	0	0	0	0	0	0	0	0	0	0	0	0	0	0	0	0
MaSp3a	0	0	0	1.15583	0	0	0	0	0	0	0	0	8233.68	20357.7	14256.9	53.5829	2.16227	30.409	0	0	0	0.447083	0	0	0.807883
MaSp3b	0	0	0	0	0	0	0	0	0	0.259819	0	0	6095.62	15092.7	9372.89	17.0317	0.610926	6.56727	0.383344	0	0	0	0	0.714164	0
MaSp6	0	0	0	0	0	0	0	0	0	0	0	0.278087	0	4.95859	0	0	0	1.90458	0	3.79008	0	0	0	0	0

## Sheet: A.aurantia
GeneID	AcinL1	AcinL2	AcinM1	AcinM2	Agg1	Agg2	Flag1	Flag2	Maj1	Maj2	Min1	Min2	Spin1	Spin2	Tub1	Tub2	Ceph1	Ceph2
MaSp1a	219.427	1.02221	18.7246	1.47256	5.81548	3568.01	100107	17.2642	183873	178061	1563.76	1464.32	0	38.9682	0	0.36119	0	0
MaSp1b	30.3822	0.511105	1.72842	0	0.505694	148.462	12862.9	0	23342.2	20002	0	1.19781	0.523634	1.41702	0	0	0	0
MaSp2.1a	0	0	0	0	0	0.497436	6.41719	0	15.4528	146.305	0	0	0	0	0	0	2.18449	0
MaSp2.1b	21.9247	0	2.73054	0	0	556.462	14013.5	0	28772.5	85037.8	22.0854	12.6152	0	6.96452	0	0	0	0
MaSp2.2a	131.294	3.87241	30.556	0.247931	7.40738	3791.71	18308.3	3.83687	44675.9	63707.4	0	11.4953	6.87671	151.499	0	2.73657	0	0
MaSp2.2b	162.555	0	16.2966	0.247931	1.02171	4399.57	20065.1	1.39523	53861.7	114182	55.4818	81.0722	0	92.8078	0	1.27706	0	0
MaSp2.2c	71.6151	0	11.0584	0	0	2129.03	8444.31	1.39523	35634.8	106726	10.0876	13.9154	0	79.4473	10.8376	0.547313	0	0
MaSp2.2d	178.469	0	27.9369	0.495862	0.510854	6203.03	8289.23	0.348806	20882.3	59620.4	0	6.05017	0.528978	70.8584	0	2.18925	0	0
MaSp2.2e	1.70512	0	0	0	0	17.659	761.15	0	2241.28	4804.44	2.01752	32.6709	0	0.477161	269.713	6.02045	0	0
MaSp2.3	1.13675	0	0	0	0	57.4539	72.7282	0	97.6617	242.139	0	0	0	0.954322	0	0	0	0
MaSp2.4	0	0.617066	0	0	0	0.594497	1.27822	0	0	2.29065	0	0	0	0	738.522	1648.57	0	0
MaSp3a	0	0	0.316877	0	0	0	0	0	339.22	1748.93	0	0	0	0	0	0	0	0
MaSp3b	0	0	0.633755	0.539939	0	0	0	0	550.559	2435.57	0	0.658796	1.72799	0	12.0236	0	0	1.26434
MaSp6	0	0	0	0	0	0	0	0	0	0	0	0	0.528978	0	0	0	0	0

## Sheet: A.trifasciata
Gene	Agg1	Agg2	Flag1	Flag2	Maj1	Maj2	Min1	Min2	Spin1	Spin2	Tub1	Tub2	Ceph1	Ceph2
MaSp1	2.97304	1087.98	42.7353	28.3969	29615.5	34199.3	13.894	852.664	96.9636	198.267	6.24401	0	1.49913	2.28921
MaSp2.1a	0.400451	44.2504	0.109019	0.109075	30.8022	33.7271	0	0.258792	0	0.283698	26.9129	6.79112	0	0.486857
MaSp2.1b	0	14.2141	0	0	4.8202	5.58506	0	0.53961	0	0.147885	0	0	0	0
MaSp2.2a	6.80766	1211.03	29.6531	20.9424	25360.3	29436.4	13.369	4042.29	124.269	2409.16	1.26154	7.03366	1.38822	1.704
MaSp2.2b	0.200225	83.2386	40.4459	28.4686	29542.2	34044.4	15.8604	4282.24	160.192	2783.64	13.4565	2.4254	2.01923	1.94743
MaSp2.2c	1.00113	311.188	12.6462	10.7984	10052.1	11685.2	5.85992	4765.82	86.8837	3329.9	1706.03	163.714	0.631011	1.58228
MaSp3a	0	1.30226	2.49289	2.0191	4076.32	4741.97	20.5179	20.5711	5.00324	5.25156	0	0	0.13742	0
MaSp3b	0	0	2.6116	2.13787	5366.09	6354.26	1.60475	2.64888	8.86938	4.78819	0	1.84869	0	0.132533
MaSp2.3	0	0	0	0.196135	1.74139	2.23864	0.0315482	49.8392	0	9.94764	5.67116	1.52644	0	0
MaSp2.4	0.46065	27.7176	0	0	0	0.0182726	0	0	0	0.0343522	155.71	339.573	0.0458444	0.0736902
MaSp6	0	0	0.218037	0	0	0	0	0	0	0	0.210257	0	0	0
