# Supplementary material for: Rapid molecular diversification and homogenization of clustered major ampullate silk genes in Argiope garden spiders
Source: PLoS Genet. 2022 Dec 12;18(12):e1010537. doi: 10.1371/journal.pgen.1010537 (PMC9779670; doi:10.1371/journal.pgen.1010537)
Supplement: S3 File — (TXT) [file pgen.1010537.s026.txt]

Fig 1:
>A.tri_MaSp2.2c
ATGAATTGGTCTATTCGT---CTTGCGCTTTTAGGTTTCGTGGTGTTCAGCACCCAAACTGTTTTTTCTGCGGGCCAGAGTGCGACTCCATGGGAGAACTCACAACTGGCGGAGCAATTCATCAACAGTTTTCTAAGATTCATAGGACAAAGCGGCGCTTTTTCCCCAAACCAACTGGATGATATGTCTTCCATTGGAGACACCTTGAAGACTGCAATTGAAAAAATGGCCCAGAGCCGAAAAAGTTCCAAGTCGAAGCTGCAGGCATTAAACATGGCATTTGCTTCTTCCATGGCCGAGATTGCCGTAGCAGAGCAAGGAGGTCTAAGTTTAGAAGCAAAAACAAATGCCATCGAAAATGCCCTCATTTCAGCCTTTTTGGAGACAACTGGTGTAGTAAACCAACAGTTTGTCAGTGAAATCAAAAGCCTAATTTACTCCCGACTTTCTTCTCCTCAAGCCGGTTCTAGAGTTTCATCAGCTGTGTCATCTTTGGTATCCAAT---GGTCCTACGAATCCTGCCTCACTTGCTAATGCTATCAGTAGCGTTGTTTCACAAGTTAGTGCAAGTAATCCTGGTCTTTCTGGTTGCGATGTACTCGTCCAAGCATTGCTGGAAATTGTATCAGCCCTGGTACATATCCTTGGATCTTCTAGCATTGGGCAAATT---------AATTACGCCGCTTCTTCTCAATACGCCCAAATGGTTGGGAATTCTGTAGCTCAAGCCCTTGGT
>A.tri_MaSp2.2a
ATGAATTGGTCTATTCGT---CTTGCGCTTTTAGGTTTCGTGGTGCTCAGCACCCAAACTGTTTTTTCTGCGGGCCAGGGTGCGACTCCATGGGAGAACTCACAACTGGCGGAGCAATTCATCAACAGTTTTCTGAGATTCATAGGACAAAGCGGAGCTTTTTCCCCAAACCAACTGGATGATATGTCTTCCATTGGAGACACCTTGAAGACTGCAATTGAAAAAATGGCCCAAAGCCGAAAAAGTTCCAAATCGAAGCTGCAGGCATTAAACATGGCATTTGCTTCTTCCATGGCCGAGATTGCCGTAGCAGAGCAAGGAGGTCTAAGTTTAGAAGCAAAAACAAATGCCATCGAAAATGCCCTCATTTCAGCCTTTTTGGAGACAACTGGTGTAGTAAACCAACAGTTTGTCAGTGAAATCAAAAGCCTAATTTACTCTCGACTTTCTTCTCCTCAAGCCAGTTCTCGAGTTTCATCAGCTGTGTCAACTTTGGTGTCGAGC---GGTCCTACGAATCCTGCCTCACTCTCTAATGCTATCAGTAGCGTTGTATCACAAGTCAGTGCAAGTAATCCAGGTCTTTCTGGTTGCGATGTACTCGTCCAAGCATTGTTGGAAATTGTATCCGCCCTGGTACATATCCTTGGATCTTCTAGCATTGGGCAAATT---------AATTACGCCGCCTCTTCTCAGTATGCGCAAATGGTTGGTCAGTCTTTAACTCAAGCCCTTGGT
>A.aur_MaSp2.2e
ATGAATTGGTCTATTCGT---CTTGCGCTTTTAGGTTTAGTGGTGCTCAGCACCCAAACCGTTTTTTCTGCAGGACAGGGTGCAACTCCATGGGAGAACTCTCAACTGGCAGAGGAATTCATCAACAGCTTTCTAAGATTCATTGCACAAAGCGGCGCTTTTTCCCCAAACCAATTGGATGATATGTCTTCCATTGGAGACACCTTGAAGACTGCAATTGAAAAAATGGCCCAAAGCCGGAAAAGTTCCAAATCGAAGCTACAGGCATTAAACATGGCGTTTGCTTCTTCCATGGCCGAGATTGCTGTAGCAGAGCAAGGAGGTCTAAGTTTAGAAGCAAAAACGAATGCCATCGCAAATGCTCTCACTTCGGCCTTTTTGGAAACAACTGGGGTAGTAAACCAACAGTTTGTCAGCGAAATCAAAGGCTTAATTTATTCTCGTCTTTCTTCTCCTCAAGCCAGTTCTAGAGTTTCATCTGCTGTGTCAACGTTGGTGTCGAGT---GGTCCTACGAATCCTGCCGCACTCTCTAATGCAATCAGTAGCGTTGTATCACAAGTTAGTGCAAGTAATCCTGGTCTTTCTGGTTGCGATGTACTCGTTCAAGCATTGCTGGAAATTGTATCCGCCCTCGTACACATTCTTGGGTCTTCCAGCATTGGGCAAATT---------AATTACGCCGCATCTTCTCAATACACCCAGATGGTAGGGAATTCTGTGGCTCAAGCCCTTGGT
>A.aur_MaSp2.2b
ATGAATTGGTCTATTCGT---CTTGCGCTTTTAGGTTTCGTGGTGCTCAGCACCCAAACCGTTTTTTCTGCGGGACAGGGTGCAACTCCATGGGAGAACTCTCAACTGGCAGAGGACTTCATCAACAGTTTTCTGAGATTCATTGCACAAAGTGGCGCTTTCTCCCCAAACCAACTGGATGACATGTCTTCCATTGGAGACACTCTGAAGACTGCAATTGAAAAAATGGCCCAAAGCCGAAAAAGTTCGAAATCGAAGCTTCAGGCATTAAACATGGCGTTTGCTTCTTCCATGGCTGAGATTGCTGTAGCAGAGCAAGGAGGGCTAAGTTTAGAAGCCAAAACGAATGCCATCGCAAATGCTCTCACTTCGGCCTTTTTGGAAACAACTGGGGTAGTAAACCAACAGTTTGTCAGCGAAATCAAAAGCCTAATTTATTCTCGTCTTTCTTCTCCTCAAGCCAGTTCTAGAGTTTCATCTGCTGTGTCAACTTTGGTGTCGAGT---GGTCCTACGAATCCTGCCGCACTTTCTAATGCTATCAGTAACGTTGTATCACAAGTTAGTGCAAGTAATCCTGGTCTTTCTGGTTGTGACGTTCTCGTTCAAGCATTGCTGGAAATTGTATCCGCCCTTGTACACATCCTTGGGTCTTCCAGCATTGGGCAAATT---------AATTACGCCGCGTCTTCTCAATACGCCCAGATGGTAGGGAATTCTGTAACTCAAGCTCTTGGT
>A.aur_MaSp2.2c
ATGAATTGGTCTATTCGT---CTTGCGCTTTTAGGTTTCGTGGTGCTCAGCACCCAAACCGTTTTTNCTGCAGGACAGGGTGCAACTCCATGGGAGAACTCTCAACTGGCAGAGGACTTCATCAACAGTTTTCTGAGATTCATTGCACAAAGTGGCGCTTTCTCCCCAAACCAACTGGATGACATGTCTTCCATTGGAGACACTCTGAAGACTGCAATTGAAAAAATGGCCCAAAGCCGAAAAAGTTCGAAATCGAAGCTTCAGGCATTAAACATGGCGTTTGCTTCTTCCATGGCTGAGATTGCTGTAGCAGAGCAAGGAGGGCTAAGTTTAGAAGCCAAAACGAATGCCATCGCAAATGCTCTCACTTCGGCCTTTTTGGAAACAACTGGGGTAGTAAACCAACAGTTTGTCAGCGAAATCAAAAGCCTAATTTATTCTCGTCTTTCTTCTCCTCAAGCCAGTTCTAGAGTTTCATCTGCTGTGTCAACTTTGGTGTCGAGT---GGTCCTACGAATCCTGCCGCACTTTCTAATGCTATCAGTAACGTTGTATCACAAGTTAGTGCAAGTAATCCTGGTCTTTCTGGTTGTGACGTTCTCGTTCAAGCATTGCTGGAAATTGTATCCGCCCTTGTACACATCCTTGGGTCTTCCAGCATTGGGCAAATT---------AATTACGCCGCGTCTTCTCAATATGCCCAGATGGTAGGGAATTCTGTAACTCAAGCTCTTGGT
>A.aur_MaSp2.2d
ATGAATTGGTCTATTCGT---CTTGCGCTTTTAGGTTTCGTGGTGCTCAGCACCCAAACCGTTTTTTCTGCAGGACAGGGTGCAACTCCATGGGAGAACTCTCAACTGGCAGAGGAATTCATCAACAGCTTTCTAAGATTCATTGCACAAAGTGGCGCTTTCTCCCCAAACCAACTGGATGACATGTCTTCCATTGGAGACACCTTGAAGACTGCAATTGAAAAAATGGCCCAAAGCCGAAAAAGTTCCAAATCGAAGCTTCAGGCATTAAACATGGCGTTTGCTTCTTCCATGGCCGAGATTGCTGTAGCAGAGCAAGGAGGTCTAAGTTTAGAATCAAAAACTAATGCCATCGCAAATGCACTCGCTTCTGCCTTTTTGGAAACAACTGGCTTTGTAAACCAACAGTTTGTCAGCGAAATAAAAAGCCTAATTTATTCTCGTCTTTCTTCTCCTCAAGCCAGTTCTAGAGTTTCATCTGCTGTGTCAACTTTGGTGTCGAGT---GGTCCTACGAATCCTGCCGCACTTTCTAATGCTATCAGTAGCGTTGTATCACAAGTTAGTGCAAGTAATCCTGGTCTTTCTGGTTGTGACGTTCTCGTTCAAGCATTGCTGGAACTTGTATCCGCCCTTGTACACATCCTTGGGTCTTCCAGCATTGGGCAAATT---------AATTACGCCGCGTCTTCTCAATACGCCCAGATGGTAGGGAATTCTGTAACTCAAGCCCTTGGT
>A.arg_MaSp2.2b
ATGAATTGGTCTATTCGT---CTTGCGCTTTTTGGTTTCGTGGTGCTCAGCACCCAAACTGTCTTTGCTGTTGGACAAGCTGCAACACCATGGGAGAATTCGCAACTGGCAGAGGATTTCATCAACAGTTTTCTGAGATTCATTGCTCAAAGTGGTGCTTTCTCCCCAAACCAGTTGGATGACATGTCTTCCATTGGAGACACCTTGAAGACTGCAATCGAAAAAATGGCCCAAAGCCGAAAAAGCTCCAAATCGAAGCTGCAGGCATTAAACATGGCGTTTGCTTCTTCAATGGCCGAAATCGCTGTAGCAGAGCAGGGAGGTCTCAGTTTAGAAGCGAAAACGAATGCCATCGCAAGTGCTCTCGCCTCAGCCTTTTTGGAAACAACTGGCGTCGTGAACCAACAGTTTGTCAGCGAAATCAAAGGCCTCATTTACTCTCGCCTTTCTTCACCTCAAGCCAGTTCGAGAGTTTCATCTGCTGTGTCATCTTTGGTGTCCAAT---GGTCCCACGAATCCCGCTGCTCTCTCTAACACTATCGGCAGTGTCGTGTCACAAATTAGTGCAAGCAATCCCGGCCTCTCTAATTGCGACGTACTCGTCCAAGCATTGTTGGAAATGGTATCCGCCCTCGTTCATATCCTTGGATCTTCTAGCATTGGGCAAATT---------AACTACGGCGCATCTTCTCAGTATGCCCGAATGGTTGGCCAATCTGTAGCTCAGGCCCTTGGT
>A.arg_MaSp2.2c
ATGAATTGGTCTATTCGT---CTTGCGCTTTTTGGTTTCGTGGTGCTCAGCACCCAAACCGTTTTCTCCGCGGCTCAGGCTGCAACTCCATGGCAGAACTCTCAACTGGCCGAGCAGTTTATCAACAGTTTTCTGCGATTCATTGCTCAAAGCGGCGCTTTCTCCCCAAACCAGTTGGATGACATGTCTTCCATTGGAGACACCTTGAAGACTGCAATCGAAAAAATGGCCCAAAGCCGAAAAAGCTCCAAATCGAAGCTGCAGGCATTAAACATGGCGTTTGCTTCTTCAATGGCCGAAATCGCTGTAGCAGAGCAGGGAGGTCTCAGTTTAGAAGCGAAAACGAATGCCATCGCAAGTGCTCTCGCCTCAGCCTTTTTGGAAACAACTGGCGTCGTGAACCAACAGTTTGTCAGCGAAATCAAAGGCCTGATTTACTCTCGACTTTCTTCACCTCAAGCCAGTTCGAGAGTTTCATCCGCTGTATCATCGTTGGTGTCCAGT---GGTCCCACGAATCCCGCTGCTCTCTCTAACACTATCGGCAGTGTCGTTTCACAAGTCAGGTCAAGCAATCCCGGCCTCTCTAACTGCGACGTACTCGTCCAAGCATTGTTGGAAATGGTATCCGCCCTCGTACATATCCTTGGATCTTCTAGCATTGGGCAAATT---------AACTACGGCGCTTCATCTCAATATGCCCAATTGGTTGGTCAATCTATTACTCAAGCCCTTGCT
>A.arg_MaSp2.2d
ATGAATTGGTCTATTCGT---CTTGCGCTTTTTGGTTTCGTGGTGCTCAGCACCCAAACCGTTTTCTCCGCGGCTCAGGCTGCAACTCCATGGCAGAACTCTCAACTGGCCGAGCAGTTCATCAACAGTTTTCTGCGATTCATTGCTCAAAGCGGCGCTTTCTCCCCAAACCAGTTGGATGACATGTCTTCCATTGGAGACACCTTGAAGACTGCAATCGAAAAAATGGCCCAAAGCCGAAAAAGCTCCAAATCGAAGCTGCAGGCATTAAACATGGCGTTTGCTTCTTCAATGGCCGAAATCGCTGTAGCAGAGCAGGGTGGTCTCAGTTTAGAAGCGAAAACGAATGCCATCGCAAGTGCTCTCGCCTCAGCCTTTTTGGAAACAACTGGCGTCGTGAACCAACAGTTTGTCAGCGAAATCAAAGGCCTGATTTACTCTCGACTTTCTTCACCTCAAGCCAGTTCGAGAGTTTCATCCGCTGTATCATCGTTGGTGTCCAGT---GGTCCCACGAATCCCGCTGCTCTCTCTAACACTATCGGCAGTGTCGTTTCACAAGTCAGGTCAAGCAATCCCGGCCTCTCTAACTGCGACGTACTCGTCCAAGCATTGTTGGAAATGGTATCCGCCCTCGTACATATCCTTGGATCTTCTAGCATTGGGCAAATT---------AACTACGGCGCTTCATCTCAATATGCCCAATTGGTTGGTCAATCTATTACTCAAGCCCTTGCT
>A.tri_MaSp2.2b
ATGAATTGGTCAATTCGT---CTTGCTCTTTTAGGTTTCGTGGTGCTCAGCACCCAAACTGTATTTTCTGCTGGCCAGGGTGCAACTCCATGGGAGAACTCGCAACTGGCGGAGAGCTTCATCAGCAGTTTTTTAAGATTCATAGGACAAAGCGGAGCTTTTTCCCCAAACCAACTGGATGATATGTCTTCTATTGGAGACACCTTGAAGACTGCAATTGAAAAAATGGCTCAAAGCCGAAAAAGTTCTAAATCGAAGTTGCAGGCATTAAACATGGCATTTGCTTCCTCAATGGCCGAAATTGCTGTAGCAGAGCAAGGAGGTTTAAGCTTAGAAGCAAAAACCAATGCCATCGCAAGTGCCCTCAGTGCAGCCTTTTTGGAAACCACTGGCTATGTAAACCAACAGTTTGTCAATGAAATAAAAACATTAATATTTTCTCGACTTTCTTCTCCTCAAGCCAGTTCTCGAGTTTCATCAGCTGTGTCAACTTTGGTGTCGAGC---GGTCCTACGAATCCTGCCTCACTCTCTAATGCTATCAGTAGCGTTGTATCACAAGTCAGTTCAAGTAATCCTGGTCTTTCTGGTTGCGATGTACTCGTCCAAGCATTGTTGGAAATTGTATCCGCCCTGGTACATATCCTTGGATCTTCTAGCATTGGGCAAATT---------AATTACGCCGCTTCTTCTCAGTATGCGCAATTGGTTGGTCAATCTTTAACTCAAGCCCTTGGT
>A.aur_MaSp2.2a
ATGAATTGGTCAATTCGT---CTTGCGCTTTTAGGTTTTGTGGTGCTCAGCACCCAAACTATTTTCGCTGCCGGACAGGCAGCAACACCATGGGAGAATACGCAACTGGCAGAGGATTTCATCATCAGTTTTCTAAGATTCATTGGACAAAGCGGTGCTTTCTCACCAGACCAATTGGATGATATGTCTACTATTGGAGAAACGTTGAAGACGGCAATTGAAAAAATGGCTCAAAGCCGAAAAAGTTCCAAGTCAAAACTGCAGGCCTTAAACATGGCATTTGCTTCTTCAATGGCCGAGATTGCTGTAGCAGAGAAAGGAGGTCTAAGTTTAGAAGCAAAAACTAATGCCATTGCAAATGCCCTCGCTTCAGCCTTTTTGGAAACAACTGGCTTTGTAAATCAACAGTTTGTAAGCGAAATCAAAAGTCTAATTTATTCTCGCCTTGCTTCCCCAGAGGCCAGTTCTAGGGTTTCTTCTGCTGTATCATCTTTGGTATCTAGT---GGCCCTACCAATCCCGCTGCACTTTCTAATACTATCAGCAGCGTTGTTTCACAAATTAGTGCAAGCAATCCTGGTCTTTCTGGTTGTGATGTACTCGTACAAGCATTGCTGGAAATCGTATCGGCACTTGTACATATCCTTGGATATTCTAGTATCGGTCAAATT---------AACTATGGTGCTGCTTCTCAGTACGCCCGATTGGTCGGCCAGTCTGTAGCTCAAGCCCTTGGT
>A.arg_MaSp2.2a
ATGAATTTATCAATTCGT---CTTGCGCTTTTAGGTTTCGTGGTGCTCAGCACCCAAACTATTTTCGCTGCTGGACAGGCAGCAACACCATGGCAGAACTCTCAACTGGCCGAGCAGTTCATCAACAGTTTTCTAAGATTCATCGGACAAAGTGGTGCCTTCTCACCAGACCAACTGGATGACATGTCTACCATTGGAGAAACATTGAAGACAGCAATCGAAAAAATGGCCCAAAGCCGAAACAGTTCTAGGTCTAAACTGCAGGCATTAAACATGGCGTTTGCTTCTTCAATGGCCGAAATCGCTGTAGCAGAGCAGGGAGGTCTCAGTTTAGAAGCGAAAACGAATGCCATCGCAAGTGCTCTCACCTCAGCCTTTTTGGAAACAACTGGCGTCGTGAACCAACAGTTTGTAAGCGAAATCAAAGGCCTGATTTACTCTCGCCTTGCTTCACCTCAAGCCAGTTCTAGAGTTTCTTCTGCTGCATCAACTTTGGTATCCAGT---GGACCTGCCAATCCTGCTGCACTCTCCAACACTATCAGTAGCGTTGTTTCACAAATTAGTGCAAGCAATCCTGGTCTTTCTGGTTGCGATGTACTGGTACAAGCATTGTTGGAAATCGTATCCGCACTGGTGTATATCCTTGGATCTTCTAGTATCGGTCAAATT---------AATTATGGAGCTGCTTCTCAGTACACCCAATTGGTCGGCCGGTCTGTAGCTCAAGCTCTCGGT
>A.tri_MaSp2.3
ATGAATTGGTCTAAAACT---TTTTCATTAATGTGCTTTGTGGTGCTTTGCACCCAAGCACTTCTTGTCGTGGAGGCAGCTCGTTCTCCTTGGGAAAGTACACAACTGGCAGAAAGTTTCCTTAGCAGTTTTCTCAGAGCGATTGCAAGAAGTGGTGCATTTTCTTCTAACCAGTTGGATGATATGTCCACTATCGGCGAAACCCTTACAATTTCGATCGAAAAACTTGCTAGCAGCAGTAAAACTTCTAAAGCAAAACTGCAAGCCTTAGATATGGCATTTGCTTCCTCTATGGCAGAAATTGCTGTAGCAGAGGAAGGGGGTCTTAGTATTAACGAAAAAACTGATGCAATTGGAAATGCTCTAGAAACTGCGTTTTTAGAAACAACAGGTAGAGTAAATGCGCAGTTTGTTTCCGAAATTAAAAGCTTGATTTTTTCCCAGCTTTCATCACCTGCTGCAACTTCAAGAATATCTTCGGCTATGTCTGCTTTAGCGGCTAGT---GGCCCAAGAAATCCCTCTAGTCTCTCTAAAGTGCTCCGTATTATTTTATCTCAAATAAAATCAAGTAACCCTGGTCTTTCTGAATGTGAAGTTCTCGGTCAAGGTCTGTTAGAAATTGTTTCGGCTTTGATCCAGATCCTAAATTCTTCTAACATAGGGCAAGTT---------AACTTGAGTGCCACTAGCCAATCAGCTAAAATTGTTAGTCAAGCTGTTTTTCAAATTCTTGCT
>A.aur_MaSp2.3
ATGAATTGGTCTAAGACA---TTTTCATTGTTATGCCTGCTGGTGCTCAGCACCCAAGCACTCCTTCTCGTGGAGGCAGCTCGTTCTCCTTGGGAAAGTACACAACTGGCAGAAAGTTTCCTTAAGAGTTTTCTTAGAGCGATTGCAAGAAGTGGTGCATTTTCTTCCAACCAGCTAGATGATATGTCCACTATTGGTGAAACCCTTACCACTTCAATTGAAAAACTTGCTAGCAGCAGTAAAACTTCTAAAGCAAAATTGCAAGCCTTAGACATGGCATTTGCTTCCTCTATGGCAGAAATCGCTGTGGCGGAGGAAGGGGGTCTTAGTATTAACGAAAAAACTGAAGCGATTGGAAATGCACTAAAAACTGCGTTTTTAGAAACAACAGGTAGAATAAATGCGCAGTTTGTTTCCGAAATCAAAAGTTTGATTTTCTCCCGACTTTCATCACCAGCTGCAATTTCAAGAATATCTTCAGCTATGTCTTCTTTAGCGGCTAGT---GGCCCAAGGAATCCCATTGGGCTCTCTAAAGTGCTCGGTAGTATTTCATCCCAAATAAAAGCAAGTAACCCTGGTCTTTCTGAATGTGAAACTTTCGCTCAGACTCTTTTAGAAATTGTTTCGGCTTTGATCCAAATCCTGAATTCTTCTAACATCGGGCAAGTT---------AACTTGAGGCCCACTGGCCAATCAAACGCAGTAGTCAATCAAGCTGTTTTGCAAACTCTTGGT
>A.arg_MaSp2.3
ATGAATTGGTCTAGAACC---TTTTTATTGGTATGCTTTCTGGTGCTCAGCACCCAAGCACTCCTCGTCGTTGAGGCAGCTCGTTCTCCTTGGGAAAGTACACAACTGGCAGAAAATTTCCTCTGCAGCTTTCTTAGGACGATTGCAAGAAGTGGGGCATTTTCTTCTAACCAGTTGGATGATATGTCTACCATTGGAGAAACGCTCACAACTTCAATTGAAAAATTTGCCAGAAGCAGTAAAACTTCTAAAGCAAAACTGCAAGCCTTAGACATGGCATTTGCTTCTTCTATGGCAGAAATCGCTGTGGCGGAGGAAGGAGGTCTTAGTATTAACGAAAAAACTGAAGCTATTGGAAACGCTCTGACAACTGCGTTTTTAGAAACAACAGGCAGAATAAACGCGAAGTTTGTTTCCGAAATCAAAAGTTTGATTTTTTCCCGACTTGCTTCGTCTGCTGCAACCTCAAGAATATCTTCAGCTATATCCTCTTTAGCGGCTATT---GGCCCAAGAAATCCCACTGGGCTCTCTAAAGTGCTCGGTAACATTTTATCTCAAATAGTATCAAGTAATCCTGGTCTTTCTGAATGTGAAGGATTTGCTCAAACTCTGTTAGAAATTGTTTCGGCTTTGATCCAGATCTTGAATTCTTCTAACATTGGGCAAGTT---------AACTTCAGTGCCACTGGCCAATCAACTGCAGTTGTCAGTCAAGCTGTTTTGCAAACTCTTGGT
>A.tri_MaSp2.1a
ATGAGTTGCCCT---CGT---CTTGTACTAGCCTTTTTGGCTCTCCTCAGTACCCATGCCCTCTTCGCTTCTGCTGGTGGTCAGACTCCTTGGGATTCTCCAGCCCTGGCAGACAGTTTCATGAAAAGTTTCATGGATGGAATAGGTGCTAGTGGAGCATTCAGTTCCAGTCAAATCGACGACATGAGTACCATTGGCGATACCATGATGGACTCTGTCAATAGATTGGCAAGCAGTGGACGAATCTCCAAATCAAAGCTTCAAGCTCTGAATATGGCATTTGCTTCATCCATGGCTGAAATAGCTGCTACAGAAGAAGGCGGCTTAAGTATAGGCGCAAAAACGAGTGCCATTGCCAGCGCACTTAGAGGTGCCTTCCTTCAGACAACGGGATATTCAAATGAGCAATTCATAAACGAAATTACATCGTTAGTCAGTTCTAGGCTGTCATCCCCTGCTGCTTCGTCTAGAGTATCTTCCGCTGTCTCGACACTTGCATCTAGT---GGATCATCTGACGCAGGTGTTGTTTCCTCCGCTTTGAGCAACTTGGTATCTCAAGTCAGTTCTAATCATCCTGGTCTTTCTGGATGCGATGTAATTGTTCAAGCATTGTTGGAGTTAGTGTCTGCGTTGGTGCACATTTTGGGATCATCAAGCCTCGGTCAAGTC---------GATTATAACGGTGCCAGTTATTCCGCTCAAACCCTTGGTCAGGCCGTTGCACAAGCACTAGCT
>A.aur_MaSp2.1a
ATGAGTTGCCCT---CGT---CTTGTACTAGCCTTTTTGGCTTTGCTCAGCACCAATGCTCTCTTCGCTGCTGCTGCTGCTGCGACTCCTTGGGATTCTCCAGCCCTGGCAGACAGTTTCATGAAAAGTTTCATGGATGGAATAGGTACCAGTGGAGCATTCACTTCGAGTCAAATCGACGACATGAGTACCATTGGCGATACCATGATGGATTCTGTCAATAGATTGGCAAGCAGTGGACGAATCTCGAAATCAAAACTTCAAGCTCTGAATATGGCATTTGCTTCATCCATGGCTGAAATAGCTGCTACGGAAGAAGGTGGCTTAAGTATAGGTGCAAAAACCAGCGCCATTGCCAGCGCTCTTAGAGGCGCCTTCCTTCAGACAACAGGATATGCAAATGAGCAATTCATAAACGAAATAACATCGTTAATCAATTCTAGGCTATCATCCCCTGCTGCTTCGTCTAGAGTATCTTCCGCTGTCTCGACACTTGCTTCTAGT---GGACCCTCTGACGCAGGTGTTGTTTCCTCCGCTTTGAGCAACTTGGTATCTCAAGTCAGTACCAATCATCCTGGTCTTTCTGAATGCGACGTAATTGTTCAAGCATTGTTGGAGTTAGTGTCTGCGCTTGTCCATATATTGGGATCATCAAGCGTCGGTCAAGTA---------GATTATAACGGTGCCAGTTATTCTGCTCAAAACCTTGGCCAGGCCGTTGCGCAAGCTCTTGCT
>A.aur_MaSp2.1b
ATGAGTTGCCCT---CGT---CTTGTACTAGCCTTTTTGGCTCTTCTCAGTACCCATGCTCTTTTCGCTGCTGCTGCTGGTGCGACTCCTTGGGATTCTCCAGCCCTGGCAGACAGTTTCATGAAATGTTTCATGGATGGAATAGATACCAGTGGAGCATTCACTTCGAGTCAAATCGACGACATGAGTACTATTGGCGATACCATGATCGACTCTGTCAATAGATTGGCAAGCAGTGGACGAATCTCGAAATCAAAACTTCAAGCTCTGAATATGGCATTTGCTTCATCCATGGCTGAAATAGCTGCTACGGAAGAAGGTGGCTTAAGTATAGGTGCAAAAACGAGCGCCATTGCCAGCGCTCTTAGAGGCGCCTTCCTTCAGACAACAGGATATTCAAATGAGCAATTCATAAACGAAATAACATCGTTAGTTAGTTCTCGTTTATCTTCTCCTGCCGCCTCGTCCAGAGTGTCGTCCACTGTATCTTCATTAGTTTCTAGT---GGACCTTCCAATGGTGCAGCGGTTTCTGGAGCTTTGAATGGTTTGGTGTCTCAGATCAGTTCAAGTAATCCTGGTTTATCAGGATGTGATGTCCTTGTACAGGCATTATTGGAATTGGTATCAGCCTTGGTGGCAATTCTTGGCTCTGCTAATATTGGTTCAGTT---------GATTACTACTCTGTCGGGCAGACAACTCAAACCATTAGCCAATAT------------TTTTCA
>A.tri_MaSp2.1b
ATGAGTTACCCT---CGT---CTTGTACTAGCCGTTTTGGCTCTTCTCAGTACTCATGCTCTCTTCGCTGCTGCTGGTGGTCAGACTCCTTGGGATACCCCAACTCTGGCCGACAATTTCATGAAATGTTTTATGAATGAAATTGGTAACAGTGGAGCATTCACTTCGAATCAAGTCGATGATATGAGTACCATTGGCGATACCATGATGGACTCTGTCAATAGATTGGCAAGCAGTGGACGAATCTCCAAATCAAAGCTTCAAGCTCTGAATATGGCATTTGCTTCATCCATGGCTGAAATAGCTGCTACAGAAGAAGGCGGCTTAAGTATAGGCTCAAAAACGAGTGCCATTGCCAGCGCACTTAGAGGTGCCTTCCTTCAGACAACGGGATATTCAAATGAGCAATTCATAAACGAAATTACCTCGTTAGTCAGTTCTCGGTTATCTTCTCCAGCAGCTTCATCTAGAGTATCATCTGCTGTGTCTTCATTAGTTTCTAGT---GGACCTACTAGTGGTGCTGCTGTTTCTGGTGCTTTGAATGGTTTGGTGTCTCAGATTAGTTCAAGTAATCCAAGTTTATCAGGATGTGATGTCCTTGTACAAGCATTATTGGAATTAGTTTCAGCCTTGGTGGCAATTCTTGGTTCTGCAAGTATTGGTGCAGTT---------GATTACAACTCTGTTGGACAGACAACTCAAACCATTAGCCAATAT------------TTTTCA
>A.arg_MaSp2.1a
ATGAGTTGCCCT---CGT---CTTGTACTAGCCTTCTTGGCTCTACTCAGTACCCATGCTCTCTTCGCTTCTGCTGCCGGGGCCACCCCTTGGAGTAGCCCAGCAATGGCCGACAGTTTCATGACAAATTTTATCAATGGAATTGCTAACAGTAGAGCATTCACTGGTGGCCAAATCGACGACATGACAACCATTGGCGATACCATGATGGACTCTGTCAATAGATTGGCAAGCAGTGGAAAAATCTCGAAATCAAAACTTCAAGCCCTGAATATGGCATTCGCTTCATCCATGGCTGAAATAGCTGCTACAGAAGAAGGTGGCATGAGCATAGGCGCCAAAACGAGCGCCATCGCCAACGCTCTTAGAGGCGCCTTCCTTCAGACAACAGGATATGCAAATGAGCAATTCATAAACGAAATTACGTCATTAGTCAGTTCTAGGCTGTCATCCCCTGCTGCTTCGTCTAGAGTATCCTCAGCTGTCTCTACACTTGCTTCTAGT---GGACCCTCTAACGCTGGTGTTGTTTCCTCCGCTTTGAGTAACTTGGTATCTCAAGTCAGTGCTAATCATCCTGGTCTTTCTGGATGTGACGTGATTGTTCAAGCATTGTTGGAATTAGTATCTGCGCTTGTCCACATCTTGGGATCATCAAGCGTCGGTCAAGTA---------GATTATAACGGTGCCAGTTATTCTGCTCAATCCCTTGGTCAGGCCGTTGCACAAGCTCTCGGT
>A.arg_MaSp2.1b
ATGAGTTGCCCT---CGT---CTTGTACTAGCCTTCTTGGCTCTTCTCAGTACCCATGCTCTCTTCGCTTCTGCTGCCGGGGCCACCCCATGGAGCACCCCAGCATTAGCCGACAGTTTCATGAGAAGTTTCATTGGTGGAATAAGTTCCAGTGGAGCATTCACTGGCGGCCAAATTGACGACATGAGCACCATTAGCGACACCATGACGGACTCTGTCAATAGATTGGCAAGCAGCGGAAAAATCTCGAAATCAAAACTTCAAGCCCTGAATATGGCATTCGCTTCCTCCATGGCTGAAATAGCTGCTACGGAAGAAGGTGGCTTGAGCATAGGCGCCAAAACGAGTGCCATCGCCGATGCTCTCAGAGGCGCCTTCCTTCAGACAACAGGCTATTCAAATGAGCAATTCATAAATGAAATTACGTCATTAGTCAGCTCTCGCCTATCTTCACCTGCTGCTTCTTCTAGAGTGTCATCCGCTGTAACTTCTTTAGTTTCTAGT---GGACCTACCAATGGTGCGTCAGTTTCTGGTGCTCTGAATGGTTTGGTGTCTCAGATCAGTTCAAGTAATCCAGGTCTATCAGGTTGTGATGTCCTAGTCCAGGCATTATTGGAATTGGTATCGGCCTTGGTAGCAATTCTTGGTTCTGCAAGTATTGGTGCAGTT---------GATTACAACTCTGTCGGACAGACAACTCAAACGATTAGTCAATAT------------TTTTCA
>A.tri_MaSp1
ATGATTTGGACAACTCGA---CTTGCCCTATCGATTCTTGTAGTGATCTGCTCCCAGAGCATATTCGCTCAAGGTCAG------TCACCATGGCAAAGCGCAAGTATGGCTGAAAGCTTTATGACTTACTTTTCTGCTGCTTTAGGACAATCAGGAGCGTTTACGAATGAACAGATGGACGATATAGATACGATTGCCACATCTATAAAAATGGGTGTAGATAAAATGGAAAGAAGCGGAAAGACTTCCCTAAACAAACTACAAGCAATGAACATGGCTTTCGCCTCAGCAGTGGCAGAAATAGCCATATCAGAAGGAGGAGGACAGAGCGCACAAGTAAAAACTAATGCAATCGCCGACGCATTAGCATCTGCATTCTTACAGACGACTGGCGTAGTTAATAGGCAGTTCATAAATGAAATCAGAGGCTTAATTTCCTCACGCTTGTCATCACCTGGTGCTGCTTCGAGAGTTTCTTCTGCCGTTACATCTTTGGTGTCAAGTGGTGGCCCAACTAATTCTGCAGCTTTATCTAATACTATCAGCAATGTTGTTTCACAAATTAGTTCAAGCAATCCTGGTCTCTCTGGCTGTGATGTTCTTGTTCAAGCGTTACTTGAAATTGTTTCAGCTTTGGTACATATTCTTGGTTCAGCTAACATTGGACAAGTT---------AACTCCAGCGGTGTTGGGCGATCAGCTTCTATTGTGGGACAATCTATAAACCAAGCTTTCTCA
>A.aur_MaSp1a
ATGAATTGGACAACTCGA---CTTGCCCTATCAGTTCTCGTAGTGATATGCTCCCAGAGCATATTCGCTCTAGGTCAG------TCACCATGGCAAAGCGCAAGCATGGCCGAAAGCTTCATGACTTACTTTTCTGCTGCTTTAGGACAATCAGGAGCATTTACAAATGAACAGATGGATGACATAGATACGATTGCCACATCTATAAAGATGGGTGTAGATAAAATGGAGAGAAGCGGAAAGACTTCCCAAAACAAACTGCAAGCAATGAACATGGCCTTCGCCTCAGCAGTGGCAGAGATAGCCATAGCAGAAGGAGGAGGACAGAGCGCTCAAGTAAAAACTAATGCTATTGCCGACGCTTTAGCATCTGCATTCCTACAGACAACTGGAGTAGTTAACAGACAGTTCATAAACGAAATCAGAGGCTTAATTTCCTCACGTCTGTCATCACCTGGTGCTGCTTCGAGAGTGTCTTCCGCTGTTACTTCTTTGGTATCAAGTGGCGGCCCAACTAATCCTGCAGCTTTATCGAATACTATCAGCAATGTTGTTTCTCAAATTAGTGAGAGTAATCCTGGCCTATCTGGCTGTGATGTTCTTGTACAAGCTTTACTTGAACTCGTTTCGGCTTTGGTACACATTCTTGGTTCAGCTAACATTGGGCAAGTT---------AACTCTAGCGCTGCTGGGCAATCAGCTTCTTTGGTCAGACAATCCGTATACCAAGCTCTCTCT
>A.aur_MaSp1b
ATGATTTGGACAGTTCGA---TTTTCACTATCATTACTCATAGTTATCTGCTCTCAGAGCATATTCGCTCTAGGTCAG------TCACCATGGCAAAGCGCAAGCATGGCCGAAAGCTTCATGACTTACTTTTCTGCTGCTTTAGGACAATCAGGAGCATTTACGAATGAACAGATGGATGATATAGATACGATTGCCTCATCTATAAAAATGGGTGTAGATAAAATGGAAAGAAGCGGAAAGACTTCCCAAAACAAACTACAGGCAATGAACATGGCCTTCGCATCAGCAGTGGCAGACATAGCCATAGCAGAAGGAGGAGGACAGAGCGCTCAAATAAAAACTAATGCTATTGCCGACGCTTTGGCATCTGCATTCCTTCAGACGACTGGTACAGTTAACAACCAGTTCATAAATGAAATAAGAGGCTTAATTTCCTCACGCTTATCATCACCTAATGCTGCTTCCAGAATCTCTTCCGCTGTTACATCTTTGATATCAGGTGGCGGCCCAACTAATCTTGCAGCTTTATCTAATACTTTCAGCAATGTTGTTTATCAAATTAGTGTAAGTAATCCTGGTCTCTCTGGCTGTGATGTTCTTGTACAAGCTTTACTCGAACTCGTTTCGGCTTTGGTACATATTCTTGGTTCTGCTATCATTGGGCATGTT---------AATTCCAGCGCTGCTGGAGAAACAGCTGCATTGGTTGGACAATCAGTATACCAAGCTTTCTCT
>A.arg_MaSp1
ATGATTTGGACAACTCGA---CTTGCCCTATCGATTCTCTTAGTGATCTGCTCCCAGAGTATATTCGCTCTGGGTCAG------TCCCCATGGCAATCCGCAAGTATGGCCGAAAGTTTCATGACTAGCTTTTCTAATGCTTTAGGACAATCGCAAGCATTCACCGATGAGCAGATGGATGACATAGATACAATTGCCGCATCTATAAAAATGGGTGTAGATAAAATGGAAAGGAGCGGAAAGACTTCCCAAAATAAGCTACAAGCAATGAACATGGCTTTCGCCTCAGCAGTAGCGGAGATAGCCATATCAGAAGGAGGAGGTCAGAGTGCTCAAGTTAAAACTAATGCTATTGCCGACGCTTTGGCATCTGCATTCCTGCAGACGACTGGCGTAGTCAACGGCCAATTCATCAATGAGATCAGAGGCTTAATTTCCTCACGTTTGTCATCACCTGGTGCTGCCTCGAGAGTATCTTCCGCTGTTACATCTTTGGTGTCAAGTGGAGGCCCAACTAATGGCGCAGCTTTATCGAATACCATCAGTAATGTTGTTTCTCAAATTAGTGCAAGTAATCCTGGTCTCTCTGGCTGTGATGTCCTTGTTCAAGCTTTACTTGAAATTGTTTCGGCTTTGGTGCACATTCTTGGTTCAGCTAACATTGGGCAAGTT---------AACTCCAACTCTGCTGGGCGATCGGCTTCATTGGTCGGACAATCCGTATACCAAGCTCTTTCT
>A.aur_MaSp2.4
ATGAATTTGTCTATTCGA---CTTTCTCTATTTAGCTTTATGATTTTCATCATGCAAATTAAATTTGGCGTGGCACAAGTTGCAACTCCATGGGGGAGTACGCAGCTAGCAGAAGGTTTTATTATTAATTTTCTAAGAATAATTGCACGTAGTGGTGCATTCTCTCCTAACCAATTATATGAGATGTCCTCTATCCCCAAAACACTGACAACAGCAATGGAAAAATTTAATAGCAGTAATACAAGTTTAAAAATAAAATTTCAAGCTCTAAATATGGTATTTGCTTCTGCAATGGCCGAAATTATT---GCCGAAGGAGGAAGTACGAATATAGAATTAAAAATTGGTGCGATTGAAAGTGCTCTCAATTCCGCATATAAAGAGACAATGGGTGTAGTAAATGCACAATTTGTCAATGATATCAAAAGCTTAATTTATTCTAGAATTTCAAATTCCGATGACAATTCTGAAATTTCATCGATTGCATCATCTTTGGTACCTGGT---ATTGCTATTAAATCGCCTGCCGTTGCGAAT---------AGCTCTGCACCGCAAGTTAGTATAGCTAATCAAAGTTTGTCTAATTGTAATGTCCTTATTCAAACATTGCTGGACATTATATCCGCCCTTGTGCATCTCCTTGGATCATGCAATATCAGGCAGTTT---------AATGATGTTGCTTCTACTCTTCGA---------------------------------------
>A.tri_MaSp2.4
ATGAATTTGTTGGTACGA---CTTTCTATACTTAGCTTTATGGTTTTCTTCATGCAAATTAAATTTGGTGTGGGACAAATTGCCACTCCATGGGGTAGTACACAGCTAGCAGAAGATTTTATTGCCAATTTTCTAAGAATCATTGCAAGTAGCACTGCATTCTCATCTAACCAATTAGATGAAATGTCCTCTATTCGAAAAACTCTGACAACAGCAATGGAAAATTTTAGTAGCAGTAATATAAGCTCAAAAATAAAATTTCAAGCTCTAAATATGGTGTTTGCTTCTGCAATGGCCGAAATTACT---GCTGAAGGAGGAATTGCGAATATCCAATTAAAGATTGATGCGATTGAAAGTGCTCTCCATTCTGCTTATGTGGATACAATGGGTGAAGTAAATGTGCAATTTGTCAGTGACATCAAAAGTTTAATTTATTCTAGAATTTCAAATCCTGATGGCAATTCTGAAATTTCATCGATTGCATCTTCTTTGGCATCTGGT---ATTCTTTTTAAATCCCCTGCAATCGCGAAT---------AGCTCTGCTCCGCAAGTTAATATAGCCAATCCAAGTTTGTCTAATTGTAATGTCCTAATTCAACAATTGCTAGACATTATATCTGCCTTTATGCATCTCCTTGGATCACTTAATATCGGTCAATTT---------CATGATGTTTCTTCCACTTTGTATGCTTCAGTGACTGGTCAGTCTGAAACTAAACCCATTAGT
>A.arg_MaSp2.4
ATGAATTTGTCTGTTCGA---ATTTCTTTCTTTTTCTTTATGGTTATCATCACGCAAATTAAATTTGGTGCAGGACAAGTCACCACTCCATGGGGGAGTACGCAGCTAGCAGAAGATTTTATTACTAATTTTTTAAGAATCATTGCACGTGGTAGTGCATTCTCATCGAAACATTTAGATGAAATGTCTTCTATCCGAAAAACTTTGGCAACAGCCATGGGAAAATTTAGCAGTGGTAATACAAGTTCAAAAATAAAATTTCAGGCTCTAAATATGGTATTTGCCTCTACAATGGCCGAAATTACT---GCCGAAGGAGGAAGTGCGAATATAGAATTAAAAATTGGTGAGATTGAAAATGCTCTCAATTTAGCATATATAGAGACAATGGGTGAAGTAAATGAGCAGTTTGTCGATGATATCAAAAATTTAATTTATTCTAAAATTTCAAATCCTGATGACAATTCTGAAATTTCACCAATTGCACCATCTTTGGTACCTGGT---ATTCCTATTAAATCTCCTGCAGTCACAAAT---------AGCTCTGCACCCCAAGTCAGTATAGCTAATACAACTTTGTCTGATTGTAATGTCCTTATTCAAACATTGCTGGACATTGTATCCACCCTTGTGCATCTCCTTGGATTATGCAAAATAGGACAGATGGACAGATCGGACGATGTTGCTTCTACTCGGTATGCTTCAATGACTGGCCAGTCTGCATTTAAACCCATTAGT
>A.tri_MaSp6
ATGAATTGGAGGAATTCTTGCATACCTCTGCTTTTATTAGCTACTCTCTGCATCAATGTCTCTATGGCACAAGATGTAGCTGAAAGTCCATGGTCCACTTCTGAAAAAGCTGACCTTTTCATCAAATACTTCATTGGAGCCATTTCCCGTTCTCCTGCTTTTACCCGTGAGCAGATAGATGATATGTCTTCCATAGGTGAGACGTTGATAGCTTCACTGGATAAAATGGCTACGAGTGGAAAGAGTTCTGCAAAAATTTTACAAGCTCTGAATATGGCATTCGCCTCATCCATGGCGGAAATTGCAATAGTCGAACAAGGGGGACAAAGTATTGATATCAAAACCGATGCAATTATTGATGCCTTAAATGAAGCATTTATTAAGACAAGCGGACTAGTAAATAACGAATTCTTAAGAGAAATAAGACAGCTGATAATTTCGAGATTATCCTCACCAGAGTCTTCTTCAAGAGTTTCATCGGCTGTTTCATCATTGTTGTCGAAC---GGGTCAACCAATCCTGAAGCCTTGGCAAGCGCTATAAGCAGCGTTATATCCCAAGTGAATATAAGCAACAGCGACTTTTCGGAATGCGATGTCATCGTTCAATCCCTTTTAGAAATATTATCTGCTTTAGTACATATCTTAGGATCTGCCACCATTGAAGAAGTA---------AATTATGATGGTACCAGTCAAACAGCTCAAATGGTGAGCCAGTCGATAGCTCAGATATTCAGT
>A.arg_MaSp6
ATGATTTGGAAGAATTTTTGCCTACCTCTGCTTTTAGTAGCTTCTGTCTGCGTTAATATCTCTATGGCACAAGATGTAGTGGAAAGTCCATGGACAACTGCTGAAAATGCTGACCTTTTCATTAAATACTTCATTGAAGCTATTTCTCGTTCTCCAGCGTTCACCCGTGAGCAGATAGATGACATGTCTTCCATAGGTGACACGTTGATAGCTTCACTAGATAAAATGGCTAAAAGTGGGAAGAGTTCTGCAAAAATTTTACAAGCTCTGAATATGGCGTTCGCCTCATCCATGGCGGAAATAGCCATAGTCGAACAAGGAGGACAAAGTATTGATATAAAAACAGACGCAATCATTGATGCCTTAAATGAAGCTTTCATTAAGACAAGTGGAATAGTAAATAATGAATTCTTAAGTGAAATTAGGCAGTTGATAATTTCGAGACTGTCCTCATCAGAATCTTCTTCGAGAGTTTCATCAGCTGTTTCTTCATTGGTGTTGAAC---GGACCTACTAATCCAGACGCCTTGACAAACGCCATAAGCAGCGTTATATCCCAAGTGAACACAAGCAACAGTGACCTTTCGGAATGCGATGTCCTCGTTCAATCTCTTTTAGAAATATTGTCTGCTTTGGTGCATATCTTGGGTTTTGCCACCATTGGAGAAGTA---------AATTATGATGGTACGAGTCAAACAGCTCAAATGGTGGGCCAATCGCTAGCCCAAATATTCAGT
>A.aur_MaSp6
ATGAATTGGAAGAATTCTTGGCTCCCTCTGCTTTTATTAGCTACCCTCTGCATCAATATTTCTATGGCACAAGATGTAGTAGAAAGTCCATGGTCAACTACTGAAAAGGCTGATCTTTTCATTAAATATTTCATTGAAACTATTTCTCGTTCTCCAGCTTTTACCCGTGAGCAGATAGATGACATGTCTTCCATAGGTGACACGTTGATAGCTTCACTGGATAACATGTCTAAAAGTGGGAAGAGTTCTGCAAAAATTTTACAAGCTCTGAATTTGGCATTCGCCTCATCCATGGCAGAAATTGCCGTAGTCGAACAAGGAGGACAAAGTATTGATATCAAAACGGACGCAATTATTGATGCCTTGAATGAAGCATTCATTAAGACAGGGAGACGAGTAAATAACCAATTCTTAAGTGAAATAAGACAGTTGATAATTTCGAGATTGTCCTCATCAGAGTCTTCTTCAAGAGTTTCATCAGCTGTTTCATCGTTAGTGTCGAAC---GGGCCTACTAATCCAGACGCCTTGACAAACGCTATAAGTAGCGTTATATCGCAAGTGAACGCAAACAATAGCGGTCTTTCGGAATGCGATATCCTCGTTCAATCCCTTTTAGAAATATTGTCTGCTTTAGTGCATATCTTGGGATCTGCCAATCTTGGAGAAGTG---------AATTATGATGGTACTGGTCAAACAGCTCAAATGGTGAGCCAGTCGATAGCCCAAATATTCAGT
>A.tri_MaSp3b
ATGACTTGGATAGCTCGA---CTTCCGCTGTTAGTTCTGGTTACGCTCTGCATACAGAGTATTATAGTTCATGGTTTAGACAGTCACCCATGGCAAGATGCAAGTACAACTGGGTTATTCATGGAAAATTTTGTTCAATACATTAGACAGTCAAGCTACTTTAATAGCGACGATATAGACAGCATTAAAGTCCTTGCTGACACTCTGATCCAATCTTTAAATGGAATGCAAGCAAAAGGAAAAACTTCACATCAAATGCTACAAGCTCTGAACTTGGGCTATGCTGCAGGAGTGGCAGAATTAGTGAATTCAGAT------GGCACCAACCTTCAAGAAAAACGAAATGCCATAAGGGAAGCTATGAAGAACTCATTGTTACAAGCAACAGGTGAAGTTAATGAGAGTTTTATGAATGAAATGGACAAATTAATGCAATCTCGTTTGTCATCGCCCACCTCCTTATCGAGGGTCTCTTCTGCTGTTTCTATCTTTTTAGATGAT---GATTTAGATTATCCTGAAGCCTTTTCGAATGCTTTTGACAATGTTGTGTCTGGTATAACTTTAGCGAATTCCGATATTTCTGGATGTGAACTTCTCGTTCAATCTTTGATGGAAGTTCTTTGCGCT---------GTAATGGGTACAGCA------------------------TATGGTTTAAATGCTAACTCATCCGTAGATATGATTAGAAGTGTTGTTAATAGGTATGATTAT
>A.tri_MaSp3a
ATGGCTTGGATAGCTCGA---CTTCCGCTGTTAGTTCTGGTTGCGCTTTGCACACAGAGTATTGTTGTTAACGGTCTAGACAGGCATCCATGGCAAGATACAGGTACGACAGAGTTATTCATGGAAAATTTTGTTGAATGTATTAGGCAGTCAAGCTACTTTAATAACGAAGATATAGAAAGCATTAGGGATCTGGCAGAAACTCTGATTCAGTCTTTGAATGGAATGCAAGCAAAAGGGAAAACTTCACATCAAGTGCTACAAGCACTAAACATGGGCTATGCAGCAGGAGTGGCAGAATTAGTAAATTCAGAT------GGCACCAACCTTCAGGAAAAAAGAAATGCAGTTAGAGAAGCTATGAAGAACTCCCTGTTACAAGCAACAGGAGAAGTTAATGAGAGTTTTATGAATGAAATGGACAAATTAATGCAATCTCGTTTGTCATCTCCTACCTCCTTATCGAGGGTCTCTTCTGCTGTTTCTATCTTTTTAGATGAT---GATTTAGATTATCCTGAAGCTTTTTCGAATGCTTTTGACAATGTTGTGTCTGGTATAACTTTAGCGAATTCCGATATTTCTGGATGTGAACTCCTCGTCCAATCTTTGATGGAAGTTCTTTGCGCT---------GTAATGGGTACAGCA------------------------TATGGATTAAATACGAACTCATCCGTTGATATTGTCAGAAATGTAGTTAATAGATATGATTAT
>A.aur_MaSp3a
ATGGCTTGGATAGCTCGA---CTTCCGCTGTTAGTTCTGGTTGCGCTCTGCACGCAGACTATGATAGTTCACGGTCAAGACAGCCACCCATGGAAAGATACGAGAACGACAGAGTCATTCATGGAAAATTTTGTTGAGTACTTTAGACAGTCAGGCTACTTTAATAGCGACGATATAGAAAGCATTAAGGATCTTGCTGATACTCTGATCCAGTCATTAAATGAAATGCAAGCAAAAGGAAAAAACTCACACCAAGTGCTACAAGCTCTGAACATGGGTTTTGCTGCAGGAGTGGCAGAATTAGTGAATTCAGAT------GGCATCAACCTTAAAGAAAAACAAAATGCCATTAGGGAAGCTATGAAGAAATCACAGTTACAAACGACAGGCGTAATTAATGAGAGTTTTATGAATGAAATGGACAAATTAATGCAATCCCGTTTGTCATCTCCCGCCACCCTATCAAGGGTTTCTTCTGCTGTTTCTCTCTTTTTAGATGAT---GATTTAGATTATCCTGTAGCTTTTTCAAATGCATTTGACAATGTTGTGTCTGGCATAACGTTATCCTATTCCGATATTTCTGGATGTGAACTCCTTGTTCAATCGTTAATGGAAGTTCTTTCCGCC---------GTATTGGGTACAGCG------------------------TATGGATTAAATGCTAACTCATCCGTGGATATTGTTAGAAGTGTTGTTAATAGATTTGATTAT
>A.arg_MaSp3a
ATGGCTTGGATAACTCGA---CTTCCGCTGTTAGTGCTGGTTGCGCTCTGCACCCAAAGTATCATTGTTCACGGTCAAGACAGCCACCCATGGAGTGATGTAAGAACGACCGAGTCATTCATGAAAAATTTTGTTGAGTGCATTAGACAGTCGAGCTACTTTAATACGGACGATATAGAAAGCATTAGAGATCTTTCTGACACTATGATACAATCTTTAAATGGAATGACGGCAATAGGAAAGACATCACACCAAATGCTGCAAGCCCTAAACATGGGTTATGCTGCAGGAGTGGCAGAATTAGTGAATTCAGAC------GGCTTCTACGTTCAAGAAAAAAGAAATGCCATTAGAGAAGCTATGAGGAACTCACTGCTACAAACAACTGGCGTAGTTAATGAGAGTTTTATAAATGAAATGGACAGTTTAATGCAAAACCGTTTGTCATCTCCCTCCTCCCTGTCAAGGGTTTCTTCTGCTGTTTCTGTCTTCTTAGATGAT---GATTTAGAATATCCAGTAGCTTTCTCAAATGCATTCGACAATGTTGTGTCTGGTATAACGTTATCCAATTCCGATATTTCTGGATGTGAACTCCTTGTTCAGTCATTAATGGAAGTTCTTTCCGCC---------GTATTGGGTACAGCG------------------------TATGGATTAAATGCTAACTCATCCGTGGATATTGTTCGAAGTGTTGTGAATAGATTTGAT---
>A.arg_MaSp3b
ATGGCTTGGATAACTCGA---CTTCCGCTGTTGGTGCTGGTTGCGCTCTGCACCCAAAGTATCATTGTTCACGGTCAAGACAGCCACCCATGGAGTGATGTAAGAACGACCGAGTCATTCATGAAAAATTTTGTTGAGTGCATTAGACAGTCGAGCTACTTTAATACGGACGATATAGAAAGCATTAGAGATCTTTCTGACACTATGATACAATCTTTAAATGGAATGACAGCAATAGGAAAGACATCACACCAAATGCTGCAAGCCCTAAACATGGGTTATGCTGCAGGAGTGGCAGAATTAGTGAATTCAGAT------GGCTTCTACGTTCAAGAAAAAAGAAATGCCATTAGAGAAGCTATGAGGAACTCACTGATACAAACAACTGGCGTAGTTAATGAGAGTTTTATGAATGAAATGGACAAATTAATGCAAAACCGTTTGTCATCTCCCTCCTCCCTGTCAAGGGTTTCTTCTGCTGTTTCTGTCTTCTTAGATGAT---GATTTAGAATATCCAGTAGCTTTCTCAAATGCATTCGACAATGTTGTGTCTGGTATAACGTTATCCAATTCCGATATTTCTGGATGTGAACTCCTTGTTCAGTCATTAATGGAAGTTCTTTCCGCC---------GTATTGGGTACAGCG------------------------TATGGATTAAATGCTAACTCATCAGTGGATATTGTTCGAAGTGTTGTGAATAGATATGATTAT
>A.aur_MaSp3b
ATGGCTTGGATAGCTCGA---CTTCCACTGTTAGTTCTGGTTGCGCTCTGCACGCAGACTATGATAGTTCACGGTCAAGACAGCCACCCATGGAAAGATACGAGAACGACAGAGTTATTCTTCGAAAATTTTGTTGAGTGCATTAGGCAGTCAAGTTACTTTAATAGCGAAGATATAGAAAGCATTAAAGTTCTTGCTGAAACTCTGATCCAGTCTTTAAATGGAATGCAAGCAAAAGGAAAAACATCACACCAAATGCTACAAGCTCTGAACATGGGTTATGCTGCAGGAGTGGCAGAATTAGTGAATTCAGAT------GGCTCCAACCTTCAAGAAAAACGAAATGCCATTAGAGAAGCTATGAAGAAATCACTGTTACAAGCGACAGGCGTAGTTAATGAGAGTTTTATGAATGAAATGGACAAATTAATGCAATCCCGTTTGTCATCTCCCGCCGCCCTATCAAGAGTTTCTTCTGCTGTTTCTGTCTTTTTAGATGAT---GATTTAGATTATCCTGTAGCTTTTACAAATGCATTTGACAATGTTGTATCTGGTATAACGTTATCCAATTCCGATATTTCTGGATGTGAACTCCTTGTTCAATCGTTAATGGAAGTTCTTTCCGCC---------GTATTGGGAACAGCG------------------------TATGGATTAAATGCTAACTCATCCGTGGATATTGTTAGAAGTGTTGTCAATAGATTTGATTAT

Fig 3:
>Aaur_MaSp2.2b_10
GTGATTTATATTTTCGTGTATACTGACTTCCGTTTGGAAGAAGTGGGAGGTTTA-TTTTGGTTCTTACCA-TCTAAAGAAACTCAC-------AAACGTTCTTTAATACTTCACGTTTATTAAC-TTTCCAAGTT--GTGTCAGTC-GACGTCA-AAATTGACACTGTCAGT-TCGGATAATTGAAGTGTAAAAGT-TCGAGTACGAAGTTCAACAATTTTTAGGTCAAAC-ATTAAGCAC-------------------CA-----------------GTAAATT--------------AAACATGCATTCAAATATTA-AAA-AAATCAGAGAAAGAGCCTTAATTTCTACATTTATTAATAACTGCTAAA--TTTTTAGACATTAATAAATGTGCGTTTTCCATGTGAAT-AAAAATGTCACAGCAGGAATTTCGTCAAATCCAAACCAGTTTCTACAAACAGAACCAG-AAAAGTCAAAGGTAAATGAGTTTAAATTAAAATAGCAACCATATTTCA-ATGTTATACAGAGGTTCTAAATTGCAACGCAA-TTTTGAATTTACAAGGGAATTATATTAATGCATGAATAGACGTGAGAGCATTAATATGACTGCGAATAA-AAATAATATTTTACAGTGAATTCAAAATAATATTTCCAACACTTTTCTAAAAGAAAATGAAATG-AAGAAATAA--TTGTTTAAACTTTATATTGAGCTGT-AAAATTCTGCTAATAAAACAAAATT--AAAAA-----------GGTCC-CAAATAGCA-AACGAAATGAAAATACTTATTAGTAGTTTTCGATTTC-GCTCATTTGTTTTTGTATTATGTCAGGAATGCAATGCTAATA-AGATTTGAATATATAAA----------------------------------------------------------------------------------------------------------------------------------------------------------------------------------------------------------------TATATATTACTATTTAAATGAAA-CTTT-TGTAATTCATACATTTTTTGACCATCATATATAA-TTTACTAAGATTACA-TTTCCAAATACTCAATCGCTTTTTATACG-ATTTGAACGGAACTAAGTTTTAAGGACACATATTTACCGTATAATATGAAAATTTTAATTCTGAAGAAGATATCTTTTA-TTTCATGTATCGATATTAAATT-----------------CG-ACAGTATTTG-AAGAAAATAACTTC-AAATAACCTTTAAATGATATATAGTCCC-TTTGGTTATGATAGATTCTTAATTATCGCTTTGTTAAAATGATTAGGATACCAATACTGTTTCCGGAATTATT-ATTTAT-------------AATATATTTC-TTTTACCGAATTCACCTTAAGAAAGGTATTTGAATGAAAACTTATTTTAAAGAGGATATCTTAATTAAGTCAATCA-TTTTTATTCATAACTTGACAGATAAACACTTCATA----TATATTTACAGGATATTTATACAT--AAAA----TATTCTAGA-AAATGCATTATAATAAGCAAATTATGCATAATTATAAGATCTCTAT-GAAATTAATCCAGATGAATC-AAAAGTCTCATACACATAAATAGCAGAAATCGTGTATGTTCATTTTCCCTTTATTTC-GAATAATATCCA-TTTTTCTCTTTAAAAACGAAAAGAAAACAAAGTTTAAATTTTCCTAAATATTCTACAGAA-AGTGATTTCCATATAATGCTTAATCAAGG--------------AATAGGACAAAGGTTTTTCATA--AAAAGTTATGAAAAAAATCCAACGTACATTCAGGCGT-TTTCTAAGGTGAAAGAAAGAAA-TGCTTCCATATCCGATTCCATACTC-AAATA-TGCGATTAACTAGAAAAATTATATGAAATTA-TCAATCTGAATTATTAATTCTAATTTCT-AAAAATAGTGAATAATAGCTTTTAAATAATAAGCGCTTC-TTTAATTGCATCAGTTTTAAAATAGAGAATTG-AAATCTGTCTTAAAA-TTTGATAAAG------
>Aaur_MaSp2.2b_11
GTGATTTATATTTTCGTGTATACTGACTTCCGTTTGGAAGAAGTGGGAGGTTTA-TTTTGGTTCTTACCA-TCTAAAGAAACTCAC-------AAACGTTCTTTAATACTTCACGTTTATTAAC-TTTCCAAGTT--GTGTCAGTC-GACGTCA-AAATTGACACTGTCAGT-TCGGATAATTGAAGTGTAAAAGT-TCGAGTACGAAGTTCAACAATTTTTAGGTCAAAC-ATTAAGCAC-------------------CA-----------------GTAAATT--------------AAACATGCATTCAAATATTA-AAAGAAATCAGAGAAAGAGCCTTAATTTCTACATTTATTAATAACTGCTAAA--TTTTTAGACATTAATAAATGTGCGTTTTCCATGTGAATAAAAAATGTCACAGCAGGAATTTCGTCAAATCCAAACCAGTTTCTACAAACAGAACCAG-AAAAGTCAAAGGTAAATGAGTTTAAATTAAAATAGCAACCATATTTCA-ATTTTATACAGAGGTTCTAAATTGCAACGCAA-TTTTGAATTTACAAGGGAATTATATTAATGCATGAATAGACGTGAGAGCATTAATATGACTGCGAATAA-AAGTAATATTTTACAGTGAATTCAAAATAATATTTCCAACACTTTTCTAAAAGAAAATGAAATG-AAGAAATAA--TTGTTTAAACTTTATATTGAGCTGT-AAAATTCTGCTAATAAAACAAAATT--AAAAA-----------GGTCC-CAAATAGCA-AACGAAATGAAAATACTTATTAGTAGTTTTCGATTTC-GCTCATTTGTTTTTGTATTATGTCAGGAATGCAATGCTAATA-AGATTTGAATATATAAA----------------------------------------------------------------------------------------------------------------------------------------------------------------------------------------------------------------TATATATTACTATTTAAATGAAA-CTTT-TGTAATTCATACATTTTTTGACCATCATATATAA-TTTACTAAGATTACA-TTTCCAAATACTCAATCGCTTTTTATACG-ATTTGAACGGAACTAAGTTTTAAGGACACATATTTACCGTATAATATGAAAATTTTAATTCTGAAGAAGATATCTTTTA-TTTCATGTATCGATATTAAATT-----------------CG-ACAGTATTTG-AAGAAAATAACTTC-AAATAACCTTTAAATGATATATAGTCCC-TTTGGTTATGATAGATTCTTAATTATCGCTTTGTTAAAATGATTAGGATACCAATACTGTTTCCGGAATTATT-ATTTAT-------------AATATATTTCTTTTTACCGAATTCACCTTAAGAAAGGTATTTGAATGAAAACTTATTTTAAAGAGGATATCTTAATTAAGTCAATCA-TTTTTATTCATAACTTGACAGATAAACACTTCATA----TATATTTACAGGATATTTATACAT--AAAA----TATTCTAGA-AAATGCATTATAATAAGCAAATTATGCATAATTATAAGATCTCTAT-GAAATTAATCCAGATGAATC-AAAAGTCTCATACACATAAATAGCAGAAATCGTGTATGTTCATTTTCCCTTTATTTC-GAATAATATCCA-TTTTTCTCTTTAAAAACGAAAAGAAAACAAAGTTTAAATTTTCCTAAATATTCTACAGAA-AGTGATTTCCATATAATGCTTAATCAAGG--------------AATAGGACAAAGGTTTTTCATA--AAAAGTTATGAAAAAAATCCAACGTACATTCAGGCGT-TTTCTAAGGTGAAAGAAAGAAA-TGCTTCCATATCCGATTCCATACTC-AAATA-TGCGATTAACTAGAAAAATTATATGAAATTA-TCAATCTGAATTATTAATTCTAATTTCT-AAAAATAGTGAATAATAGCTTTTAAATAATAAGCGCTTC-TTTAATTGCATCAGTTTTAAAATAGAGAATTG-AAATCTGTCTTAAAA-TTTGATAAAG------
>Aaur_MaSp2.2b_12
GTGATTTATATTTTCGTGTATACTGACTTCCGTTTGGAAGAAGTGGGAGGTTTA-TTTTGGTTCTTACCA-TCTAAAGAAACTCAC-------AAACGTTCTTTAATACTTCACGTTTATTAAC-TTTCCAAGTT--GTGTCAGTC-GACGTCA-AAATTGACACTGTCAGT-TCGGATAATTGAAGTGTAAAAGT-TCGAGTACGAAGTTCAACAATTTTTAGGTCAAAC-ATTAAGCAC-------------------CA-----------------GTAAATT--------------AAACATGCATTCAAATATTA-AAAGAAATCAGAGAAAGAGCCTTAATTTCTACATTTATTAATCACTGCTAAAT-TTTTTAGACATTAATAAATGTGCGTTTTCCATGTGAATAAAAAATGTCACAGCAGGAATTTCGTCAAATCCAAACCAGTTTCTACAAACAGAACCAG-AAAAGTCAAAGGTAAATGAGTTTAAATTAAAATAGCAACCATATTTCA-ATTTTATACAGAGGTTCTAAATTGCAACGCAA-TTTTGAATTTACAAGGGAATTATATTAATGCATGAATAGACGTGAGAGCATTAATATGACTGCGAATAA-AAGTAATATTTTACAGTGAATTCAAAATAATATTTCCAACACTTTTCTAAAAGAAAATGAAATG-AAGAAATAA--TTGTTTAAACTTTATATTGAGCTGT-AAAATTCTGCTAATAAAACAAAATT--AAAAA-----------GGTCC-CAAATAGCA-AACGAAATGAAAATACTTATTAGTAGTTTTCGATTTC-GCTCATTTGTTTTTGTATTATGTCAGGAATGCAATGCTAATA-AGATTTGAATATATAAA----------------------------------------------------------------------------------------------------------------------------------------------------------------------------------------------------------------TATATATTACTATTTAAATGAAA-CTTT-TGTAATTCATACATTTTTTGACCATCATATATAA-TTTACTAAGATTACA-TTTCCAAATACTCAATCGCTTTTTATACG-ATTTGAACGGAACTAAGTTTTAAGGACACATATTTACCGTATAATATGAAAATTTTAATTCTGAAGAAGATATCTTTTA-TTTCATGTATCGATATTAAATT-----------------CG-ACAGTATTTG-AAGAAAATAACTTC-AAATAACCTTTAAATGATATATAGTCCC-TTTGGTTATGATAGATTCTTAATTATCGCTTTGTTAAAATGATTAGGATACCAATACTGTTTCCGGAATTATT-ATTTAT-------------AATATATTTC-TTTTACCGAATTCACCTTAAGAAAGGTATTTGAATGAAAACTTATTTTAAAGAGGATATCTTAATTAAGTCAATCA-TTTTTATTCATAACTTGACAGATAAACACTTCATA----TATATTTACAGGATATTTATACAT--AAAA----TATTCTAGA-AAATGCATTATAATAAGCAAATTATGCATAATTATAAGATCTCTAT-GAAATTAATCCAGATGAATC-AAAAGTCTCATACACATAAATAGCAGAAATCGTGTATGTTCATTTTCCCTTTATTTC-GAATAATATCCA-TTTTTCTCTTTAAAAACGAAAAGAAAACAAAGTTTAAATTTTCCTAAATATTCTACAGAA-AGTGATTTCCATATAATGCTTAATCAAGG--------------AATAGGACAAAGGTTTTTCATA--AAAAGTTATGAAAAAAATCCAACGTACATTCAGGCGT-TTTCTAAGGTGAAAGAAAGAAA-TGCTTCCATATCCGATTCCATACTC-AAATA-TGCGATTAACTAGAAAAATTATATGAAATTA-TCAATCTGAATTATTAATTCTAATTTCT-AAAAATAGTGAATAATAGCTTTTAAATAATAAGCGCTTC-TTTAATTGCATCAGTTTTAAAATAGAGAATTG-AAATCTGTCTTAAAA-TTTGATAAAG------
>Aaur_MaSp2.2b_13
GTGATTTATATTTTCGTGTATACTGACTTCCGTTTGGAAGAAGTGGGAGGTTTA-TTTTGGTTCTTACCA-TCTAAAGAAACTCAC-------AAACGTTCTTTAATACTTCACGTTTATTAAC-TTTCCAAGTT--GTGTCAGTC-GACGTCA-AAATTGACACTGTCAGT-TCGGATAATTGAAGTGTAAAAGT-TCGAGTACGAAGTTCAACAATTTTTAGGTCAAAC-ATTAAGCAC-------------------CA-----------------GTAAATT--------------AAACATGCATTCAAATATTA-AAAGAAATCAGAGAAAGAGCCTTAATTTCTACATTTATTAATCACTGCTAAAT-TTTTTAGACATTAATAAATGTGCGTTTTCCATGTGAATAAAAAATGTCACAGCAGGAATTTCGTCAAATCCAAACCAGTTTCTACAAACAGAACCAG-AAAAGTCAAAGGTAAATGAGTTTAAATTAAAATAGCAACCATATTTCA-ATTTTATACAGAGGTTCTAAATTGCAACGCAA-TTTTGAATTTACAAGGGAATTATATTAATGCATGAATAGACGTGAGAGCATTAATATGACTGCGAATAA-AAGTAATATTTTACAGTGAATTCAAAATAATATTTCCAACACTTTTCTAAAAGAAAATGAAATG-AAGAAATAA--TTGTTTAAACTTTATATTGAGCTGT-AAAATTCTGCTAATAAAACAAAATT--AAAAA-----------GGTCC-CAAATAGCA-AACGAAATGAAAATACTTATTAGTAGTTTTCGATTTC-GCTCATTTGTTTTTGTATTATGTCAGGAATGCAATGCTAATA-AGATTTGAATATATAAA----------------------------------------------------------------------------------------------------------------------------------------------------------------------------------------------------------------TATATATTACTATTTAAATGAAA-CTTT-TGTAATTCATACATTTTTTGACCATCATATATAA-TTTACTAAGATTACA-TTTCCAAATACTCAATCGCTTTTTATACG-ATTTGAACGGAACTAAGTTTTAAGGACACATATTTACCGTATAATATGAAAATTTTAATTCTGAAGAAGATATCTTTTA-TTTCATGTATCGATATTAAATT-----------------CG-ACAGTATTTG-AAGAAAATAACTTC-AAATAACCTTTAAATGATATATAGTCCC-TTTGGTTATGATAGATTCTTAATTATCGCTTTGTTAAAATGATTAGGATACCAATACTGTTTCCGGAATTATT-ATTTAT-------------AATATATTTC-TTTTACCGAATTCACCTTAAGAAAGGTATTTGAATGAAAACTTATTTTAAAGAGGATATCTTAATTAAGTCAATCA-TTTTTATTCATAACTTGACAGATAAACACTTCATA----TATATTTACAGGATATTTATACAT--AAAA----TATTCTAGA-AAATGCATTATAATAAGCAAATTATGCATAATTATAAGATCTCTAT-GAAATTAATCCAGATGAATC-AAAAGTCTCATACACATAAATAGCAGAAATCGTGTATGTTCATTTTCCCTTTATTTC-GAATAATATCCA-TTTTTCTCTTTAAAAACGAAAAGAAAACAAAGTTTAAATTTTCCTAAATATTCTACAGAA-AGTGATTTCCATATAATGCTTAATCAAGG--------------AATAGGACAAAGGTTTTTCATA--AAAAGTTATGAAAAAAATCCAACGTACATTCAGGCGT-TTTCTAAGGTGAAAGAAAGAAA-TGCTTCCATATCCGATTCCATACTC-AAATA-TGCGATTAACTAGAAAAATTATATGAAATTA-TCAATCTGAATTATTAATTCTAATTTCT-AAAAATAGTGAATAATAGCTTTTAAATAATAAGCGCTTC-TTTAATTGCATCAGTTTTAAAATAGAGAATTG-AAATCTGTCTTAAAA-TTTGATAAAG------
>Aaur_MaSp2.2b_14
GTGATTTATATTTTCGTGTATACTGACTTCCGTTTGGAAGAAGTGGGAGGTTTA-TTTTGGTTCTTACCA-TCTAAAGAAACTCAC-------AAACGTTCTTTAATACTTCACGTTTATTAAC-TTTCCAAGTT--GTGTCAGTC-GACGTCA-AAATTGACACTGTCAGT-TCGGATAATTGAAGTGTAAAAGT-TCGAGTACGAAGTTCAACAATTTTTAGGTCAAAC-ATTAAGCAC-------------------CA-----------------GTAAATT--------------AAACATGCATTCAAATATTA-AAAGAAATCAGAGAAAGAGCCTTAATTTCTACATTTATTAATCACTGCTAAAT-TTTTTAGACATTAATAAATGTGCGTTTTCCATGTGAATAAAAAATGTCACAGCAGGAATTTCGTCAAATCCAAACCAGTTTCTACAAACAGAACCAG-AAAAGTCAAAGGTAAATGAGTTTAAATTAAAATAGCAACCATATTTCA-ATTTTATACAGAGGTTCTAAATTGCAACGCAA-TTTTGAATTTACAA-GGAATTATATTAATGCATGAATAGACGTGAGAGCATTAATATGACTGCGAATAA-AAGTAATATTTTACAGTGAATTCAAAATAATATTTCCAACACTTTTCTAAAAGAAAATGAAATG-AAGAAATAA--TTGTTTAAACTTTATATTGAGCTGT-AAAATTCTGCTAATAAAACAAAATT--AAAAA-----------GGTCC-CAAATAGCA-AACGAAATGAAAATACTTATTAGTAGTTTTCGATTTC-GCTCATTTGTTTTTGTATTATGTCAGGAATGCAATGCTAATA-AGATTTGAATATATAAA----------------------------------------------------------------------------------------------------------------------------------------------------------------------------------------------------------------TATATATTACTATTTAAATGAAA-CTTT-TGTAATTCATACATTTTTTGACCATCATATATAA-TTTACTAAGATTACA-TTTCCAAATACTCAATCGCTTTTTATACG-ATTTGAACGGAACTAAGTTTTAAGGACACATATTTACCGTATAATATGAAAATTTTAATTCTGAAGAAGATATCTTTTA-TTTCATGTATCGATATTAAATT-----------------CG-ACAGTATTTG-AAGAAAATAACTTC-AAATAACCTTTAAATGATATATAGTCCC-TTTGGTTATGATAGATTCTTAATTATCGCTTTGTTAAAATGATTAGGATACCAATACTGTTTCCGGAATTATT-ATTTAT-------------AATATATTTC-TTTTACCGAATTCACCTTAAGAAAGGTATTTGAATGAAAACTTATTTTAAAGAGGATATCTTAATTAAGTCAATCA-TTTTTATTCATAACTTGACAGATAAACACTTCATA----TATATTTACAGGATATTTATACAT--AAAA----TATTCTAGA-AAATGCATTATAATAAGCAAATTATGCATAATTATAAGATCTCTAT-GAAATTAATCCAGATGAATC-AAAAGTCTCATACACATAAATAGCAGAAATCGTGTATGTTCATTTTCCCTTTATTTC-GAATAATATCCA-TTTTTCTCTTTAAAAACGAAAAGAAAACAAAGTTTAAATTTTCCTAAATATTCTACAGAA-AGTGATTTCCATATAATGCTTAATCAAGG--------------AATAGGACAAAGGTTTTTCATA--AAAAGTTATGAAAAAAATCCAACGTACATTCAGGCGT-TTTCTAAGGTGAAAGAAAGAAA-TGCTTCCATATCCGATTCCATACTC-AAATA-TGCGATTAACTAGAAAAATTATATGAAATTA-TCAATCTGAATTATTAATTCTAATTTCT-AAAAATAGTGAATAATAGCTTTTAAATAATAAGCGCTTC-TTTAATTGCATCAGTTTTAAAATAGAGAATTG-AAATCTGTCTTAAAA-TTTGATAAAG------
>Aaur_MaSp2.2b_15
GTGATTTATATTTTCGTGTATACTGACTTCCGTTTGGAAGAAGTGGGAGGTTTA-TTTTGGTTCTTACCA-TCTAAAGAAACTCAC-------AAACGTTCTTTAATACTTCACGTTTATTAAC-TTTCCAAGTT--GTGTCAGTC-GACGTCA-AAATTGACACTGTCAGT-TCGGATAATTGAAGTGTAAAAGT-TCGAGTACGAAGTTCAACAATTTTTAGGTCAAAC-ATTAAGCAC-------------------CA-----------------GTAAATT--------------AAACATGCATTCAAATATTA-AAAGAAATCAGAGAAAGAGCCTTAATTTCTACATTTATTAATCACTGCTAAAT-TTTTTAGACATTAATAAATGTGCGTTTTCCATGTGAATAAAAAATGTCACAGCAGGAATTTCGTCAAATCCAAACCAGTTTCTACAAACAGAACCAG-AAAAGTCAAAGGTAAATGAGTTTAAATTAAAATAGCAACCATATTTCA-ATTTTATACAGAGGTTCTAAATTGCAACGCAA-TTTTGAATTTACAAGGGAATTATATTAATGCATGAATAGACGTGAGAGCATTAATATGACTGCGAATAA-AAGTAATATTTTACAGTGAATTCAAAATAATATTTCCAACACTTTTCTAAAAGAAAATGAAATG-AAGAAATAA--TTGTTTAAACTTTATATTGAGCTGT-AAAATTCTGCTAATAAAACAAAATT--AAAAA-----------GGTCC-CAAATAGCA-AACGAAATGAAAATACTTATTAGTAGTTTTCGATTTC-GCTCATTTGTTTTTGTATTATGTCAGGAATGCAATGCTAATA-AGATTTGAATATATAAA----------------------------------------------------------------------------------------------------------------------------------------------------------------------------------------------------------------TATATATTACTATTTAAATGAAA-CTTT-TGTAATTCATACATTTTTTGACCATCATATATAA-TTTACTAAGATTACA-TTTCCAAATACTCAATCGCTTTTTATACG-ATTTGAACGGAACTAAGTTTTAAGGACACATATTTACCGTATAATATGAAAATTTTAATTCTGAAGAAGATATCTTTTA-TTTCATGTATCGATATTAAATT-----------------CG-ACAGTATTTG-AAGAAAATAACTTC-AAATAACCTTTAAATGATATATAGTCCC-TTTGGTTATGATAGATTCTTAATTATCGCTTTGTTAAAATGATTAGGATACCAATACTGTTTCCGGAATTATT-ATTTAT-------------AATATATTTCTTTTTACCGAATTCACCTTAAGAAAGGTATTTGAATGAAAACTTATTTTAAAGAGGATATCTTAATTAAGTCAATCA-TTTTTATTCATAACTTGACAGATAAACACTTCATA----TATATTTACAGGATATTTATACAT--AAAA----TATTCTAGA-AAATGCATTATAATAAGCAAATTATGCATAATTATAAGATCTCTAT-GAAATTAATCCAGATGAATC-AAAAGTCTCATACACATAAATAGCAGAAATCGTGTATGTTCATTTTCCCTTTATTTC-GAATAATATCCA--TTTTCTCTTTAAAAACGAAAAGAAAACAAAGTTTAAATTTTCCTAAATATTCTACAGAA-AGTGATTTCCATATAATGCTTAATCAAGG--------------AATAGGACAAAGGTTTTTCATA--AAAAGTTATGAAAAAAATCCAACGTACATTCAGGCGT-TTTCTAAGGTGAAAGAAAGAAA-TGCTTCCATATCCGATTCCATACTC-AAATA-TGCGATTAACTAGAAAAATTATATGAAATTA-TCAATCTGAATTATTAATTCTAATTTCT-AAAAATAGTGAATAATAGCTTTTAAATAATAAGCGCTTC-TTTAATTGCATCAGTTTTAAAATAGAGAATTG-AAATCTGTCTTAAAA-TTTGATAAAG------
>Aaur_MaSp2.2b_8
GTGATTTATATTTTCGTGTATACTGACTTCCGTTTGGAAGAAGTGGGAGGTTTA-TTTTGGTTCTTACCA-TCTAAAGAAACTCAC-------AAACGTTCTTTAATACTTCACGTTTATTAAC-TTTCCAAGTT--GTGTCAGTC-GACGTCA-AAATTGACACTGTCAGT-TCGGATAATTGAAGTGTAAAAGT-TCGAGTACGAAGTTCAACAATTTTTAGGTCAAAC-ATTAAGCAC-------------------CA-----------------GTAAATT--------------AAACATGCATTCAAATATTA-AAAGAAATCAGAGAAAGAGCCTTAATTTCTACATTTATTAATAACTGCTAAAT-TTTTTAGACATTAATAAATGTGCGTTTTCCATGTGAATAAAAAATGTCACAGCAGGAATTTCGTCAAATCCAAACCAGTTTCTACAAACAGAACCAG-AAAAGTCAAAGGTAAATGAGTTTAAATTAAAATAGCAACCATATTTCA-ATGTTATACAGAGGTTCTAAATTGCAACGCAA-TTTTGAATTTACAAGGGAATTATATTAATGCATGAATAGACGTGAGAGCATTAATATGACTGCGAATAA-AAATAATATTTTACAGTGAATTCAAAATAATATTTCCAACACTTTTCTAAAAGAAAATGAAATG-AAGAAATAA--TTGTTGAAACTTTATATTGAGCTGT-AAAATTCTGCTAATAAAACAAAATT--AAAAA-----------GGTCC-CAAATAGCA-AACGAAATGAAAATACTTATTAGTAGTTTTCGATTTC-GCTCATTTGTTTTTGTATTATGTCAGGAATGCAATGCTAATA-AGATTTGAATATATAAA----------------------------------------------------------------------------------------------------------------------------------------------------------------------------------------------------------------TATATATTACTATTTAAATGAAA-CTTT-TGTAATTCATACATTTTTTGACCATCATATATAA-TTTACTAAGATTACA-TTTCCAAATACTCAATCGCTTTTTATACG-ATTTGAACGGAACTAAGTTTTAAGGACACATATTTACCGTATAATATGAAAATTTTAATTCTGAAGAAGATATCTTTTA-TTTCATGTATCGATATTAAATT-----------------CG-ACAGTATTTG-AAGAAAATAACTTC-AAATAACCTTTAAATGATATATAGTCCC-TTTGGTTATGATAGATTCTTAATTATCGCTTTGTTAAAATGATTAGGATACCAATACTTTTTCCGGAATTATT-ATTTAT-------------AATATATTTC-TTTTACCGAATTCACCTTAAGAAAGGTATTTGAATGAAAACTTATTTTAAAGAGGATATCTTAATTAAGTCAATCA-TTTTTATTCATAACTTGACAGATAAACACTTCATA----TATATTTACAGGATATTTATACAT--AAAA----TATTCTAGA-AAATGCATTATAATAAGCAAATTATGCATAATTATAAGATCTCTAT-GAAATTAATCCAGATGAATC-AAAAGTCTCATACACATAAATAGCAGAAATCGTGTATGTTCATTTTCCCTTTATTTC-GAATAATATCCA--TTTTCTCTTTAAAAACGAAAAGAAAACAAAGTTTAAATTTTCCTAAATATTCTACAGAA-AGTGATTTCCATATAATGCTTAATCAAGG--------------AATAGGACAAAGGTTTTTCATA--AAAAGTTATGAAAAAAATCCAACGTACATTCAGGCGT-TTTCTAAGGTGAAAGAAAGAAA-TGCTTCCATATCCGATTCCATACTC-AAATA-TGCGATTAACTAGAAAAATTATATGAAATTA-TCAATCTGAATTATTAATTCTAATTTCT-AAAAATAGTGAATAATAGCTTTTAAATAATAAGCGCTTC-TTTAATTGCATCAGTTTTAAAATAGAGAATTG-AAATCTGTCTTAAAA-TTTGATAAAG------
>Aaur_MaSp2.2b_9
GTGATTTATATTTTCGTGTATACTGACTTCCGTTTGGAAGAAGTGGGAGGTTTA-TTTTGGTTCTTACCA-TCTAAAGAAACTCAC-------AAACGTTCTTTAATACTTCACGTTTATTAAC-TTTCCAAGTT--GTGTCAGTC-GACGTCA-AAATTGACACTGTCAGT-TCGGATAATTGAAGTGTAAAAGT-TCGAGTACGAAGTTCAACAATTTTTAGGTCAAAC-ATTAAGCAC-------------------CA-----------------GTAAATT--------------AAACATGCATTCAAATATTA-AAAGAAATCAGAGAAAGAGCCTTAATTTCTACATTTATTAATAACTGCTAAA--TTTTTAGACATTAATAAATGTGCGTTTTCCATGTGAAT-AAAAATGTCACAGCAGGAATTTCGTCAAATCCAAACCAGTTTCTACAAACAGAACCAG-AAAAGTCAAAGGTAAATGAGTTTAAATTAAAATAGCAACCATATTTCA-ATGTTATACAGAGGTTCTAAATTGCAACGCAA-TTTTGAATTTACAAGGGAATTATATTAATGCATGAATAGACGTGAGAGCATTAATATGACTGCGAATAA-AAATAATATTTTACAGTGAATTCAAAATAATATTTCCAACACTTTTCTAAAAGAAAATGAAATG-AAGAAATAA--TTGTTTAAACTTTATATTGAGCTGT-AAAATTCTGCTAATAAAACAAAATT--AAAAA-----------GGTCC-CAAATAGCA-AACGAAATGAAAATACTTATTAGTAGTTTTCGATTTC-GCTCATTTGTTTTTGTATTATGTCAGGAATGCAATGCTAATA-AGATTTGAATATATAAA----------------------------------------------------------------------------------------------------------------------------------------------------------------------------------------------------------------TATATATTACTATTTAAATGAAA-CTTT-TGTAATTCATACA-TTTTTGACCATCATATATAA-TTTACTAAGATTACA-TTTCCAAATACTCAATCGC-TTTTATACG-ATTTGAACGGAACTAAGTTTTAAGGACACATATTTACCGTATAATATGAAAATTTTAATTCTGAAGAAGATATCTTTTA-TTTCATGTATCGATATTAAATT-----------------CG-ACAGTATTTG-AAGAAAATAACTTC-AAATAACCTTTAAATGATATATAGTCCC-TTTGGTTATGATAGATTCTTAATTATCGCTTTGTTAAAATGATTAGGATACCAATACTGTTTCCGGAATTATT-ATTTAT-------------AATATATTTCTTTTTACCGAATTCTCCTTAAGAAAGGTATTTGAATGAAAACTTATTTTAAAGAGGATATCTTAATTAAGTCAATCA-TTTTTATTCATAACTTGACAGATAAACACTTCATA----TATATTTACAGGATATTTATACAT--AAAA----TATTCTAGA-AAATGCATTATAATAAGCAAATTATGCATAATTATAAGATCTCTAT-GAAATTAATCCAGATGAATC-AAAAGTCTCATACACATAAATAGCAGAAATCGTGTATGTTCATTTTCCCTTTATTTC-GAATAATATCCA-TTTTTCTCTTTAAAAACGAAAAGAAAACAAAGTTTAAATTTTCCTAAATATTCTACAGAA-AGTGATTTCCATATAATGCTTAATCAAGG--------------AATAGGACAAAGGTTTTTCATA--AAAAGTTATGAAAAAAATCCAACGTACATTCAGGCGT-TTTCTAAGGTGAAAGAAAGAAA-TGCTTCCATATCCGATTCCATACTC-AAATA-TGCGATTAACTAGAAAAATTATATGAAATTA-TCAATCTGAATTATTAATTCTAATTTCT-AAAAATAGTGAATAATAGCTTTTAAATAATAAGCGCTTC-TTTAATTGCATCAGTTTTAAAATAGAGAATTG-AAATCTGTCTTAAAA-TTTGATAAAG------
>Aaur_MaSp2.2b_16
GTGATTTATATTTTCGTGTATACTGACTTCCGTTTGGAAGAAGTGGGAGGTTTA-TTTTGGTTCTTACCA-TCTAAAGAAACTCAC-------AAACGTTCTTTAATACTTCACGTTTATTAAC-TTTCCAAGTT--GTGTCAGTC-GACGTCA-AAATTGACACTGTCAGT-TCGGATAATTGAAGTGTAAAAGT-TCGAGTACGAAGTTCAACAATTTTTAGGTCAAAC-ATTAAGCAC-------------------CA-----------------GTAAATT--------------AAACATGCATTCAAATATTA-AAA-AAATCAGAGAAAGAGCCTTAATTTCTACATTTATTAATAACTGCTAAA--TTTTTAGACATTAATAAATGTGCGTTTTCCATGTGAAT-AAAAATGTCACAGCAGGAATTTCGTCAAATCCAAACCAGTTTCTACAAACAGAACCAG-AAAAGTCAAAGGTAAATGAGTTTAAATTAAAATAGCAACCATATTTCA-ATGTTATACAGAGGTTCTAAATTGCAACGCAA-TTTTGAATTTACAA-GGAATTATATTAATGCATGAATAGACGTGAGAGCATTAATATGACTGCGAATAA-AAATAATATTTTACAGTGAATTCAAAATAATATTTCCAACACTTTTCTAAAAGAAAATGAAATG-AAGAAATAA--TTGTTTAAACTTTATATTGAGCTGT-AAAATTCTGCTAATAAAACAAAATT--AAAAA-----------GGTCC-CAAATAGCA-AACGAAATGAAAATACTTATTAGTAGTTTTCGATTTC-GCTCATTTGTTTTTGTATTATGTCAGGAATGCAATGCTAATA-AGATTTGAATATATAAA----------------------------------------------------------------------------------------------------------------------------------------------------------------------------------------------------------------TATATATTACTATTTAAATGAAA-CTTT-TGTAATTCATACATTTTTTGACCATCATATATAA-TTTACTAAGATTACA-TTTCCAAATACTCAATCGCTTTTTATACG-ATTTGAACGGAACTAAGTTTTAAGGACACATATTTACCGTATAATATGAAAATTTTAATTCTGAAGAAGATATCTTTTA-TTTCATGTATCGATATTAAATT-----------------CG-ACAGTATTTG-AAGAAAATAACTTC-AAATAACCTTTAAATGATATATAGTCCC-TTTGGTTATGATAGATTCTTAATTATCGCTTTGTTAAAATGATTAGGATACCAATACTTTTTCCGGAATTATT-ATTTAT-------------AATATATTTCTTTTTACCGAATTCTCCTTAAGAAAGGTATTTGAATGAAAACTTATTTTAAAGAGGATATCTTAATTAAGTCAATCA-TTTTTATTCATAACTTGACAGATAAACACTTCATA----TATATTTACAGGATATTTATACAT--AAAA----TATTCTAGA-AAATGCATTATAATAAGCAAATTATGCATAATTATAAGATCTCTAT-GAAATTAATCCAGATGAATC-AAAAGTCTCATACACATAAATAGCAGAAATCGTGTATGTTCCTTTTCCCTTTATTTC-GAATAATATCCA-TTTTTCCCTTTAAAAACGAAAAGAAAACAAAGTTTAAATTTTCCTAAATATTCTACAGAA-AGTGATTTCCATATAATGCTTAATCAAGG--------------AATAGGACAAAGGTTTTTCATA--AAAAGTTATGAAAAAAATCCAACGTACATTCAGGCGT-TTTCTAAGGTGAAAGAAAGAAA-TGCTTCCATATTCGATTCCATACTC-AAATA-TGCGATTAACTAGAAAAATTATATGAAATTA-TCAATCTGAATTATTAATTCTAATTTCT-AAAAATAGTGAATAATAGCTTTTAAATAATAAGCGCTTC-TTTAATTGCATCAGTTTTAAAATAGAGAATTGAAAATCTGTCTTAAAA-TTTGATAAAG------
>Aaur_MaSp2.2c_10
GTGATTTATATTTTCGTGTATACTGACTTCCGTTTGGAAGAAGTGGGAGGTTTA-TTTTGGTTCTTACCA-TCTAAAGAAACTCACA--CCCTAAACGTTCTTTAATACTTCACGTTTATTAAC-TTTCCAAGTT--GTGTCAGTC-GACGTCA-AAATTGACACTGTCAGT-TCGGATAATTGAAGTGTAGAAGT-TCGAGTACGAAGTTCAACAATTTTTAGGTCAAAC-ATTAAGCAC-------------------CA-----------------GTAAATT--------------AAACATGCATTCAAATATT--AAAAAAATCAGAGAAAGAGCCTTAATTTCTACATTTATTAATAACTGCTAAA--TTTTTAGACATTAATAAATGTGCGTTTTCCATATGAAT-AAAAATGTCACAGCAGGAATTTCGTCTAATCCAAACCAGTTTCTACAAACAGAACCAG-AAAAGTCAAAGGTAAATGAGTTTAAATTAAAATAGCAACCATATTTCA-ATGTTATACAGAGGTTCTAAATTGCAACGCAA-TTTTGAATTTACAAGGGAATTATATTAATGCATGAATAGACGTGAGAGCATTAATATGACTGCGAATAA-AAATAATATTTTACAGTGAATTCAAAATAATATTTCCAACACTTTTCTAAAAGAAAATGAAATA-AAGAAATAA--TTTTTAAAACTTTATATTGAGCTGT-AAAATTCTGCTAATAAAACAAAATT--AAAAA-----------GGTCC-CAAATAGCA-AACGAAATGAAAATACTTATTAGTAGTTTTCGATTTC-GCTCATTTGTTTTTGTATTATGTCAGGAATGCAATGCTAATA-CGATTTGAATATATAAA----------------------------------------------------------------------------------------------------------------------------------------------------------------------------------------------------------------TATATATTACTATTTAAATGAAA-CTTT-TGTAATTCATACA-TTTTTGACCATCATATATAA-TTTACTAAGATTACA-TTTCCAAATACTCAATCGCTTTTTATACG-ATTTGAACGGAACTAAGTTTTAAGGACACATATTTACCGTATAATATGAAAATTTTAATTCTGAAGAAGATATCTTTTA-TTTCATGTATCGATATTAAATT-----------------CG-ACAGTATTTG-AAA-AAATAACTTC-AAATAACCTTTAAATGATATATAGTCCC-TTTGGTTATGATAGATTCTTAATTATCGCTTTGTTAAAATGTTTAGGATACCAATAC-TTTTCCGGAATTATT-ATTTAT-------------AATATATTTC-TTTTACCGAATTCTCCTTAAGAAAGGTATTTGAATGAAAACTTATTTTAAAGAGGATATCTTAATTAAGTCAATCA-TTTTTATTCAAAACTTGACAGATAAACACTTCATA----TATATTTACAGGATATTTATACAT--AAAA----TATTCTAGA-AAATGCATTATAATAAGCAAATTATGCATAATTATAAGATCTCTAT-GAAATTAATCCAGATGAATC-AAAAGTCTCATACACATAAATAGCAGAAATCGTGTATGTTCACTTTCCCTTTATTTC-GAATAATATCCA-TTTTTCC-TTTAAAAACGAAAAGAAAACAAAGTTTAAATTTTCCTAAATATTCTACAGAA-AGTCATTTCCGTATAATGCTTAATCAAGG--------------AATAGGACAAAGGTTTTC-AT---AAAAGTTATG-AAAAAATCCAACGAACATTCAGGCGT-TTTCTAAGGTGAAAGAAAGAAA-TGCTTCCATATTCGATTCCATACTC-AAATA-TGCGATTAACTAGAAAAATTATATGAAATTA-TCAATCTGAATTATTAATTCTAATTTCT-AAAAATAGTGAATAATAGCTTTTAAATAATAAGCGCTTC-TTTAATTGCATCAGTTTTAAAATAGAGAATTGAAAATCTGTCTTAAAA-TTTGATAAAG------
>Aaur_MaSp2.2c_12
GTGATTTATATTTTCGTGTATACTGACTTCCGTTTGGAAGAAGTGGGAGGTTTA-TTTTGGTTCTTACCG-TCTAAAGAAACTCACA--CCCTAAACGTTCTTTAATACTTCACGTTTATTAAC-TTTCCAAGTT--GTGTCAGTC-GACGTCA-AAATTGACACTGTCAGT-TCGGATAATTGAAGTGTAGAAGT-TCGAGTACGAAGTTCAACAATTTTTAGGTCAAAC-ATTAAGCAC-------------------CAT----------------GTAAATT--------------AAACATGCATTCAAATATTT-AAAAAAATCAGAGAAAGAGCCTTAATTTCTACATTTATTAATAACTGCTAAA--TTTTTAGACATTAATAAATGTGCGTTTTCCATATGAAT-AAAAATGTCACAGCAGGAATTTCGTCTAATCCAAACCAGTTTCTACAAACAGAACCAG-AAAAGTCAAAGGTAAATGAGTTTAAATTAAAATAGCAACCATATTTCA-ATGTTATACAGAGGTTCTAAATTGCAACGCAA-TTTTGAATTTACAAGGGAATTATATTAATGCATGAATAGACGTGAGAGCATTAATATGACTGCGAATAA-AAATAATATTTTACAGTGAATTCAAAATAATATTTCCAACACTTTTCTAAAAGAAAATGAAATA-AAGAAATAA--TT-TTTAAACTTTATATTGAGCTGT-AAAATTCTGCTAATAAAACAAAATT--AAAAA-----------GGTCC-CAAATAGCA-AACGAAATGAAAATACTTATTAGTAGTTTTCGATTTC-GCTCATTTGTTTTTGTATTATGTCAGGAATGCAATGCTAATA-CGATTTGAATATATAAA----------------------------------------------------------------------------------------------------------------------------------------------------------------------------------------------------------------TATATATTACTATTTAAATGAAA-CTTT-TGTAATTCATACA-TTTTTGACCATCATATATAA-TTTACTAAGATTACA-TTTCCAAATACTCAATCGCTTTTTATACG-ATTTGAACGGAACTAAGTTTTAAGGACACATATTTACCGTATAATATGAAAATTTTAATTCTGAAGAAGATATCTTTTA-TTTCATGTATCGATATTAAATT-----------------CG-ACAGTATTTG-AAA-AAATAACTTC-AAATAACCTTTAAATGATATATAGTCCC-TTTGGTTATGATAGATTCTTAATTATCGCTTTGTTAAAATGTTTAGGATACCAATACTT------GAATTATT-ATTTAT-------------AATATATTTC-TTTTACCGAATTCTCCTTAAGAAAGGTATTTGAATGAAAACTTATTTTAAAGAGGATATCTTAATTAAGACAATCA-TTTTTATTCAAAACTTGACAGATAAACACTTCATA----TATATTTACAGGATATTTATACAT--AAAC----TATTCTAGA-AAATGCATTATAATAAGCAAATTATGCATAATTATAAGATCTCTAT-GAAATTAATCCAGATGAATC-AAAAGTCTCATACACATAAATAGCAGAAATCGTGTATGTTCACTTTCCCTTTATTTC-GAATAATATCCA-TTTTTCCTTTTAAAAACGAAAAGAAAACAAAGTTTAAATTTTCCTAAATATTCTACAGAA-AGTCATTTCCGTATAATGCTTAATCAAGG--------------AATAGGACAAAGGGTTTTCATA--AAAAGTTATGAAAAAAATCCAACGAACATTCAGGCGT-TTTCTAAGGTGAAAGAAAGAAA-TGCTTCCATATTCGATTCCATACTC-AAATA-TGCGATTAACTAGAAAAATTATATGAAATTA-TCAATCTGAATTATTAATTCTAATTTCT-AAAAATAGTGAATAATAGCTTTTAAATAATAAGCGCTTC-TTTTATTGCATCAGTTTTAAAATAGAGAATTGAAAATCTGTCTTAAAA-TTTGATAAAG------
>Aaur_MaSp2.2c_7
GTGATTTATATTTTCGTGTATACTGACTTCCGTTTGGAAGAAGTGGGAGGTTTA-TTTTGGTTCTTACCG-TCTAAAGAAACTCACA--CCCTAAACGTTCTTTAATACTTCACGTTTATTAAC-TTTCCAAGTT--GTGTCAGTC-GACGTCA-AAATTGACACTGTCAGT-TCGGATAATTGAAGTGTAGAAGT-TCGAGTACGAAGTTCAACAATTTTTAGGTCAAAC-ATTAAGCAC-------------------CA-----------------GTAAATT--------------AAACATGCATTCAAATATTT-AAAAAAATCAGAGAAAGAGCCTTAATTTCTACATTTATTAATAACTGCTAAA--TTTTTAGACATTAATAAATGTGCGTTTTCCATATGAAT-AAAAATGTCACAGCAGGAATTTCGTCTAATCCAAACCAGTTTCTACAAACAGAACCAG-AAAAGTCAAAGGTAAATGAGTTTAAATTAAAATAGCAACCATATTTCA-ATGTTATACAGAGGTTCTAAATTGCAACGCAA-TTTTGAATTTACAAGGGAATTATATTAATGCATGAATAGACGTGAGAGCATTAATATGACTGCGAATAA-AAATAATATTTTACAGTGAATTCAAAATAATATTTCCAACACTTTTCTAAAAGAAAATGAAATA-AAGAAATAA--TT-TTTAAACTTTATATTGAGCTGT-AAAATTCTGCTAATAAAACAAAATT--AAAAA-----------GGTCC-CAAATAGCA-AACGAAATGAAAATACTTATTAGTAGTTTTCGATTTC-GCTCATTTGTTTTTGTATTATGTCAGGAATGCAATGCTAATA-CGATTTGAATATATAAA----------------------------------------------------------------------------------------------------------------------------------------------------------------------------------------------------------------TATATATTACTATTTAAATGAAA-CTTT-TGTAATTCATACA-TTTTTGACCATCATATATAA-TTTACTAAGATTACA-TTTCCAAATACTCAATCGCTTTTTATACG-ATTTGAACGGAACTAAGTTTTAAGGACACATATTTACCGTATAATATGAAAATTTTAATTCTGAAGAAGATATCTTTTA-TTTCATGTATCGATATTAAATT-----------------CG-ACAGTATTTG-AAA-AAATAACTTC-AAATAACCTTTAAATGATATATAGTCCC-TTTGGTTATGATAGATTCTTAATTATCGCTTTGTTAAAATGTTTAGGATACCAATACTT------GAATTATT-ATTTAT-------------AATATATTTC-TTTTACCGAATTCTCCTTAAGAAAGGTATTTGAATGAAAACTTATTTTAAAGAGGATATCTTAATTAAGTCAATCA-TTTTTATTCAAAACTTGACAGATAAACACTTCATA----TATATTTACAGGATATTTATACAT--AAAC----TATTCTAGA-AAATGCATTATAATAAGCAAATTATGCATAATTATAAGATCTCTAT-GAAATTAATCCAGATGAATC-AAAAGTCTCATACACATAAATAGCAGAAATCGTGTATGTTCACTTTCCCTTTATTTC-GAATAATATCCA-TTTTTCCTTTTAAAAACGAAAAGAAAACAAAGTTTAAATTTTCCTAAATATTCTACAGAA-AGTCATTTCCGTATAATGCTTAATCAAGG--------------AATAGGACAAAGGGTTTTCATA--AAAAGTTATGAAAAAAATCCAACGAACATTCAGGCGT-TTTCTAAGGTGAAAGAAAGAAA-TGCTTCCATATTCGATTCCATACTC-AAATA-TGCGATTAACTAGAAAAATTATATGAAATTA-TCAATCTGAATTATTAATTCTAATTTCT-AAAAATAGTTAATAATAGCTTTTAAATAATAAGCGCTTC-TTTTATTGCATCAGTTTTAAAATAGAGAATTGAAAATCTGTCTTAAAA-TTTGATAAAG------
>Aaur_MaSp2.2c_15
GTGATTTATATTTTCGTGTATACTGACTTCCGTTTGGAAGAAGTGGGAGGTTTA-TTTTGCTTCTTACCG-TCTAAAGAAACTCACA--CCCTAAACGTTCTTTAATACTTCACGTTTATTAAC-TTTCCAAGTT--GTGTCAGTC-GACGTCA-AAATTGACACTGTCAGT-TCGGATAATTGAAGTGTAGAAGT-TCGAGTACGAAGTTCAACAATTTTTAGGTCAAAC-ATTAAGCAC-------------------CT-----------------GTAAATT--------------AAACATGCATTCAAATATTT-AAAAAAATCAGAGAAAGAGCCTTAATTTCTACATTTATTAATAACTGCTAAA--TTTTTAGACATTAATAAATGTGCGTTTTCCATATGAAT-AAAAATGTCACAGCAGGAATTTCGTCTAATCCAAACCAGTTTCTACAAACAGAACCAG-AAAAGTCAAAGGTAAATGAGTTTAAATTAAAATAGCAACCATATTTCA-ATGTTATACAGAGGTTCTAAATTGCAACGCAA-TTTTGAATTTACAA-GGAATTATATTAATACATGAATAGACGTGAGAGCATTAATATGACTGCGAATAA-AAATAATATTTTACAGTGAATTCAAAATAATATTTCCAACACTTTTCTAAAAGAAAATGAAATA-AAGAAATAA--TT-TTTAAACTTTATATTGAGCTGT-AAAATTCTGCTAATAAAACAAAATT--AAAAA-----------GGTCC-CAAATAGCA-AACGAAATGAAAATACTTATTAGTAGTTTTCGATTTC-GCTCATTTGTTTTTATATTATGTCAGGAATGCAATGCTAATA-CGATTTGAATATATAAA----------------------------------------------------------------------------------------------------------------------------------------------------------------------------------------------------------------TATATATTACTATTTAAATGAAA-CTTT-TGTAATTCATACATTTTTTGACCATCATATATAA-TTTACTAAGATTACA-TTTCCAAATACTCAATCGCTTTTTATACG-ATTTGAACGGAACTAAGTTTTAAGGACACATATTTACCGTATAATATGAAAATTTTAATTCTGAAGAAGATATCTTTTA-TTTCATGTATCGATATTAAATT-----------------CG-ACAGTATTTG-AAA-AAATAACTTC-AAATAACCTTTAAATGATATATAGTCCC-TTTGGTTATGATAGATTCTTAATTATCGCTTTGTTAAAATGTTTAGGATACCAATACTT------GAATTATT-ATTTAT-------------AATATATTTC-TTTTACCGAATTCTCCTTAAGAAAGGTATTTGAATGAAAACTTATTTTAAAGAGGATATCTTAATTAAGACAATCA-TTTTTATTCAAAACTTGACAGATAAACACTTCATA----TATATTTACAGGATATTTATACAT--AAAC----TATTCTAGA-AAATGCATTATAATAAGCAAATTATGCATAATTATAAGATCTCTAT-GAAATTAATCCAGATGAATC-AAAAGTCTCATACACATAAATAGCAGAAATCGTGTATGTTCACTTTCCCTTTATTTC-GAATAATATCCA-TTTTTCCTTTTAAAAACGAAAAGAAAACAAAGTTTAAATTTTCCTAAATATTCTACAGAA-AGTCATTTCCGTATAATGCTTAATCAAGG--------------AATAGGACAAAGGGTTTTCATA--AAAAGTTATGAAAAAAATCCAACGAACATTCAGGCGT-TTTCTAAGGTGAAAGAAAGAAA-TGCTTCCATATTCGATTCCATACTC-AAATA-TGCGATTAACTAGAAAAATTATATGAAATTA-TGAATCTGAATTATTAATTCTAATTTCT-AAAAATAGTTAATAATAGCTTTTAAATAATAAGCGCTTC-TTTTATTGCATCAGTTTTAAAATAGAGAATTGAAAATCTGTCTTAAAA-TTTGATAAAG------
>Aaur_MaSp2.2c_5
GTGATTTATATTTTCGTGTATACTGACTTCCGTTTGGAAGAAGTGGGAGGTTTA-TTTTGGTTCTTACCA-TCTAAAGAAACTCACA--CCCTAAACGTTCTTTAATACTTCACGTTTATTAAC-TTTCCAAGTT--GTGTCAGTC-GACGTCA-AAATTGACACTGTCAGT-TCGGATAATTGAAGTGTAGAAGT-TCGAGTACGAAGTTCAACAATTTTTAGGTCAAAC-ATTAAGCAC-------------------CA-----------------GTAAATT--------------AAACATGCATTCAAATATT--AAAAAAATCAGAGAAAGAGCCTTAATTTCTACATTTATTAATAACTGCTAAA--TTTTTAGACATTAATAAATGTGCGTTTTCCATATGAAT-AAAAATGTCACAGCAGGAATTTCGTCTAATCCAAACCAGTTTCTACAAACAGAACCAG-AAAAGTCAAAGGTAAATGAGTTTAAATTAAAATAGCAACCATATTTCA-ATGTTATACAGAGGTTCTAAATTGCAACGCAA-TTTTGAATTTACAAGGGAATTATATTAATGCATGAATAGACGTGAGAGCATTAATATGACTGCGAATAA-AAATAATATTTTACAGTGAATTCAAAATAATATTTCCAACACTTTTCTAAAAGAAAATGAAATA-AAGAAATAA--TT-TTTAAACTTTATATTGAGCTGT-AAAATTCTGCTAATAAAACAAAATT--AAAAA-----------GGTCC-CAAATAGCA-AACGAAATGAAAATACTTATTAGTAGTTTTCGATTTC-GCTCATTTGTTTTTGTATTATGTCAGGAATGCAATGCTAATA-CGATTTGAATATATAAA----------------------------------------------------------------------------------------------------------------------------------------------------------------------------------------------------------------TATATATTACTATTTAAATGAAA-CTTT-TGTAATTCATACA-TTTTTGACCATCATATATAA-TTTACTAAGATTACA-TTTCCAAATACTCAATCGCTTTTTATACG-ATTTGAACGGAACTAAGTTTTAAGGACACATATTTACCGTATAATATGAAAATTTTAATTCTGAAGAAGATATCTTTTA-TTTCATGTATCGATATTAAATT-----------------CG-ACAGTATTTG-AAA-AAATAACTTC-AAATAACCTTTAAATGATATATAGTCCC-TTTGGTTATGATAGATTCTTAATTATCGCTTTGTTAAAATGTTTAGGATACCAATACTTT-----GAATTATT-ATTTAT-------------AATATATTTCTTTTTACCGAATTCTCCTTAAGAAAGGTATTTGAATGAAAACTTATTTTAAAGAGGATATCTTAATTAAGTCAATCA-TTTTTATTCAAAACTTGACAGATAAACACTTCATA----TATATTTACAGGATATTTATACAT--AAAA----TATTCTAGA-AAATGCATTATAATAAGCAAATTATGCATAATTATAAGATCTCTAT-GAAATTAATCCAGATGAATC-AAAAGTCTCATACACATAAATAGCAGAAATCGTGTATGTTCACTTTCCCTTTATTTC-GAATAATATCCA-TTTTTCCTTTTAAAAACGAAAAGAAAACAAAGTTTAAATTTTCCTAAATATTCTACAGAA-AGTCATTTCCGTATAATGCTTAATCAAGG--------------AATAGGACAAAGGGTTTTCAT---AAAAGTTATGAAAAAAATCCAACGAACATTCAGGCGT-TTTCTAAGGTGAAAGAAAGAAA-TGCTTCCATATTCGATTCCATACTC-AAATA-TGCGATTAACTAGAAAAATTATATGAAATTA-TCAATCTGAATTATTAATTCTAATTTCT-AAAAATAGTGAATAATAGCTTTTAAATAATAAGCGCTTC-TTTTATTGCATCAGTTTTAAAATAGAGAATTGAAAATCTGTCTTAAAA-TTTGATAAAG------
>Aaur_MaSp2.2c_9
GTGATTTATATTTTCGTGTATACTGACTTCCGTTTGGAAGAAGTGGGAGGTTTA-TTTTGGTTCTTACCG-TCTAAAGAAACTCACA--CCCTAAACGTTCTTTAATACTTCACGTTTATTAAC-TTTCCAAGTT--GTGTCAGTC-GACGTCA-AAATTGACACTGTCAGT-TCGGATAATTGAAGTGTAGAAGT-TCGAGTACGAAGTTCAACAATTTTTAGGTCAAAC-ATTAAGCAC-------------------CAT----------------GTAAATT--------------AAACATGCATTCAAATATTT-AAAAAAATCAGAGAAAGAGCCTTAATTTCTACATTTATTAATAACTGCTAAA--TTTTTAGACATTAATAAATGTGCGTTTTCCATATGAAT-AAAAATGTCACAGCAGGAATTTCGTCTAATCCAAACCAGTTTCTACAAACAGAACCAG-AAAAGTCAAAGGTAAATGAGTTTAAATTAAAATAGCAACCATATTTCA-ATGTTATACAGAGGTTCTAAATTGCAACGCAA-TTTTGAATTTACAAGGGAATTATATTAATGCATGAATAGACGTGAGAGCATTAATATGACTGCGAATAA-AAATAATATTTTACAGTGAATTCAAAATAATATTTCCAACACTTTTCTAAAAGAAAATGAAATG-AAGAAATAA--TT-TTTAAACTTTATATTGAGCTGT-AAAATTCTGCTAATAAAACAAAATT--AAAAA-----------GGTCC-CAAATAGCA-AACGAAATGAAAATACTTATTAGTAGTTTTCGATTTC-GCTCATTTGTTTTTGTATTATGTCAGGAATGCAATGCTAATA-AGATTTGAATATATAAA----------------------------------------------------------------------------------------------------------------------------------------------------------------------------------------------------------------TATATATTACTATTTAAATGAAA-CTTT-TGTAATTCATACA-TTTTTGACCATCATATATAA-TTTACTAAGATTACA-TTTCCAAATACTCAATCGCTTTTTATACG-ATTTGAACGGAACTAAGTTTTAAGGACACATATTTACCGTATAATATGAAAATTTTAATTCTGAAGAAGATATCTTTTA-TTTCATGTATCGATATTAAATT-----------------CG-ACAGTATTTGAAAA-AAATAACTTC-AAATAACCTTTAAATGATATATAGTCCC-TTTGGTTATGATAGATTCTTAATTATCGCTTTGTTAAAATGTTTAGGATACCAATACTTT-----GAATTATT-ATTTAT-------------AATATATTTC-TTTTACCGAATTCTCCTTAAGAAAGGTATTTGAATGAAAACTTATTTTAAAGAGGATATCTTAATTAAGTCAATCA-TTTTTATTCAAAACTTGACAGATAAACACTTCATA----TATATTTACAGGATATTTATACAT--AAAC----TATTCTAGA-AAATGCATTATAATAAGCAAATTATGCATAATTATAAGATCTCTAT-GAAATTAATCCAGATGAATC-AAAAGTCTCATACACATAAATAGCAGAAATCGTGTATGTTCACTTTCCCTTTATTTC-GAATAATATCCA-TTTTTCC-TTTAAAAACGAAAAGAAAACAAAGTTTAAATTTTCCTAAATATTCTACAGAA-AGTCATTTCCGTATAATGCTTAATCAAGG--------------AATAGGACAAAGGGTTTTCAT---AAAAGTTATGAAAAAAATCCAACGAACATTCAGGCGT-TTTCTAAGGTGAAAGAAAGAAA-TGCTTCCATATTCGATTCCATACTC-AAATA-TGCGATTAACTAGAAAAATTATATGAAATTA-TCAATCTGAATTATTAATTCTAATTTCT-AAAAATAGTGAATAATAGCTTTTAAATAATAAGCGCTTC-TTTAATTGCATCAGTTTTAAAATAGAGAATTGAAAATCTGTCTTAAAA-TTTGATAAAG------
>Aaur_MaSp2.2c_14
GTGATTTATATTTTCGTGTATACTGACTTCCGTTTGGAAGAAGTGGGAGGTTTA-TTTTGCTTCTTACCG-TCTAAAGAAACTCACA--CCCTAAACGTTCTTTAATACTTCACGTTTATTAAC-TTTCCAAGTT--GTGTCAGTC-GACGTCA-AAATTGACACTGTCAGT-TCGGATAATTGAAGTGTAGAAGT-TCGAGTACGAAGTTCAACAATTTTTAGGTCAAAC-ATTAAGCAC-------------------CAT----------------GTAAATT--------------AAACATGCATTCAAATATTT-AAAAAAATCAGAGAAAGAGCCTTAATTTCTACATTTATTAATAACTGCTAAAT-TTTTTAGACATTAATAAATGTGCGTTTTCCATATGAATAAAAAATGTCACAGCAGGAATTTCGTCTAATCCAAACCAGTTTCTACAAACAGAACCAG-AAAAGTCAAAGGTAAATGAGTTTAAATTAAAATAGCAACCATATTTCA-ATGTTATACAGAGGTTCTAAATTGCAACGCAA-TTTTGAATTTACAA-GGAATTATATTAATACATGAATAGACGTGAGAGCATTAATATGACTGCGAATAA-AAATAATATTTTACAGTGAATTCAAAATAATATTTCCAACACTTTTCTAAAAGAAAATGAAATA-AAGAAATAA--TTTTTTAAACTTTATATTGAGCTGT-AAAATTCTGCTAATAAAACAAAATT--AAAAA-----------GGTCC-CAAATAGCA-AACGAAATGAAAATACTTATTAGTAGTTTTCGATTTC-GCTCATTTGTTTTTGTATTATGTCAGGAATGCAATGCTAATA-CGATTTGAATATATAAA----------------------------------------------------------------------------------------------------------------------------------------------------------------------------------------------------------------TATATATTACTATTTAAATGAAA-CTTT-TGTAATTCATACATTTTTTGACCATCATATATAA-TTTACTAAGATTACA-TTTCCAAATACTCAATCGCTTTTTATACG-ATTTGAACGGAACTAAGTTTTAAGGACACATATTTACCGTATAATATGAAAATTTTAATTCTGAAGAAGATATCTTTTA-TTTCATGTATCGATATTAAATT-----------------CG-ACAGTATTTGAAAA-AAATAGCTTC-AAATAACCTTTAAATGATATATAGTCCC-TTTGGTTATGATAGATTCTTAATTATCGCTTTGTTAAAATGTTTAGGATACCAATACTT------GAATTATT-ATTTAT-------------AATATATTTCTTTTTACCGAATTCTCCTTAAGAAAGGTATTTGAATGAAAACTTATTTTAAAGAGGATATCTTAATTAAGACAATCA-TTTTTATTCAAAACTTGACAGATAAACACTTCATA----TATATTTACAGGATATTTATACAT--AAAC----TATTCTAGA-AAATGCATTATAATAAGCAAATTATGCATAATTATAAGATCTCTAT-GAAATTAATCCAGATGAATC-AAAAGTCTCATACACATAAATAGCAGAAATCGTGTATGTTCACTTTCCCTTTATTTC-GAATAATATCCA-TTTTTCCTTTTAAAAACGAAAAGAAAACAAAGTTTAAATTTTCCTAAATATTCTACAGAA-AGTCATTTCCGTATAATGCTTAATCAAGG--------------AATAGGACAAAGGGTTTTCATA--AAAAGTTATGAAAAAAATCCAACGAACATTCAGGCGT-TTTCTAAGGTGAAAGAAAGAAA-TGCTTCCATATTCGATTCCATACTC-AAATA-TGCGATTAACTAGAAAAATTATATGAAATTA-TCAATCTGAATTATTAATTCTAATTTCT-AAAAATAGTTAATAATAGCTTTTAAATAATAAGCGCTTC-TTTTATTGCATCAGTTTTAAAATAGAGAATTGAAAATCTGTCTTAAAA-TTTGATAAAG------
>Aaur_MaSp2.2c_16
GTGATTTATATTTTCGTGTATACTGACTTCCGTTTGGAAGAAGTGGGAGGTTTA-TTTTGCTTCTTACCG-TCTAAAGAAACTCACA--CCCTAAACGTTCTTTAATACTTCACGTTTATTAAC-TTTCCAAGTT--GTGTCAGTC-GACGTCA-AAATTGACACTGTCAGT-TCGGATAATTGAAGTGTAGAAGT-TCGAGTACGAAGTTCAACAATTTTTAGGTCAAAC-ATTAAGCAC-------------------CT-----------------GTAAATT--------------AAACACGCATTCAAATATTT-AAAAAAATCAGAGAAAGAGCCTTAATTTCTACATTTATTAATAACTGCTAAAT-TTTTTAGACATTAATAAATGTGCGTTTTCCATATGAATAAAAAATGTCACAGCAGGAATTTCGTCTAATCCAAACCAGTTTCTACAAACAGAACCAG-AAAAGTCAAAGGTAAATGAGTTTAAATTAAAATAGCAACCATATTTCA-ATGTTATACAGAGGTTCTAAATTGCAACGCAA-TTTTGAATTTACAAGGGAATTATATTAATACATGAATAGACGTGAGAGCATTAATATGACTGCGAATAA-AAATAATATTTTACAGTGAATTCAAAATAATATTTCCAACACTTTTCTAAAAGAAAATGAAATA-AAGAAATAA--TTTTTTAAACTTTATATTGAGCTGT-AAAATTCTGCTAATAAAACAAAATT--AAAAA-----------GGTCC-CAAATAGCA-AACGAAATGAAAATACTTATTAGTAGTTTTCGATTTC-GCTCATTTGTTTTTATATTATGTCAGGAATGCAATGCTAATA-CGATTTGAATATATAAA----------------------------------------------------------------------------------------------------------------------------------------------------------------------------------------------------------------TATATATTACTATTTAAATGAAA-CTTT-TGTAATTCATACATTTTTTGACCATCATATATAA-TTTACTAAGATTACA-TTTCCAAATACTCAATCGCTTTTTATACG-ATTTGAACGGAACTAAGTTTTAAGGACACATATTTACCGTATAATATGAAAATTTTAATTCTGAAGAAGATATCTTTTA-TTTCATGTATCGATATTAAATT-----------------CG-ACAGTATTTG-AAA-AAATAACTTC-AAATAACCTTTAAATGATATATAGTCCC-TTTGGTTATGATAGATTCTTAATTATCGCTTTGTTAAAATGTTTAGGATACCAATACTT------GAATTATT-ATTTAT-------------AATATATTTCTTTTTACCGAATTCTCCTTAAGAAAGGTATTTGAATGAAAACTTATTTTAAAGAGGATATCTTAATTAAGTCAATCA-TTTTTATTCAAAACTTGACAGATAAACACTTCATA----TATATTTACAGGATATTTATACAT--AAAC----TATTCTAGA-AAATGCATTATAATAAGCAAATTATGCATAATTATAAGATCTCTAT-GAAATTAATCCAGATGAATC-AAAAGTCTCATACACATAAATAGCAGAAATCGTGTATGTTCACTTTCCCTTTATTTC-GAATAATATCCA-TTTTTCCTTTTAAAAACGAAAAGAAAACAAAGTTTAAATTTTCCTAAATATTCTACAGAA-AGTCATTTCCGTATAATGCTTAATCAAGG--------------AATAGGACAAAGGGTTTTCATA--AAAAGTTATGAAAAAAATCCAACGAACATTCAGGCGT-TTTCTAAGGTGAAAGAAAGAAA-TGCTTCCATATTCGATTCCATACTC-AAATA-TGCGATTAACTAGAAAAATTATATGAAATTA-TCAATCTGAATTATTAATTCTAATTTCT-AAAAATAGTTAATAATAGCTTTTAAATAATAAGCGCTTC-TTTTATTGCATCAGTTTTAAAATAGAGAATTGAAAATCTGTCTTAAAA-TTTGATAAAG------
>Aaur_MaSp2.2c_11
GTGATTTATATTTTCGTGTATACTGACTTCCGTTTGGAAGAAGTGGGAGGTTTA-TTTTGGTTCTTACCA-TCTAAAGAAACTCACA--CCCTAAACGTTCTTTAATACTTCACGTTTATTAAC-TTTCCAAGTT--GTGTCAGTC-GACGTCA-AAATTGACACTGTCAGT-TCGGATAATTGAAGTGTAGAAGT-TCGAGTACGAAGTTCAACAATTTTTAGGTCAAAC-ATTAAGCAC-------------------CAT--------------AAGTAAATT--------------AAACATGCATTCAAATATTT-AAAAAAATCAGAGAAAGAGCCTTAATTTCTACATTTATTAATAACTGCTAAAT-TTTTTAGACATTAATAAATGTGCGTTTTCCATATGAAT-AAAAATGTCACAGCAGGAATTTCGTCTAATCCAAACCAGTTTCTACAAACAGAACCAG-AAAAGTCAAAGGTAAATGAGTTTAAATTAAAATAGCAACCATATTTCA-ATGTTATACAGAGGTTCTAAATTGCAACGCAA-TTTTGAATTTACAAGAGAATTATATTAATGCATGAATAGACGTGAGAGCATTAATATGACTGCGAATAA-AAATAATATTTTACAGTGAATTCAAAATAATATTTCCAACACTTTTCTAAAAGAAAATGAAATA-AAGAAATAA--TTTTTAAAACTTTATATTGAGCTGT-AAAATTCTGCTAATAAAACAAAATT--AAAAA-----------GGTCC-CAAATAGCA-AACGAAATGAAAATACTTATTAGTAGTTTTCGATTTC-GCTCATTTGTTTTTGTATTATGTCAGGAATGCAATGCTAATA-CGATTTGAATATATAAA----------------------------------------------------------------------------------------------------------------------------------------------------------------------------------------------------------------TATATATTACTATTTAAATGAAA-CTTT-TGTAATTCATACA-TTTTTGACCATCATATATAA-TTTACTAAGATTACA-TTTCCAAATACTCAATCGCTTTTTATACG-ATTTGAACGGAACTAAGTTTTAAGGACACATATTTACCGTATAATATGAAAATTTTAATTCTGAAGAAGATATCTTTTA-TTTCATGTATCGATATTAAATT-----------------CG-ACAGTATTTG-AAA-AAATAACTTC-AAATAACCTTTAAATGATATATAGTCCC-TTTGGTTATGATAGATTCTTAATTATCGCTTTGTTAAAATGTTTAGGATACCAATACGTTTTCCGGAATTATT-ATTTAT-------------AATATATTTC-TTTTACCGAATTCACCTTAAGAAAGGTATTTGAATGAAAACTTATTTTAAAGAGGATATCTTAATTAAGACAATCA-TTTTTATTCAAAACTTGACAGATAAACACTTCATA----TATATTTACAGGATATTTATACAT--AAAC----TATTCTAGA-AAATGCATTATAATAAGCAAATTATGCATAATTATAAGATCTCTAT-GAAATTAATCCAGATGAATC-AAAAGTCTCATACACATAAATAGCAGAAATCGTGTATGTTCACTTTCCCTTTATTTC-GAATAATATCCA-TTTTTCCCTTTAAAAACGAAAAGAAAACAAAGTTTAAATTTTCCTAAATATTCTACAGAA-AGTCATTTCCGTATAATGCTTAATCAAGG--------------AATAGGACAAAGGTTT-------------TTATAGAAAAAATCCAACGAACATTCAGGCGT-TTTCTAAGGTGAAAGAAAGAAA-TGCTTCCATATTCGATTCCATACTC-AAATA-TGCGATTAACTAGAAAAATTATATGAAATTA-TCAATCTGAATTATTAATTCTAATTTCT-AAAAATAGTGAATAATAGCTTTTAAATAATAAGCGCTTC-TTTAATTGCATCAGTTTTAAAATAGAGAATTGAAAATCTGTCTTAAAA-TTTGATAAAG------
>Aaur_MaSp2.2c_13
GTGATTTATATTTTCGTGTATACTGACTTCCGTTTGGAAGAAGTGGGAGGTTTA-TTTTGGTTCTTACCA-TCTAAAGAAACTCACA--CCCTAAACGTTCTTTAATACTTCACGTTTATTAAC-TTTCCAAGTT--GTGTCAGTC-GACGTCA-AAATTGACACTGTCAGT-TCGGATAATTGAAGTGTAGAAGT-TCGAGTACGAAGTTCAACAATTTTTAGGTCAAAC-ATTAAGCAC-------------------CATTAAGTAAATTAAACATGCAAATT--------------CAACATGCATTCAAATATT----AAAAATCAGAGAAAGAGCCTTAATTTCTACATTTATTAATAACTGCTAAAT-TTTTTAGACATTAATAAATGTGCGTTTTCCATATGAATAAAAAATGTCACAGCAGGAATTTCGTCTAATCCAAACCAGTTTCTACAAACAGAACCAG-AAAAGTCAAAGGTAAATGAGTTTAAATTAAAATAGCAACCATATTTCA-ATGTTATACAGAGGTTCTAAATTGCAACGCAA-TTTTGAATTTACAAGAGAATTATATTAATACATGAATAGACGTGAGAGCATTAATATGACTGCGAATAA-AAATAATATTTTACAGTGAATTCAAAATAATATTTCCAACACTTTTCTAAAAGAAAATGAAATA-AAGAAATAA--TTTTTAAAACTTTATATTGAGCTGT-AAAATTCTGCTAATAAAACAAAATT--AAAAA-----------GGTCC-CAAATAGCA-AACGAAATGAAAATACTTATTAGTAGTTTTCGATTTC-GCTCATTTGTTTTTGTATTATGTCAGGAATGCAATGCTAATA-CGATTTGAATATATAAA----------------------------------------------------------------------------------------------------------------------------------------------------------------------------------------------------------------TATATATTACTATTTAAATGAAA-CTTT-TGTAATTCATACA-TTTTTGACCATCATATATAA-TTTACTAAGATTACA-TTTCCAAATACTCAATCGCTTTTTATACG-ATTTGAACGGAACTAAGTTTTAAGGACACATATTTACCGTATAATATGAAAATTTTAATTCTGAAGAAGATATCTTTTA-TTTCATGTATCGATATTAAATT-----------------CG-ACAGTATTTG-AAA-AAATAACTTC-AAATAACCTTTAAATGATATATAGTCCC-TTTGGTTATGATAGATTCTTAATTATCGCTTTGTTAAAATGTTTAGGATACCAATACGTTTTCCGGAATTATT-ATTTAT-------------AATATATTTC-TTTTACCGAATTCACCTTAAGAAAGGTATTTGAATGAAAACTTATTTTAAAGAGGATATCTTAATTAAGACAATCA-TTTTTATTCAAAACTTGACAGATAAACACTTCATA----TATATTTACAGGATATTTATACAT--AAAC----TATTCTAGA-AAATGCATTATAATAAGCAAATTATGCATAATTATAAGATCTCTAT-GAAATTAATCCAGATGAATC-AAAAGTCTCATACACATAAATAGCAGAAATCGTGTATGTTCACTTTCCCTTTATTTC-GAATAATATCCA-TTTTTCCCTTTAAAAACGAAAAGAAAACAAAGTTTAAATTTTCCTAAATATTCTACAGAA-AGTCATTTCCGTATAATGCTTAATCAAGG--------------AATAGGACAAAGGTTTTC-------ATAGTTATG-AAAAAATCCAACGAACATTCAGGCGT-TTTCTAAGGTGAAAGAAAGAAA-TGCTTCCATATTCGATTCCATACTC-AAATA-TGCGATTAACTAGAAAAATTATATGAAATTA-TCAATCTGAATTATTAATTCTAATTTCT-AAAAATAGTGAATAATAGCTTTTAAATAATAAGCGCTTC-TTTAATTGCATCAGTTTTAAAATAGAGAATTGAAAATCTGTCTTAAAA-TTTGATAAAG------
>Aaur_MaSp2.2c_4
GTGATTTATATTTTCGTGTATACTGACTTCCGTTTGGAAGAAGTGGGAGGTTTA-TTTTGGTTCTTACCA-TCTAAAGAAACTCACA--CCCTAAACGTTCTTTAATACTTCACGTTTATTAAC-TTTCCAAGTT--GTGTCAGTC-GACGTCA-AAATTGACACTGTCAGT-TCGGATAATTGAAGTGTAGAAGT-TCGAGTACGAAGTTCAACAATTTTTAGGTCAAAC-ATTAAGCAC-------------------CA-----------------GTAAATT--------------AAACATGCATTCAAATATT--AAAAAAATCAGAGAAAGAGCCTTAATTTCTACATTTATTAATAACTGCTAAAT-TTTTTAGACATTAATAAATGTGCGTTTTCCATATGAATAAAAAATGTCACAGCAGGAATTTCGTCTAATCCAAACCAGTTTCTACAAACAGAACCAG-AAAAGTCAAAGGTAAATGAGTTTAAATTAAAATAGCAACCATATTTCA-ATGTTATACAGAGGTTCTAAATTGCAACGCAA-TTTTGAATTTACAAGGGAATTATATTAATGCATGAATAGACGTGAGAGCATTAATATGACTGCGAATAA-AAATAATATTTTACAGTGAATTCAAAATAATATTTCCAACACTTTTCTAAAAGAAAATGAAATA-AAGAAATAA--TTTTTGAAACTTTATATTGAGCTGT-AAAATTCTACTAATAAAACAAAATT--AAAAA-----------GGTCC-CAAATAGCA-AACGAAATGAAAATACTTATTAGTAGTTTTCGATTTC-GCTCATTTGTTTTTGTATTATGTCAGGAATGCAATGCTAATA-AGATTTGAATATATAAA----------------------------------------------------------------------------------------------------------------------------------------------------------------------------------------------------------------TATATATTACTATTTAAATGAAA-CTTT-TGTAATTCATACA-TTTTTGACCATCATATATAA-TTTACTAAGATTACA-TTTCCAAATACTCAATCG-TTTTTATACG-ATTTGAACGGAACTAAGTTTTAAGGACACATATTTACCGTATAATATGAAAATTTTAATTCTGAAGAAGATATCTTTTA-TTTCATGTATCGATATTAAATT-----------------CG-ACAGTATTTG-AAAAAAATAACTTC-AAATAACCTTTAAATGATATATAGTCCC-TTTGGTTATGATAGATTCTTAATTATCGCTTTGTTAAAATGTTTAGGATACCAATAC-TTTTCCGGAATTATT-ATTTAT-------------AATATATTTCTTTTTACCGAATTCTCCTTAAGAAAGGTATTTGAATGAAAACTTATTTTAAAGAGGATATCTTAATTAAGTCAATCA-TTTTTATTCATAACTTGACAGATAAACACTTCATA----TATATTTACAGGATATTTATACAT--AAAA----TATTCTAGA-AAATGCATTATAATAAGCAAATTATGCATAATTATAAGATCTCTAT-GAAATTAATCCAGATGAATC-AAAAGTCTCATACACATAAATAGCAGAAATCGTGTATGTTCACTTTCCCTTTATTTC-GAATAATATCCA-TTTTTCCCTTTAAAAACGAAAAGAAAACAAAGTTTAAATTTTCCTAAATATTCTACAGAA-AGTCATTTCCGTATAATGCTTAATCAAGG--------------AATAGGACAAAGGTTT-------------TTATGAAAAAAATCCAACGAACATTCAGGCGT-TTTCTAAGGTGAAAGAAAGAAA-TGCTTCCATATTCGATTCCATACTC-AAATA-TGCGATTAACTAGAAAAATTATATGAAATTA-TCAATCTGAATTATTAATTCTAATTTCT-AAAAATAGTGAATAATAGCTTTTAAATAATAAGCGCTTC-TTTAATTGCATCAGTTTTAAAATAGAGAATTGAAAATCTGTCTTAAAA-TTTGATAAAG------
>Aaur_MaSp2.2c_6
GTGATTTATATTTTCGTGTATACTGACTTCCGTTTGGAAGAAGTGGGAGGTTTA-TTTTGCTTCTTACCA-TCTAAAGAAACTCACA--CCCTAAACGTTCTTTAATACTTCACGTTTATTAAC-TTTCCAAGTT--GTGTCAGTC-GACGTCA-AAATTGACACTGTCAGT-TCGGATAATTGAAGTGTAGAAGT-TCGAGTACGAAGTTCAACAATTTTTAGGTCAAAC-ATTAAGCAC-------------------CA-----------------GTAAATT--------------AAACATGCATTCAAATATT--AAAAAAATCAGAGAAAGAGCCTTAATTTCTACATTTATTAATAACTGCTAAAT-TTTTTAGACATTAATAAATGTGCGTTTTCCATATGAATAAAAAATGTCACAGCAGGAATTTCGTCTAATCCAAACCAGTTTCTACAAACAGAACCAG-AAAAGTCAAAGGTAAATGAGTTTAAATTAAAATAGCAACCATATTTCA-ATGTTATACAGAGGTTCTAAATTGCAACGCAA-TTTTGAATTTACAAGAGAATTATATTAATACATGAATAGACGTGAGAGCATTAATATGACTGCGAATAA-AAATAATATTTTACAGTGAATTCAAAATAATATTTCCAACACTTTTCTAAAAGAAAATGAAATA-AAGAAATAA--TTTTTAAAACTTTATATTGAGCTGT-AAAATTCTGCTAATAAAACAAAATT--AAAAA-----------GGTCC-CAAATAGCA-AACGAAATGAAAATACTTATTAGTAGTTTTCGATTTC-GCTCATTTGTTTTTCTATTATGTCAGGAATGCAATGCTAATA-CGATTTGAATATATAAA----------------------------------------------------------------------------------------------------------------------------------------------------------------------------------------------------------------TATATATTACTATTTAAATGAAA-CTTT-TGTAATTCATACATTTTTTGACCATCATATATAA-TTTACTAAGATTACA-TTTCCAAATACTCAATCGCTTTTTATACG-ATTTGAACGGAACTAAGTTTTAAGGACACATATTTACCGTATAATATGAAAATTTTAATTCTGAAGAAGATATCTTTTA-TTTCATGTATCGATATTAAATT-----------------CG-ACAGTATTTG-AAAGAAATAACTTC-AAATAACCTTTAAATGATATATAGTCCC-TTTGGTTATGATAGATTCTTAATTATCGCTTTGTTAAAATGTTTAGGATACCAATACGTTTTCCGGAATTATT-ATTTAT-------------AATATATTTCTTTTAGCCGAATTCTCCTTAAGAAAGGTATTTGAATGAAAACTTATTTTAAAGAGGATATCTTAATTAAGACAATCA-TTTTTATTCAAAACTTGACAGATAAACACTTCATA----TATATTTACAGGATATTTATACAT--AAAC----TATTCTAGA-AAATGCATTATAATAAGCAAATTATGCATAATTATAAGATCTCTAT-GAAATTAATCCAGATGAATC-AAAAGTCTCATACACATAAATAGCAGAAATCGTGTATGTTCACTTTCCCTTTATTTC-GAATAATATCCA-TTTTTCCCTTTAAAAACGAAAAGAAAACAAAGTTTAAATTTTCCTAAATATTCTACAGAA-AGTCATTTCCGTATAATGCTTAATCAAGG--------------AATAGGACAAAGGTTT-------------TTATGAAAAAAATCCAACGAACATTCAGGCGT-TTTCTAAGGTGAAAGAAAGAAA-TGCTTCCATATTCGATTCCATACTC-AAATA-TGCGATTAACTAGAAAAATTATATGAAATTA-TCAATCTGAATTATTAATTCTAATTTCT-AAAAATAGTGAATAATAGCTTTTAAATAATAAGCGCTTC-TTTAATTGCATCAGTTTTAAAATAGAGAATTGAAAATCTGTCTTAAAA-TTTGATAAAG------
>Aaur_MaSp2.2c_8
GTGATTTATATTTTCGTGTATACTGACTTCCGTTTGGAAGAAGTGGGAGGTTTA-TTTTGGTTCTTACCA-TCTAAAGAAACTCACA--CCCTAAACGTTCTTTAATACTTCACGTTTATTAAC-TTTCCAAGTT--GTGTCAGTC-GACGTCA-AAATTGACACTGTCAGT-TCGGATAATTGAAGTGTAGAAGT-TCGAGTACGAAGTTCAACAATTTTTAGGTCAAAC-ATTAAGCACGCATTAATAAGTAAATTAAAC-----------------ATGAATT--------------AAACACGCATTCAAATATT--AAAAAAATCAGAGAAAGAGCCTTAATTTCTACATTTATTAATAACTGCTAAAT-TTTTTAGACATTAATAAATGTGCGTTTTCCATATGAATAAAAAATGTCACAGCAGGAATTTCGTCTAATCCAAACCAGTTTCTACAAACAGAACCAG-AAAAGTCAAAGGTAAATGAGTTTAAATTAAAATAGCAACCATATTTCA-ATGTTATACAGAGGTTCTAAATTGCAACGCAA-TTTTGAATTTACAAGAGAATTATATTAATACATGAATAGACGTGAGAGCATTAATATGACTGCGAATAA-AAATAATATTTTACAGTGAATTCAAAATAATATTTCCAACACTTTTCTAAAAGAAAATGAAATA-AAGAAATAA--TTTTTAAAACTTTATATTGAGCTGT-AAAATTCTGCTAATAAAACAAAATT--AAAAA-----------GGTCC-CAAATAGCA-AACGAAATGAAAATACTTATTAGTAGTTTTCGATTTC-GCTCATTTGTTTTTCTATTATGTCAGGAATGCAATGCTAATA-CGATTTGAATATATAAA----------------------------------------------------------------------------------------------------------------------------------------------------------------------------------------------------------------TATATATTACTATTTAAATGAAA-CTTT-TGTAATTCATACATTTTTTGACCATCATATATAA-TTTACTAAGATTACA-TTTCCAAATACTCAATCGCTTTTTATACG-ATTTGAACGGAACTAAGTTTTAAGGACACATATTTACCGTATAATATGAAAATTTTAATTCTGAAGAAGATATCTTTTA-TTTCATGTATCGATATTAAATT-----------------CG-ACAGTATTTG-AAA-AAATAACTTC-AAATAACCTTTAAATGATATATAGTCCC-TTTGGTTATGATAGATTCTTAATTATCGCTTTGTTAAAATGTTTAGGATACCAATACGTTTTCCGGAATTATT-ATTTAT-------------AATATATTTCTTTTTACCGAATTCACCTTAAGAAAGGTATTTGAATGAAAACTTATTTTAAAGAGGATATCTTAATTAAGACAATCA-TTTTTATTCAAAACTTGACAGATAAACACTTCATA----TATATTTACAGGATATTTATACAT--AAAC----TATTCTAGA-AAATGCATTATAATAAGCAAATTATGCATAATTATAAGATCTCTAT-GAAATTAATCCAGATGAATC-AAAAGTCTCATACACATAAATAGCAGAAATCGTGTATGTTCACTTTCCCTTTATTTC-GAATAATATCCA-TTTTTCCCTTTAAAAACGAAAAGAAAACAAAGTTTAAATTTTCCTAAATATTCTACAGAA-AGTCATTTCCGTATAATGCTTAATCAAGG--------------AATAGGACAAAGGTTT-------------TTATGAAAAAAATCCAACGAACATTCAGGCGT-TTTCTAAGGTGAAAGAAAGAAA-TGCTTCCATATTCGATTCCATACTC-AAATA-TGCGATTAACTAGAAAAATTATATGAAATTA-TCAATCTGAATTATTAATTCTAATTTCT-AAAAATAGTGAATAATAGCTTTTAAATAATAAGCGCTTC-TTTAATTGCATCAGTTTTAAAATAGAGAATTGAAAATCTGTCTTAAAA-TTTGATAAAG------
>Aaur_MaSp2.2c_3
GTGATTTATATTTTCGTGTATACTGACTTCCGTTTGGAAGAAGTGGGAGGTTTA-TTTTGGTTCTTACCA-TCTAAAGAAACTCACA---CCTAAACGTTCTTTAATACTTCACGTTTATTAAC-TTTCCAAGTT--GTGTCAGTC-GACGTCA-AAATTGACACTGTCAGT-TCGGATAATTGAAGTGTAGAAGT-TCGAGTACGAAGTTCAACAATTGTTAGGTCAAAC-ATTAAGCAC-------------------CA-----------------GTAAATT--------------AAACATGCATTCAAATATTA-AAAAAAATCAGAGAAAGAGCCTTAATTTCTACATTTATTAATAACTGCTAAA--TTTTTAGACATTAATAAATGTGCGTTTTCCATATGAAT-AAAAATGTCACAGCAGGAATTTCGTCTAATCCATACCAGTTTCTACAAACAGAACCAG-AAAAGTCAAAGGTAAATGAGTTTAAATTAAAATAGCAACCATATTTCA-ATGTTATACAGAGGTTCTAAATTGCAACGCAA-TTTTGAATTTACAACGGAATTATATTAATACATGAATAGACGTGAGAGCATTAATATGACTGCGAATAA-AAATAATATTTTACAGTGAATTCAAAATAATATTTCCAACACTTTTCTAAAAGAAAATGAAATA-AAGAAATAA--TTTTGGAAACTTTATATTGAGCTGT-AAAATTCTGCTAATAAAACAAAATT--AAAAA-----------GGTCC-CAAATAGCA-AACGAAATGAAAATACTTATTAGTAGTTTTCGATTTC-GCTCATTTGTTTTTGTATTATGTCAGGAATGCAATGCTAATA-AGATTTGAATATATAAA----------------------------------------------------------------------------------------------------------------------------------------------------------------------------------------------------------------TATATATTACTATTTAAATGAAA-CTTT-TGTAATTCATACATTTTTTGACCATCATATATAA-TTTACTAAGATTACA-TTTCCAAATACTCAATCAGTTTTTATACG-ATTTGAACGGAACTAAGTTTTAAGGACACATATTTACCGTATAATATGAAAATTTTAATTCTGAAGAAGATATCTTTTA-TTTCATGTATCGATATTAAATT-----------------CG-ACAGTATTTG-AAAGAAATAACTTC-AAATAACCTTTAAATGATATATAGTCCC-TTTGGTTATGATAGATTCTTAATTATCGCTTTGTTAAAATGTTTAGGATACCAATACTTTTTCCGGAATTATT-ATTTAT-------------AATATATTTCTTTTTACCGAATTCTCCTTAAGAAAGGTATTTGAATGAAAACTTATTTTAAAGAGGATATCTTAATTAAGTCAATCA-TTTTTATTCATAACTTGACAGATAAACACTTCATA----TATATTTACAGGATATTTATACAT--AAAA----TATTCTAGA-AAATGCATTATAATAAGCAAATTATGCATAATTATAAGATCTCTAT-GAAATTAATCCAGATGAATC-AAAAGTCTCATACACATAAATAGCAGAAATCGTGTATGTTCACTTTCCCTTTATTTC-GAATAATATCCA-TTTTTCCCTTTAAAAACGAAAAGAAAACAAAGTTTAAATTTTCCTAAATATTCTACAGAA-AGTCATTTCCGTATAATGCTTAATCAAGG--------------AATAGGACAAAGGTTATTTAT-------------GAAAAAATCCAACGAACATTCAGGCGT-TTTCTAAGGTGAAAGAAAGAAA-TGCTTCCATATTCGATTCCATACTC-AAATA-TGCGATTAACTAGAAAAATTATATGAAATTA-TCAATCTGAATTATTAATTCTAATTTCT-AAAAATAGTGAATAATAGCTTTTAAATAATAAGCGCTTC-TTTAATTGCATCAGTTTTAAAATAGAGAATTGAAAATCTGTCTTAAAA-TTTGATAAAG------
>Aaur_MaSp2.2b_4
GTGATTTATATTTTCGTGTATACTGACTTCCGTTTGGAAGAAGTGGGAGGTTTA-TTTTGGTTCTTACAA-TCTAAAGAAACTCACA--CACTCAACGTTCTTTAATACTTCACGTTTATTAAC-TTTCCAAGTT--GTGTCAGTC-GACGTCA-AAATTGACACTGTCAGT-TCGGATAATTGAAGTGTAAAAGT-TCGAGTACGAAGTTCAACAATTTTTAGGTCAAAC-ATTAAGCAC-------------------CA-----------------GTAAATT--------------AAACATGCATTCAAATATTG-AAAAAAATCAGAGAAAGAGCCTTAATTTCTACATTTATTAATAACTACTAAA--TTTTTAGACATTAATAAATGTGCGTTTTCCATGTGAATAAAAAATGTCACAGCAGGAATTTCGTCTAAT-----CCAGTTTCTACAAACAGAACCAG-AAAAGTCAAAGGTAAATGAGTTTAAATTAAAATAGCAACCATATTTCA-ATGTTATACAGAGGTTCTAAATTGCAACGCAA-TTTTGAATTTACAAGGGAATTATATTAATGCATGAATAGACGTGAGAGCATTAATATGACTGCGAATAA-AAATAATATTTTACAGTGAATTCAAAATAATATTTCCAACA-TATTCTAAAAGAAAATGAAATG-AAGAAATAA--TTGTGGAAACTTTATATTGAGCTGT-AAAATTTTACTAATAAAACAAAATT--AAAAA-----------GGTCC-CAAATAGCA-AACGAAATGAAAATACTTATTAGTAGTTTTCGATTTC-GCTCATTTGTTTTTGTATTATGTCAGGAATGCAATGCTAATA-AGATTTGAATATATAAA----------------------------------------------------------------------------------------------------------------------------------------------------------------------------------------------------------------TATATATTACTATTTAAATGAAA-CTTT-TGTAATTCATACATTTTTTGACCATCATATATAA-TTTACTAAGATTACA-TTTCCAAATACTCAATCGTATTTTATACG-ATTTGAACGGAACTAAGTTTTAAGAACACATATTTACTGTATAATATGAAAATTTTAATTCTGAAGATGATATCTTTTA-TTTCATGTATCGATATTAAATT-----------------CG-ACAGTATTTG-AAGAAATTAACTTC-AAATAACCTTTAAATGATATATAGTCCCTTTTGGTTATGATAGATTCTTAATTATCGCTTTGTTAAAATGATTAGGATACCAATACTTTTTCCGGAATTATT-ATTTAT-------------AATATATTTC-TTTTACCGAATTCTCCTTAAGAAAGGTATTTGAATGAAAACTTATTTTAAAGAGGATATCTTAATTAAGTCAATCA-TTTTTATTCATAACTTGACAGATAAACACTTCATA----TATATTTACAGGATATTTATACAT--AAAA----TATTCTAGA-AAATGCATTATAATAAGCAAATTATGCATAATTATAAGATCTCTAT-GAAATTAATCCAGATGAATC-AAAAGTCTCATACACATAAATAGCAGAAATCGTGTATGTTCATTTTCCCTTTATTTC-GAATAATATAAA-TTTTTCCCTTTAAAAACGAAAAGAAAACAAAGTTTAAATTTTCCTAAATATTCTACAGAA-AGTGATTTCCGTATAATGCTTAATCAAGG--------------AATAGGACAAAGGTTTTTCATA--AAAAGTTATGAAAAAAATCCAACGTACATTCAGGCTT-TTTCTAAGGTGAAAGAAAGAAA-TGCTTCCATATCCGATTCCATACTC-AAATA-TGCGATTAACTAGAAAAATTATATGAAATTA-TCAATCTGAATTATTAATTCTAATTTCT-AAAAATAGTGAATAATAGCTTTTAAATAATAAGCGCTTC-TTTAATTGCATCAGTTTTAAAATAGAGAATTGAAAATCTGTCTTAAAA-TTTGATAAAG------
>Aaur_MaSp2.2b_5
GTGATTTATATTTTCGTGTATACTGACTTCCGTTTGGAAGTAGTGGGAGGTTTA-TTTTGGTTCTTACCA-TCTAAAGAAACTCACA--CACTCAACGTTCTTTAATACTTCACGTTTATTAAC-TTTCCAAGTT--GTGTCAGTC-GACGTCA-AAATTGACACTGTCAGT-TCGGATAATTGAAGTGTAAAAGT-TCGAGTACGAAGTTCAACAATTTTTAGGTCAAAC-ATTAAGCAC-------------------CA-----------------GTAAATT--------------AAACATGCATTCAAATATT--AAAAAAATCAGAGAAAGAGCCTTAATTTCTACATTTATTAATAACTGCTAAA--TTTTTAGACATTAATAAATGTGCGTTTTCCATGTGAAT-AAAAATGTCACAGCAGGAATTTCGTCTAAT-----CCAGTTTCTACAAACAGAACCAG-AAAAGTCAAAGGTAAATGAG-TTAAATTAAAATAGCAACCATATTTCA-ATGTTATACAGAGGTTCTAAATTGCAACGCAA-TTTTGAATTTACAAGGGAATTATATTAATGCATGAATAGACGTGAGAGCATTAATATGACTGCGAATAA-AAATAATATTTTACAGTGAATTCAAAATAATATTTCCAACA-TATTCTAAAAGAAAATGAAATG-AAGAAATAA--TTGTGGAAACTTTATATTGAGCTGT-AAAATTTTACTAATAAAACAAAATT--AAAAA-----------GGTCC-CAAATAGCA-AACGAAATGAAAATACTTATTAGTAGTTTTCGATTTC-GCTCATTTGTTTTTGTATTATGTCAGGAATGCAATGCTAATA-AGATTTGAATATATAAA----------------------------------------------------------------------------------------------------------------------------------------------------------------------------------------------------------------TATATATTACTATTTAAATGAAA-CTTT-TGTAATTCATACATTTTTTGACCATCATATATAA-TTTACTAAGATTACA-TTTCCAAATACTCAATCGTATTTTATACG-ATTTGAACGGAACTAAGTTTTAAGAACACATATTTACTGTATAATATGAAAATTTTAATTCTGAAGAAGATATCTTTTA-TTTCATGTATCGATATTAAATT-----------------CG-ACAGTATTTG-AAGAAATTAACTTC-AAATAACCTTTAAATGATATATAGTCCCTTTTGGTTATGATAGATTCTTAATTATCGCTTTGTTAAAATGATTAGGATACCAATACTTTTTCCGGAATTATT-ATTTAT-------------AATATATTTCTTTTTACCGAATTCTCCTTAAGAAAGGTATTTGAATGAAAACTTATTTTAAAGAGGATATCTTAATTAAGTCAATCA-TTTTTATTCATAACTTGACAGATAAACACTTCATA----TATATTTACAGGATATTTATACAT--AAAA----TATTCTAGA-AAATGCATTATAATAAGCAAATTATGCATAATTATAAGATCTCTAT-GAAATTAATCCAGATGAATC-AAAAGTCTCATACACATAAATAGCAGAAATCGTGTATGTTCATTTTCCCTTTATTTC-GAATAATATAAA-TTTTTCCCTTTAAAAACGAAAAGAAAACAAAGTTTAAATTTTCCTAAATATTCTACAGAA-AGTGATTTCCGTATAATGCTTAATCAAGG--------------AATAGGACAAAGGTTTTTCAT---AAAAGTTATGAAAAAAATCCAACGTACATTCAGGCTT-TTTCTAAGGTGAAAGAAAGAAA-TGCTTCCATATCCGATTCCATACTC-AAATA-TGCGATTAACTAGAAAAATTATATGAAATTA-TCAATCTGAATTATTAATTCTAATTTCT-AAAAATAGTGAATAATAGCTTTTAAATAATAAGCGCTTC-TTTAATTGCATCAGTTTTAAAATAGAGAATTGAAAATCTGTCTTAAAA-TTTGATAAAG------
>Aaur_MaSp2.2b_6
GTGATTTATATTTTCGTGTATACTGACTTCCGTTTGGAAGTAGTGGGAGGTTTA-TTTTGGTTCTTACCA-TCTAAAGAAACTCACA--CACTAAACGTTCTTTAATACTTCACGTTTATTAAC-TTTCCAAGTT--GTGTCAGTC-GACGTCA-AAATTGACACTGTCAGT-TCGGATAATTGAAGTGTAAAAGT-TCGAGTACGAAGTTCAACAATTTTTAGGTCAAAC-ATTAAGCAC-------------------CA-----------------GTAAATT--------------AAACATGCATTCAAATATTG-AAAAAAATCAGAGAAAGAGCCTTAATTTCTACATTTATTAATAACTGCAAAT--TTTTTAGACATTAATAAATGTGCGTTTTCCATGTGAATAAAAAATGTCACAGCAGGAATTTCGTCTAAT-----CCAGTTTCTACAAACAGAACCAG-AAAAGTCAAAGGTAAATGAGTTTAAATTAAAATAGCAACCATATTTCA-ATGTTATACAGAGGTTCTAAATTGCAACGCAA-TTTTGAATTTACAAGGGAATTATATTAATGCATGAATAGACGTGAGAGCATTAATATGACTGCGAATAA-AAATAATATTTTACAGTGAATTCAAAATAATATTTCCAACA-TATTCTAAAAGAAAATGAAATG-AAGAAATAA--TTGTGGAAACTTTATATTGAGCTGT-AAAATTTTACTAATAAAACAAAATT--AAAAA-----------GGTCC-CAAATAGCA-AACGAAATGAAAATACTTATTAGTAGTTTTCGATTTC-GCTCATTTGTTTTTGTATTATGTCAGGAATGCAATGCTAATA-AGATTTGAATATATAAA----------------------------------------------------------------------------------------------------------------------------------------------------------------------------------------------------------------TATATATTACTATTTAAATGAAA-CTTT-TGTAATTCATACATTTTTTGACCATCATATATAA-TTTACTAAGATTACA-TTTCCAAATACTCAATCGTATTTTATACG-ATTTGAACGGAACTAAGTTTTAAGAACACATATTTACTGTA-------ATAATTTTAATTCTGAAGAAGATATCTTTTA-TTTCATGTATCGATATTAAATT-----------------CG-ACAGTATTTG-AAGAAAATAACTTC-AAATAACCTTTAAATGATATATAGTCCC-TTTGGTTATGATAGATTCTTAATTATCGCTTTGTTAAAATGATTAGGATACCAATAC-TTTTCCGGAATTATT-ATTTAT-------------AATATATTTCTTTTTACCGAATTCTCCTTAAGAAAGGTATTTGAATGAAAACTTATTTTAAAGAGGATATCTTAATTAAGTCAATCA-TTTTTATTCATAACTTGACAGATAAACACTTCATA----TATATTTACAGGATATTTATACAT--AAAA----TATTCTAGA-AAATGCATTATAATAAGCAAATTATGCATAATTATAAGATCTCTAT-GAAATTAATCCAGATGAATC-AAAAGTCTCATACACATAAATAGCAGAAATCGTGTATGTTCATTTTCCCTTTATTTC-GAATAATATCCA-TTTTTCCCTTTAAAAACGAAAAGAAAACAAAGTTTAAATTTTCCTAAATATTCTACAGAA-AGTGATTTCCGTATAATGCTTAATCAAGG--------------AATAGGACAAAGGTTTTTCAT---AAAAGTTATGAAAAAAATCCAACGTACATTCAGGCGT-TTTCTAAGGTGAAAGAAAGAAA-TGCTTCCATATCCGATTCCATACTC-AAATA-TGCGATTAACTAGAAAAATTATATGAAATTA-TCAATCTGAATTATTAATTCTAATTTCT-AAAAATAGTGAATAATAGCTTTTAAATAATAAGCGCTTC-TTTAATTGCATCAGTTTTAAAATAGAGAATTGAAAATCTGTCTTAAAA-TTTGATAAAG------
>Aaur_MaSp2.2c_17
GTGATTTATATTTTCGTGTATACTGACTTCCGTTTGGAAGAAGTGGGAGGTTTA-TTTTGCTTCTTACCG-TCTAAAGAAACTCACA--CCCTAAACGTTCTTTAATACTTCACGTTTATTAAC-TTTCCAAGTT--GTGTCAGTC-GACGTCA-AAATTGACACTGTCAGT-TCGGATAATTGAAGTGTAGAAGT-TCGAGTACGAAGTTCAACAATTTTTAGGTCAAAC-ATTAAGCAC-------------------CA-----------------GTAAATT--------------AAACATGCATTCAAATATTT-AAAAAAA-CAGAGAAAGAGCCTTAATTTCTACATTTATTAATAACTGCTAAAT-TTTTTAGACATTAATAAATGTGCGTTTTCCATATGAATAAAAAATGTCACAGCAGGAATTTCGTCTAATCCAAACCAGTTTCTACAAACAGAACCAG-AAAAGTCAAAGGTAAATGAGTTTAAATTAAAATAGCAACCATATTTCA-ATGTTATACAGAGGTTCTAAATTGCAACGCAA-TTTTGAATTTACAAGGGAATTATATTAATGCATGAATAGACGTGAGAGCATTAATATGACTGCGAATAA-AAATAATATTTTACAGTGAATTCAAAATAATATTTCCAACACTTTTCTAAAAGAAAATGAAATA-AAGAAATAA--TT-TTTAAACTTTATATTGAGCTGT-AAAATTCTGGTAATAAAACAAAATT--AAAAA-----------GGTCC-CAAATAGCA-AACGAAATGAAAATACTTATTAGTAGTTTTCGATTTC-GCTCATTTGTTTTTGTATTATGTCAGGAATGCAATGCTAATA-AGATTTGAATATATAAA----------------------------------------------------------------------------------------------------------------------------------------------------------------------------------------------------------------TATATATTACTATTTAAATGAAA-CTTT-TGTAATTCATACA-TTTTTGACCATCATATATAA-TTTACTAAGATTACA-TTTCCAAATACTCAATCGCTTTTTATACG-ATTTGAACGGAACTAAGTTTTAAGGACACATATTTACCGTAT-ATATGAAAATTTTAATTCTGAAGAAGATATCTTTTA-TTTCATGTATCGATATTAAATT-----------------CG-ACAGTATTTG-AAA-AAATAACTTC-AAATAACCTTTAAATGATATATAGTCCC-TTTGGTTATGATAGATTCTTAATTATCGCTTTGTTAAAATGTTTAGGATACCAATACTTTTTTCGGAATTATT-ATTTAT-------------AATATATTTT-TTTTACCGAATTCTCCTTAAGAAAGGTATTTGAATGAAAACTTATTTTAAAGAGGATATCTTAATTAAGTCAATCA-TTTTTATTCAAAACTTGACAGATAAACACTTCATA----TATATTTACAGGATATTTATACAT--AAAC----TATTCTAGA-AAATGCATTATAATAAGCAAATTATGCATAATTATAAGATCTCTAT-GAAATTAATCCAGATGAATC-AAAAGTCTCATACACATAAATAGCAGAAATCGTGTATGTTCACTTTCCCTTTATTTC-GAATAATATCCA-TTTTTCCCTTTAAAAACGAAAAGAAAACAAAGTTTAAATTTTCCTAAATATTCTACAGAA-AATGATTTCCGTATAATGCTTAATCAAGG--------------AATAGGACAAACGTTTTTCATA--AAAAGTTATGAAAAAAATCCAACGTACATTCAGGCGT-TTTCTAAGGTGAAAGAAAGAAA-TGCTTCCATATTCGATTCCATACTC-AAATA-TGCGATTAACTAGAAAAATTATATA---------AATCTGAATTATTAATTCTAATTTCT-AAAAATAGTGAATAATAGCTTTTAAATAATATTAGCTTC-TTTTATTGCATCAGTTTTAAAATAGAGAATTGAAAATCTGTCTTAAAA-TTTGATAAAG------
>Aaur_MaSp2.2b_3
GTGATTTATATTTTCGTGTATACTGACTTCCGTTTGGAAGTAGTGGGAGGTTTA-TTTTGGTTCTTACAA-TCTAAAGAAACTCACA--CACTAAACGTTCTTTAATACTTCACGTTTATTAAC-TTTCCAAGTT--GTGTCAGTC-GACGTCA-AAATTGACACTGTCAGT-TCGGATAATTGAAGTGTAAAAGT-TCGAGTACGAAGTTCAACAATTTTTAGGTCAAAC-ATTAAGCAC-------------------CA-----------------GTAAATT--------------AAACATGCATTCAAATATTG-AAAAAAATCAGAGAAAGAGCCTTAATTTCTACATTTATTAATAACTACAAAT--TTTTTAGACATTAATAAATGTGCGTTTTCCA-----------------------------------------------------------------------------------------------------------------------------------------------------------------------------------------------------------------TGGGAATAA-AAATAATATTTTACAGTGAATTCAAAATAATATTTCCAACA-TATTCTAAAAGAAAATGAAATG-AAGACATAA--TTGTGGAAACTTTATATTGAGCTGT-AAAATTTTACTAATAAAACAAAATT--AAAAA-----------GGTCC-CAAATAGCA-AACGAAATGAAAATACTTATTAGTAGTTTTCGATTTC-GCTCATTTGTTTTTGTATTATGTCAGGAATGCAATGCTAATA-AGATTTGAATATATAAA----------------------------------------------------------------------------------------------------------------------------------------------------------------------------------------------------------------TATATATTACTATTTAAATGAAA-CTTT-TGTAATTCATACATTTTTTGACCATCATATATAA-TTTACTAAGATTACA-TTTCCAAATACTCAATCGTATTTTATACG-ATTTGAACGGAACTAAGTTTTAAGGACACAAATTTACTGTAT--------AATTTTAATTCTGAAGATGATATCTTTTA-TTTCATGTATCGATATTAAATT-----------------CG-ACAGTATTTG-AAGAAATTAACTTC-AAATAACCTTTAAATGATATATAGTCCCTTTTGGTTATGATAGATTCTTAATTATCGCTTTGTTAAAATGATTAGGATACCAATACTTTTTCCGGAATTATT-ATTTAT-------------AATATATTTCTTTTTACCGAATTCTCCTTAAGAAAGGTATTTGAATGAAAACTTATTTTAAAGAGGATATCTTAATTAAGTCAATCA-TTTTTATTCATAACTTGACAGATAAACACTTCATA----TATATTTACAGGATATTTATACAT--AAAA----TATTCTAGA-AAATGCATTATAATAAGCAAATTATGCATAATTATAAGATCTCTAT-GAAATTAATCCAGATGAATC-AAAAGTCTCATACACATAAATAGCAGAAATCGTGTATGTTCATTTTCCCTTTATTTC-GAATAATATAAA-TTTTTCCCTTTAAAAACGAAAAGAAAACAAAGTTTAAATTTTCCTAAATATTCTACAGAA-AGTGATTTCCGTATAATGCTTAATCAAGG--------------AATAGGACAAAGGTTTTTCATA--AAAAGTTATGAAAAAAATCCAACGTACATTCAGGCTT-TTTCTAAGGTGAAAGAAAGAAA-TGCTTCCATATCCGATTCCATACTC-AAATA-TGCGATTAACTAGAAAAATTATATGAAATTA-TCAATCTGAATTATTAATTCTAATTTCT-AAAAATAGTGAATAATAGCTTTTAAATAATAAGCGCTTC-TTTAATTGCATCAGTTTTAAAATAGAGAATTGAAAATCTGTCTTAAAA-TTTGATAAAG------
>Aaur_MaSp2.2b_7
GTGATTTATATTTTCGTGTATACTGACTTCCGTTTGGAAGTAGTGGGAGGTTTA-TTTTGGTTCTTACCA-TCTAAAGAAACTCACA--CACTCAACGTTCTTTAATACTTCACGTTTATTAAC-TTTCCAAGTT--GTGTCAGTC-GACGTCA-AAATTGACACTGTCAGT-TCGGATAATTGAAGTGTAAAAGT-TCGAGTACGAAGTTCAACAATTTTTAGGTCAAAC-ATTAAGCAC-------------------CA-----------------GTAAATT--------------AAACATGCATTCAAATATT--GAAAAAATCAGAGAAAGAGCCTTAATTTCTACATTTATTAATAACTGCTAAA--TTTTTAGACATTAATAAATGTGCGTTTTCCATGTGAATAAAAAATGTCACAGCAGGAATTTCGTCTAAT-----CCAGTTTCTACAAACAGAACCAG-AAATGTCAAAGGTAAATGAGTTTAAATTAAAATAGCAACCATATTTCA-ATGTTATACAGAGGTTCTAAATTGCAACGCAA-TTTTGAATTTACAAGGGAATTATATTAATGCATGAATAGACGTGAGAGCATTAATATGACTGCGAATAA-AAATAATATTTTACAGTGAATTCAAAATAATATTTCCAACACTTTTCTAAAAGAAAATGAAATG-AAGAAATAA--TTGTTTAAACTTTATATTGAGCTGT-AAAATTCTGCTAATAAAACAAAATT--AAAAA-----------GGTCC-CAAATAGCA-AACGAAATGAAAATACTTATTAGTAGTTTTCGATTTC-GCTCATTTGTTTTTGTATTATGTCAGGAATGCAATGCTAATA-AGATTTGAATATATAAATATATATTACTATTTACTATTACTATTTAAATGATACTATTTACTATTACTATTACTATTAATTTACTAATTTACTATTACTATTACTATTAATTTACTAATTTACTATTTACTAGTAATTACTAATTCACTATTTAAAAATATATTACTAATTAATATTAATTACTAATTTACTATTTAAAAATATATTACTATTTACTATTACTATTATATATTACTATTTAAATGAAA-CTTT-TGTAATTCATACATTTTTTGACCATCATATATAA-TTTACTAAGATTACA-TTTCCAAATACTCAATCGCTTTTTATACG-ATTTGAACGGAACTAAGTTTTAAGGACACATATTTACCGTATAATATGAAAATTTTAATTCTGAAGAAGATATCTTTTA-TTTCATGTATCGATATTAAATT-----------------CG-ACAGTATTTG-AAGAAAATAACTTC-AAATAACCTTTAAATGATATATAGTCCC-TTTGGTTATGATAGATTCTTAATTATCGCTTTGTTAAAATGATTAGGATACCAATAC-TTTTCCGGAATTATT-ATTTAT-------------AATATATTTCTTTTTACCGAATTCTCCTTAAGAAAGGTATTTGAATGAAAACTTATTTTAAAGAGGATATCTTAATTAAGTCAATCA-TTTTTATTCATAACTTGACAGATAAACACTTCATA----TATATTTACAGGATATTTATACAT--AAAA----TATTCTAGA-AAATGCATTATAATAAGCAAATTATGCATAATTATAAGATCTCTAT-GAAATTAATCTAGATGAATC-AAAAGTCTCATACACATAAATAGCAGAAATCGTGTATGTTCATTTTCCCTTTATTTC-GAATAATATCCA-TTTTTCCCTTTAAAAACGAAAAGAAAACAAAGTTTAAATTTTCCTAAATATTCTACAGAA-AGTGATTTCCATATAATGCTTAATCAAGG--------------AATAGGACAAAGGTTTTTCATT--AAAAGTTATGAAAAAAATCCAACGTACATTCAGGCGT-TTTCTAAGGTGAAAGAAAGAAA-TGCTTCCATATCCGATTCCATACTC-AAATA-TGCGATTAACTAGAAAAATTATATGAAATTA-TCAATCTGAATTATTAATTCTAATTTCT-AAAAATAGTGAATAATAGCTTTTAAATAATAAGCGCTTC-TTTAATTGCATCAGTTTTAAAATAGAGAATTGAAAATCTGTCTTAAAA-TTTGATAAAG------
>Aaur_MaSp2.2d_10
GTGATTTAGATTTTCGTTTATACTGACTTCCAACTGGAAGTAGTGGGAGGTTTA-TTTTGGTTCTTACCA-TCTAAAGAAACTCACA--CCCTAAACGTTCTTTAATACTTCACGTTTATTAAC-TTTCCAAGTT--GTGTCAGTC-GACGTCA-AAATTGACACTGTCAGT-TCGGATAATTGAAGTGTAGAAGT-TCGATTACGAAGTTCAACAATTTTTAGGTCAAAA-ATTAAGCAC-------------------CA-----------------TTAAATT--------------AAACATGCATTCAAATATTTAAAAAAAATCAGAGAAAGAGCCTTAATTTCTACATTTATTAATAACTGCTAAAT-TTTTTAGACATTAATAAATGTGCGTTTTCCATGTGAATAAAAAATGTCACAGCAGGAATTTCGTCTAAT-----CCAGTTTCTACAAACAGAACCAG-AAAATTCAAAGGTAAATGAGTTTAAATTAAAATAGCAATCATATTTCA-ATGTTATACAGAGGTTCTAAACTACAACGCAA-TTTTTAATTTACAAGGGAATAATATTAATGCATGAATAGACGTGAGAGCATTAATATGATTGCGAATAA-AAATAATATTTTACAGTGAATTCAAAATAATATTTCCTACT-TATTCTAAAAGAAAATGAAATG-AAGAAATAA--TAGTGGAAACTTGATATTGAGCTGT-AAAATTCTATTAATAAAACAAAATT--AAAAA-----------CGTCC-CAAATAGCA-AACGAAATGAAAATACTTATTAGTAGTTTTCGATTTC-GCTCATTTGTTTTTGTATTATGTCAGGAATGCAGTGCTAATA-AAATTTGAATATATAAA----------------------------------------------------------------------------------------------------------------------------------------------------------------------------------------------------------------TATATATTACCATTTAAATGAAA-CTTT-TGTAATTCATACATTTTTTGACCACCATATATAA-TTTACTAAGATTACA-TTTCCAAATACTCATTCGTATTTTATACG-ATTTGAACGGAACTAAGTTTTAAGGACACATATTTACCGTATAATATGAAAATTTTAATTAT---GAAGATATCTTCTA-TTTCATGTATCGGTATTACATT-----------------CG-ACAGTATTCG-AAGAAAATAACTTTGAAATAACCTTTTAATGATATATAGTCCC-TTTTGTTATGATAGATTCGTAATTATCGCTTTGTTAAAATAATTAGGATACCAATACTTTTTCCGGGATTATT-ATTTAA-------------AATATATTTCTCTTTACCGAATTCTCCTTAAAAACGGTATTTGAATGAAAACTTATTTTAAAGCTGATATCTTAATTAAGTCAATCA-TTTTTATTCATAATTTGACTGATAAACACTTCATA----TATATTAACAGGATATTTCTACAT--AAAA----TATTCTAGA-AAATGCATTATAATAAGCAAATTATGCATATTTATAAGATCTCTAT-GAAATTAATCCAGATGAATC-AAAAGTCTCATACACATAAATAGCAGAAATCGTGTATGTTCATCTTCCCTTTATTTC-GATTAATATGCA-ATATTCACTTTAAAAACGAAAAGAAAACAAAGGTTAAATTTTCCTAATTATTCTACAGAA-AGTCATTTCCGTATAATGCTTAATGAAGGATTTCAACATGGAAAATTGGACAAAGGTTTTTCATA--AAACGCTATGAAAAACATCCAACGTACATTCAGGCCT-TTTCTAAGGAGAAAGAAAGAAA-TGCTTCCATAGTCGATTCCATACTC-AAATA-TGCGATTAACTAGGAAAATTATATGAAATTA-GCAATCTGAATTATTAATTCTAATTTCT-AAAAATAGTTAATAATAGCTTTTAAATAATAAGCGCTTC-TTTTATTGCATCAGTTTTAAAATAGAGAATTGAAAATCTGTCTTAAAA-TTTGATAAAG------
>Aaur_MaSp2.2d_6
GTGATTTAGATTTTCGTTTATACTGACTTCCAACTGGAAGTAGTGGGAGGTTTA-TTTTGGTTCTTACCA-TCTAAAGAAACTCACA--CCCTAAACGTTCTTTAATACTTCACGTTTATTAAC-TTTCCAAGTT--GTGTCAGTC-GACGTCA-AAATTGACACTGTCAGT-TCGGATAATTGAAGTGTAGAAGT-TCGATTACGAAGTTCAACAATTTTTAGGTCAAAA-ATTAAGCAC-------------------CA-----------------TTAAATT--------------AAACATGCATTCAAATATTTAAAAAAAATCAGAGAAAGAGCCTTAATTTCTACATTTATTAATAACTGCTAAAT-TTTTTAGACATTAATAAATGTGCGTTTTCCATGTGAATAAAAAATGTCACAGCAGGAATTTCGTCTAAT-----CCAGTTTCTACAAACAGAACCAG-AAAATTCAAAGGTAAATGAGTTTAAATTAAAATAGCAATCATATTTCA-ATGTTATACAGAGGTTCTAAACTACAACGCAA-TTTTTAATTTACAAGGGAATAATATTAATGCATGAATAGACGTGAGAGCATTAATATGATTGCGAATAA-AAATAATATTTTACAGTGAATTCAAAATAATATTTCCTACT-TATTCTAAAAGAAAATGAAATG-AAGAAATAA--TAGTGGAAACTTGATATTGAGCTGT-AAAATTCTATTAATAAAACAAAATT--AAAAA-----------CGTCC-CAAATAGCA-AACGAAATGAAAATACTTATTAGTAGTTTTCGATTTC-GCTCATTTGTTTTTGTATTATGTCAGGAATGCAGTGCTAATA-AAATTTGAATATATAAA----------------------------------------------------------------------------------------------------------------------------------------------------------------------------------------------------------------TATATATTACCATTTAAATGAAA-CTTT-TGTAATTCATACATTTTTTGACCACCATATATAA-TTTACTAAGATTACA-TTTCCAAATACTCATTCGTATTTTATACG-ATTTGAACGGAACTAAGTTTTAAGGACACATATTTACCGTATAATATGAAAATTTTAATTAT---GAAGATATCTTCTA-TTTCATGTATCGGTATTACATT-----------------CG-ACAGTATTCG-AAGAAAATAACTTTGAAATAACCTTTTAATGATATATAGTCCC-TTTTGTTATGATAGATTCGTAATTATCGCTTTGTTAAAATAATTAGGATACCAATACTTTTTCCGGGATTATT-ATTTAA-------------AATATATTTCTCTTTACCGAATTCTCCTTAAAAACGGTATTTGAATGAAAACTTATTTTAAAGCTGATATCTTAATTAAGTCAATCA-TTTTTATTCATAATTTGACTGATAAACACTTCATA----TATATTAACAGGATATTTCTACAT--AAAA----TATTCTAGA-AAATGCATTATAATAAGCAAATTATGCATATTTATAAGATCTCTAT-GAAATTAATCCAGATGAATC-AAAAGTCTCATACACATAAATAGCAGAAATCGTGTATGTTCATCTTCCCTTTATTTC-GATTAATATGCA-ATATTCACTTTAAAAACGAAAAGAAAACAAAGGTTAAATTTTCCTAATTATTCTACAGAA-AGTCATTTCCGTATAATGCTTAATGAAGGATTTCAACATGGAAAATTGGACAAAGGTTTTTCATA--AAACGCTATGAAAAACATCCAACGTACATTCAGGCCT-TTTCTAAGGAGAAAGAAAGAAA-TGCTTCCATAGTCGATTCCATACTC-AAATA-TGCGATTAACTAGGAAAATTATATGAAATTA-GCAATCTGAATTATTAATTCTAATTTCT-AAAAATAGTTAATAATAGCTTTTAAATAATAAGCGCTTC-TTTTATTGCATCAGTTTTAAAATAGAGAATTGAAAATCTGTCTTAAAA-TTTGATAAAG------
>Aaur_MaSp2.2d_7
GTGATTTAGATTTTCGTTTATACTGACTTCCAACTGGAAGTAGTGGGAGGTTTA-TTTTGGTTCTTACCA-TCTAAAGAAACTCACA--CCCTAAACGTTCTTTAATACTTCACGTTTATTAAC-TTTCCAAGTT--GTGTCAGTC-GACGTCA-AAATTGACACTGTCAGT-TCGGATAATTGAAGTGTAGAAGT-TCGATTACGAAGTTCAACAATTTTTAGGTCAAAA-ATTAAGCAC-------------------CA-----------------TTAAATT--------------AAACATGCATTCAAATATTTAAAAAAAATCAGAGAAAGAGCCTTAATTTCTACATTTATTAATAACTGCTAAAT-TTTTTAGACATTAATAAATGTGCGTTTTCCATGTGAATAAAAAATGTCACAGCAGGAATTTCGTCTAAT-----CCAGTTTCTACAAACAGAACCAG-AAAATTCAAAGGTAAATGAGTTTAAATTAAAATAGCAATCATATTTCA-ATGTTATACAGAGGTTCTAAACTACAACGCAA-TTTTTAATTTACAAGGGAATAATATTAATGCATGAATAGACGTGAGAGCATTAATATGATTGCGAATAA-AAATAATATTTTACAGTGAATTCAAAATAATATTTCCTACT-TATTCTAAAAGAAAATGAAATG-AAGAAATAA--TAGTGGAAACTTGATATTGAGCTGT-AAAATTCTATTAATAAAACAAAATT--AAAAA-----------CGTCC-CAAATAGCA-AACGAAATGAAAATACTTATTAGTAGTTTTCGATTTC-GCTCATTTGTTTTTGTATTATGTCAGGAATGCAGTGCTAATA-AAATTTGAATATATAAA----------------------------------------------------------------------------------------------------------------------------------------------------------------------------------------------------------------TATATATTACCATTTAAATGAAA-CTTT-TGTAATTCATACATTTTTTGACCACCATATATAA-TTTACTAAGATTACA-TTTCCAAATACTCATTCGTATTTTATACG-ATTTGAACGGAACTAAGTTTTAAGGACACATATTTACCGTATAATATGAAAATTTTAATTAT---GAAGATATCTTCTA-TTTCATGTATCGGTATTACATT-----------------CG-ACAGTATTCG-AAGAAAATAACTTTGAAATAACCTTTTAATGATATATAGTCCC-TTTTGTTATGATAGATTCGTAATTATCGCTTTGTTAAAATAATTAGGATACCAATACTTTTTCCGGGATTATT-ATTTAA-------------AATATATTTCTCTTTACCGAATTCTCCTTAAAAACGGTATTTGAATGAAAACTTATTTTAAAGCTGATATCTTAATTAAGTCAATCA-TTTTTATTCATAATTTGACTGATAAACACTTCATA----TATATTAACAGGATATTTCTACAT--AAAA----TATTCTAGA-AAATGCATTATAATAAGCAAATTATGCATATTTATAAGATCTCTAT-GAAATTAATCCAGATGAATC-AAAAGTCTCATACACATAAATAGCAGAAATCGTGTATGTTCATCTTCCCTTTATTTC-GATTAATATGCA-ATATTCACTTTAAAAACGAAAAGAAAACAAAGGTTAAATTTTCCTAATTATTCTACAGAA-AGTCATTTCCGTATAATGCTTAATGAAGGATTTCAACATGGAAAATTGGACAAAGGTTTTTCATA--AAACGCTATGAAAAACATCCAACGTACATTCAGGCCT-TTTCTAAGGAGAAAGAAAGAAA-TGCTTCCATAGTCGATTCCATACTC-AAATA-TGCGATTAACTAGGAAAATTATATGAAATTA-GCAATCTGAATTATTAATTCTAATTTCT-AAAAATAGTTAATAATAGCTTTTAAATAATAAGCGCTTC-TTTTATTGCATCAGTTTTAAAATAGAGAATTGAAAATCTGTCTTAAAA-TTTGATAAAG------
>Aaur_MaSp2.2d_8
GTGATTTAGATTTTCGTTTATACTGACTTCCAACTGGAAGTAGTGGGAGGTTTA-TTTTGGTTCTTACCA-TCTAAAGAAACTCACA--CCCTAAACGTTCTTTAATACTTCACGTTTATTAAC-TTTCCAAGTT--GTGTCAGTC-GACGTCA-AAATTGACACTGTCAGT-TCGGATAATTGAAGTGTAGAAGT-TCGATTACGAAGTTCAACAATTTTTAGGTCAAAA-ATTAAGCAC-------------------CA-----------------TTAAATT--------------AAACATGCATTCAAATATTTAAAAAAAATCAGAGAAAGAGCCTTAATTTCTACATTTATTAATAACTGCTAAAT-TTTTTAGACATTAATAAATGTGCGTTTTCCATGTGAATAAAAAATGTCACAGCAGGAATTTCGTCTAAT-----CCAGTTTCTACAAACAGAACCAG-AAAATTCAAAGGTAAATGAGTTTAAATTAAAATAGCAATCATATTTCA-ATGTTATACAGAGGTTCTAAACTACAACGCAA-TTTTTAATTTACAAGGGAATAATATTAATGCATGAATAGACGTGAGAGCATTAATATGATTGCGAATAA-AAATAATATTTTACAGTGAATTCAAAATAATATTTCCTACT-TATTCTAAAAGAAAATGAAATG-AAGAAATAA--TAGTGGAAACTTGATATTGAGCTGT-AAAATTCTATTAATAAAACAAAATT--AAAAA-----------CGTCC-CAAATAGCA-AACGAAATGAAAATACTTATTAGTAGTTTTCGATTTC-GCTCATTTGTTTTTGTATTATGTCAGGAATGCAGTGCTAATA-AAATTTGAATATATAAA----------------------------------------------------------------------------------------------------------------------------------------------------------------------------------------------------------------TATATATTACCATTTAAATGAAA-CTTT-TGTAATTCATACATTTTTTGACCACCATATATAA-TTTACTAAGATTACA-TTTCCAAATACTCATTCGTATTTTATACG-ATTTGAACGGAACTAAGTTTTAAGGACACATATTTACCGTATAATATGAAAATTTTAATTAT---GAAGATATCTTCTA-TTTCATGTATCGGTATTACATT-----------------CG-ACAGTATTCG-AAGAAAATAACTTTGAAATAACCTTTTAATGATATATAGTCCC-TTTTGTTATGATAGATTCGTAATTATCGCTTTGTTAAAATAATTAGGATACCAATACTTTTTCCGGGATTATT-ATTTAA-------------AATATATTTCTCTTTACCGAATTCTCCTTAAAAACGGTATTTGAATGAAAACTTATTTTAAAGCTGATATCTTAATTAAGTCAATCA-TTTTTATTCATAATTTGACTGATAAACACTTCATA----TATATTAACAGGATATTTCTACAT--AAAA----TATTCTAGA-AAATGCATTATAATAAGCAAATTATGCATATTTATAAGATCTCTAT-GAAATTAATCCAGATGAATC-AAAAGTCTCATACACATAAATAGCAGAAATCGTGTATGTTCATCTTCCCTTTATTTC-GATTAATATGCA-ATATTCACTTTAAAAACGAAAAGAAAACAAAGGTTAAATTTTCCTAATTATTCTACAGAA-AGTCATTTCCGTATAATGCTTAATGAAGGATTTCAACATGGAAAATTGGACAAAGGTTTTTCATA--AAACGCTATGAAAAACATCCAACGTACATTCAGGCCT-TTTCTAAGGAGAAAGAAAGAAA-TGCTTCCATAGTCGATTCCATACTC-AAATA-TGCGATTAACTAGGAAAATTATATGAAATTA-GCAATCTGAATTATTAATTCTAATTTCT-AAAAATAGTTAATAATAGCTTTTAAATAATAAGCGCTTC-TTTTATTGCATCAGTTTTAAAATAGAGAATTGAAAATCTGTCTTAAAA-TTTGATAAAG------
>Aaur_MaSp2.2d_9
GTGATTTAGATTTTCGTTTATACTGACTTCCAACTGGAAGTAGTGGGAGGTTTA-TTTTGGTTCTTACCA-TCTAAAGAAACTCACA--CCCTAAACGTTCTTTAATACTTCACGTTTATTAAC-TTTCCAAGTT--GTGTCAGTC-GACGTCA-AAATTGACACTGTCAGT-TCGGATAATTGAAGTGTAGAAGT-TCGATTACGAAGTTCAACAATTTTTAGGTCAAAA-ATTAAGCAC-------------------CA-----------------TTAAATT--------------AAACATGCATTCAAATATTTAAAAAAAATCAGAGAAAGAGCCTTAATTTCTACATTTATTAATAACTGCTAAAT-TTTTTAGACATTAATAAATGTGCGTTTTCCATGTGAATAAAAAATGTCACAGCAGGAATTTCGTCTAAT-----CCAGTTTCTACAAACAGAACCAG-AAAATTCAAAGGTAAATGAGTTTAAATTAAAATAGCAATCATATTTCA-ATGTTATACAGAGGTTCTAAACTACAACGCAA-TTTTTAATTTACAAGGGAATAATATTAATGCATGAATAGACGTGAGAGCATTAATATGATTGCGAATAA-AAATAATATTTTACAGTGAATTCAAAATAATATTTCCTACT-TATTCTAAAAGAAAATGAAATG-AAGAAATAA--TAGTGGAAACTTGATATTGAGCTGT-AAAATTCTATTAATAAAACAAAATT--AAAAA-----------CGTCC-CAAATAGCA-AACGAAATGAAAATACTTATTAGTAGTTTTCGATTTC-GCTCATTTGTTTTTGTATTATGTCAGGAATGCAGTGCTAATA-AAATTTGAATATATAAA----------------------------------------------------------------------------------------------------------------------------------------------------------------------------------------------------------------TATATATTACCATTTAAATGAAA-CTTT-TGTAATTCATACATTTTTTGACCACCATATATAA-TTTACTAAGATTACA-TTTCCAAATACTCATTCGTATTTTATACG-ATTTGAACGGAACTAAGTTTTAAGGACACATATTTACCGTATAATATGAAAATTTTAATTAT---GAAGATATCTTCTA-TTTCATGTATCGGTATTACATT-----------------CG-ACAGTATTCG-AAGAAAATAACTTTGAAATAACCTTTTAATGATATATAGTCCC-TTTTGTTATGATAGATTCGTAATTATCGCTTTGTTAAAATAATTAGGATACCAATACTTTTTCCGGGATTATT-ATTTAA-------------AATATATTTCTCTTTACCGAATTCTCCTTAAAAACGGTATTTGAATGAAAACTTATTTTAAAGCTGATATCTTAATTAAGTCAATCA-TTTTTATTCATAATTTGACTGATAAACACTTCATA----TATATTAACAGGATATTTCTACAT--AAAA----TATTCTAGA-AAATGCATTATAATAAGCAAATTATGCATATTTATAAGATCTCTAT-GAAATTAATCCAGATGAATC-AAAAGTCTCATACACATAAATAGCAGAAATCGTGTATGTTCATCTTCCCTTTATTTC-GATTAATATGCA-ATATTCACTTTAAAAACGAAAAGAAAACAAAGGTTAAATTTTCCTAATTATTCTACAGAA-AGTCATTTCCGTATAATGCTTAATGAAGGATTTCAACATGGAAAATTGGACAAAGGTTTTTCATA--AAACGCTATGAAAAACATCCAACGTACATTCAGGCCT-TTTCTAAGGAGAAAGAAAGAAA-TGCTTCCATAGTCGATTCCATACTC-AAATA-TGCGATTAACTAGGAAAATTATATGAAATTA-GCAATCTGAATTATTAATTCTAATTTCT-AAAAATAGTTAATAATAGCTTTTAAATAATAAGCGCTTC-TTTTATTGCATCAGTTTTAAAATAGAGAATTGAAAATCTGTCTTAAAA-TTTGATAAAG------
>Aaur_MaSp2.2d_11
GTGATTTAGATTTTCGTTTATACTGACTTCCAACTGGAAGTAGTGGGAGGTTTA-TTTTGGTTCTTACCA-TCTAAAGAAACTCACA---CCTAAACGTTCTTTAATACTTCACGTTTATTAAC-TTTCCAAGTT--GTGTCAGTC-GACGTCA-AAATTGACACTGTCAGT-TCGGATAATTGAAGTGTAGAAGT-TCGATTACGAAGTTCAACAATTTTTAGGTCAAAA-ATTAAGCAC-------------------CA-----------------TTAAATT--------------AAACATGCATTCAAATATTTAAAAAAAATCAGAGAAAGAGCCTTAATTTCTACATTTATTAATAACTGCTAAAT-TTTTTAGACATTAATAAATGTGCGTTTTCCATGTGAATAAAAAATGTCACAGCAGGAATTTCGTCTAAT-----CCAGTTTCTACAAACAGAACCAG-AAAATTCAAAGGTAAATGAGTTTAAATTAAAATAGCAATCATATTTCA-ATGTTATACAGAGGTTCTAAACTACAACGCAA-TTTTTAATTTACAAGGGAATAATATTAATGCATGAATAGACGTGAGAGCATTAATATGATTGCGAATAA-AAATAATATTTTACAGTGAATTCAAAATAATATTTCCTACT-TATTCTAAAAGAAAATGAAATG-AAGAAATAA--TAGTGGAAACTTGATATTGAGCTGT-AAAATTCTATTAATAAAACAAAATT--AAAAA-----------CGTCC-CAAATAGCA-AACGAAATGAAAATACTTATTAGTAGTTTTCGATTTC-GCTCATTTGTTTTTGTATTATGTCAGGAATGCAGTGCTAATA-AAATTTGAATATATAAA----------------------------------------------------------------------------------------------------------------------------------------------------------------------------------------------------------------TATATATTACCATTTAAATGAAA-CTTT-TGTAATTCATACATTTTTTGACCACCATATATAA-TTTACTAAGATTACA-TTTCCAAATACTCATTCGTATTTTATACG-ATTTGAACGGAACTAAGTTTTAAGGACACATATTTACCGTATAATATGAAAATTTTAATTAT---GAAGATATCTTCTA-TTTCATGTATCGGTATTACATT-----------------CG-ACAGTATTCG-AAGAAAATAACTTTGAAATAACCTTTTAATGATATATAGTCCC-TTTTGTTATGATAGATTCGTAATTATCGCTTTGTTAAAATAATTAGGATACCAATACTTTTTCCGGGATTATT-ATTTAA-------------AATATATTTCTCTTTACCGAATTCTCCTTAAAAACGGTATTTGAATGAAAACTTATTTTAAAGCTGATATCTTAATTAAGTCAATCA-TTTTTATTCATAATTTGACTGATAAACACTTCATA----TATATTAACAGGATATTTCTACAT--AAAA----TATTCTAGA-AAATGCATTATAATAAGCAAATTATGCATATTTATAAGATCTCTAT-GAAATTAATCCAGATGAATC-AAAAGTCTCATACACATAAATAGCAGAAATCGTGTATGTTCATCTTCCCTTTATTTC-GATTAATATGCA-ATATTCACTTTAAAAACGAAAAGAAAACAAAGGTTAAATTTTCCTAATTATTCTACAGAA-AGTCATTTCCGTATAATGCTTAATGAAGGATTTCAACATGGAAAATTGGACAAAGGTTTTTCATA--AAACGCTATGAAAAACATCCAACGTACATTCAGGCCT-TTTCTAAGGAGAAAGAAAGAAA-TGCTTCCATAGTCGATTCCATACTC-AAATA-TGCGATTAACTAGGAAAATTATATGAAATTA-GCAATCTGAATTATTAATTCTAATTTCT-AAAAATAGTTAATAATAGCTTTTAAATAATAAGCGCTTC-TTTTATTGCATCAGTTTTAAAATAGAGAATTGAAAATCTGTCTTAAAA-TTTGATAAAG------
>Aaur_MaSp2.2d_5
GTGATTTAGATTTTCGTTTATACTGACTTCCAACTGGAAGTAGTGGGAGGTTTA-TTTTGGTTCTTACCA-TCTAAAGAAACTCACA---CCTAAACGTTCTTTAATACTTCACGTTTATTAAC-TTTCCAAGTT--GTGTCAGTC-GACGTCA-AAATTGACACTGTCAGT-TCGGATAATTGAAGTGTAGAAGT-TCGATTACGAAGTTCAACAATTTTTAGGTCAAAA-ATTAAGCAC-------------------CA-----------------TTAAATT--------------AAACATGCATTCAAATATTTAAAAAAAATCAGAGAAAGAGCCTTAATTTCTACATTTATTAATAACTGCTAAAT-TTTTTAGACATTAATAAATGTGCGTTTTCCATGTGAATAAAAAATGTCACAGCAGGAATTTCGTCTAAT-----CCAGTTTCTACAAACAGAACCAG-AAAATTCAAAGGTAAATGAGTTTAAATTAAAATAGCAATCATATTTCA-ATGTTATACAGAGGTTCTAAACTACAACGCAA-TTTTTAATTTACAAGGGAATAATATTAATGCATGAATAGACGTGAGAGCATTAATATGATTGCGAATAA-AAATAATATTTTACAGTGAATTCAAAATAATATTTCCTACT-TATTCTAAAAGAAAATGAAATG-AAGAAATAA--TAGTGGAAACTTGATATTGAGCTGT-AAAATTCTATTAATAAAACAAAATT--AAAAA-----------CGTCC-CAAATAGCA-AACGAAATGAAAATACTTATTAGTAGTTTTCGATTTC-GCTCATTTGTTTTTGTATTATGTCAGGAATGCAGTGCTAATA-AAATTTGAATATATAAA----------------------------------------------------------------------------------------------------------------------------------------------------------------------------------------------------------------TATATATTACCATTTAAATGAAA-CTTT-TGTAATTCATACATTTTTTGACCACCATATATAA-TTTACTAAGATTACA-TTTCCAAATACTCATTCGTATTTTATACG-ATTTGAACGGAACTAAGTTTTAAGGACACATATTTACCGTATAATATGAAAATTTTAATTAT---GAAGATATCTTCTA-TTTCATGTATCGGTATTACATT-----------------CG-ACAGTATTCG-AAGAAAATAACTTTGAAATAACCTTTTAATGATATATAGTCCC-TTTTGTTATGATAGATTCGTAATTATCGCTTTGTTAAAATAATTAGGATACCAATACTTTTTCCGGGATTATT-ATTTAA-------------AATATATTTCTCTTTACCGAATTCTCCTTAAAAACGGTATTTGAATGAAAACTTATTTTAAAGCTGATATCTTAATTAAGTCAATCA-TTTTTATTCATAATTTGACTGATAAACACTTCATA----TATATTAACAGGATATTTCTACAT--AAAA----TATTCTAGA-AAATGCATTATAATAAGCAAATTATGCATATTTATAAGATCTCTAT-GAAATTAATCCAGATGAATC-AAAAGTCTCATACACATAAATAGCAGAAATCGTGTATGTTCATCTTCCCTTTATTTC-GATTAATATGCA-ATATTCACTTTAAAAACGAAAAGAAAACAAAGGTTAAATTTTCCTAATTATTCTACAGAA-AGTCATTTCCGTATAATGCTTAATGAAGGATTTCAACATGGAAAATTGGACAAAGGTTTTTCATA--AAACGCTATGAAAAACATCCAACGTACATTCAGGCCT-TTTCTAAGGAGAAAGAAAGAAA-TGCTTCCATAGTCGATTCCATACTC-AAATA-TGCGATTAACTAGGAAAATTATATGAAATTA-GCAATCTGAATTATTAATTCTAATTTCT-AAAAATAGTTAATAATAGCTTTTAAATAATAAGCGCTTC-TTTTATTGCATCAGTTTTAAAATAGAGAATTGAAAATCTGTCTTAAAA-TTTGATAAAG------
>Aaur_MaSp2.2d_12
GTGATTTAGATTTTCGTTTATACTGACTTCCAACTGGAAGTAGTGGGAGGTTTA-TTTTGGTTCTTACCA-TCTAAAGAAACTCACA---CCTAAACGTTCTTTAATACTTCACGTTTATTAAC-TTTCCAAGTT--GTGTCAGTC-GACGTCA-AAATTGACACTGTCAGT-TCGGATAATTGAAGTGTAGAAGT-TCGATTACGAAGTTCAACAATTTTTAGGTCAAAA-ATTAAGCAC-------------------CA-----------------TTAAATT--------------AAACATGCATTCAAATATTTAAAAAAAATCAGAGAAAGAGCCTTAATTTCTACATTTATTAATAACTGCTAAAT-TTTTTAGACATTAATAAATGTGCGTTTTCCATGTGAATAAAAAATGTCACAGCAGGAATTTCGTCTAAT-----CCAGTTTCTACAAACAGAACCAG-AAAATTCAAAGGTAAATGAGTTTAAATTAAAATAGCAATCATATTTCA-ATGTTATACAGAGGTTCTAAACTACAACGCAA-TTTTTAATTTACAAGGGAATAATATTAATGCATGAATAGACGTGAGAGCATTAATATGATTGCGAATAA-AAATAATATTTTACAGTGAATTCAAAATAATATTTCCTACT-TATTCTAAAAGAAAATGAAATG-AAGAAATAA--TAGTGGAAACTTGATATTGAGCTGT-AAAATTCTATTAATAAAACAAAATT--AAAAA-----------CGTCC-CAAATAGCA-AACGAAATGAAAATACTTATTAGTAGTTTTCGATTTC-GCTCATTTGTTTTTGTATTATGTCAGGAATGCAGTGCTAATA-AAATTTGAATATATAAA----------------------------------------------------------------------------------------------------------------------------------------------------------------------------------------------------------------TATATATTACCATTTAAATGAAA-CTTT-TGTAATTCATACATTTTTTGACCACCATATATAA-TTTACTAAGATTACA-TTTCCAAATACTCATTCGTATTTTATACG-ATTTGAACGGAACTAAGTTTTAAGGACACATATTTACCGTATAATATGAAAATTTTAATTAT---GAAGATATCTTCTA-TTTCATGTATCGGTATTACATT-----------------CG-ACAGTATTCG-AAGAAAATAACTTTGAAATAACCTTTTAATGATATATAGTCCC-TTTTGTTATGATAGATTCGTAATTATCGCTTTGTTAAAATAATTAGGATACCAATACTTTTTCCGGGATTATT-ATTTAA-------------AATATATTTCTCTTTACCGAATTCTCCTTAAAAACGGTATTTGAATGAAAACTTATTTTAAAGCTGATATCTTAATTAAGTCAATCA-TTTTTATTCATAATTTGACTGATAAACACTTCATA----TATATTAACAGGATATTTCTACAT--AAAA----TATTCTAGA-AAATGCATTATAATAAGCAAATTATGCATATTTATAAGATCTCTAT-GAAATTAATCCAGATGAATC-AAAAGTCTCATACACATAAATAGCAGAAATCGTGTATGTTCATCTTCCCTTTATTTC-GATTAATATGCA-ATATTCACTTTAAAAACGAAAAGAAAACAAAGGTTAAATTTTCCTAATTATTCTACAGAA-AGTTATTTCCGTATAATGCTTAATGAAGGATTTCAACATGGAAAATTGGACAAAGGTTTTTCATA--AAACGCTATGAAAAACATCCAACGTACATTCAGGCCT-TTTCTAAGGAGAAAGAAAGAAA-TGCTTCCATAGTCGATTCCATACTC-AAATA-TGCGATTAACTAGGAAAATTATATGAAATTA-GCAATCTGAATTATTAATTCTAATTTCT-AAAAATAGTTAATAATAGCTTTTAAATAATAAGCGCTTC-TTTTATTGCATCAGTTTTAAAATAGAGAATTGAAAATCTGTCTTAAAA-TTTGATAAAG------
>Aaur_MaSp2.2d_13
GTGATTTAGATTTTCGTTTATACTGACTTCCAACTGGAAGTAGTGGGAGGTTTA-TTTTGGTTCTTACCA-TCTAAAGAAACTCACA---CCTAAACGTTCTTTAATACTTCACGTTTATTAAC-TTTCCAAGTT--GTGTCAGTC-GACGTCA-AAATTGACACTGTCAGT-TCGGATAATTGAAGTGTAGAAGT-TCGATTACGAAGTTCAACAATTTTTAGGTCAAAA-ATTAAGCAC-------------------CA-----------------TTAAATT--------------AAACATGCATTCAAATATTTAAAAAAAATCAGAGAAAGAGCCTTAATTTCTACATTTATTAATAACTGCTAAAT-TTTTTAGACATTAATAAATGTGCGTTTTCCATGTGAATAAAAAATGTCACAGCAGGAATTTCGTCTAAT-----CCAGTTTCTACAAACAGAACCAG-AAAATTCAAAGGTAAATGAGTTTAAATTAAAATAGCAATCATATTTCA-ATGTTATACAGAGGTTCTAAACTACAACGCAA-TTTTTAATTTACAAGGGAATAATATTAATGCATGAATAGACGTGAGAGCATTAATATGATTGCGAATAA-AAATAATATTTTACAGTGAATTCAAAATAATATTTCCTACT-TATTCTAAAAGAAAATGAAATG-AAGAAATAA--TAGTGGAAACTTGATATTGAGCTGT-AAAATTCTATTAATAAAACAAAATT--AAAAA-----------CGTCC-CAAATAGCA-AACGAAATGAAAATACTTATTAGTAGTTTTCGATTTC-GCTCATTTGTTTTTGTATTATGTCAGGAATGCAGTGCTAATA-AAATTTGAATATATAAA----------------------------------------------------------------------------------------------------------------------------------------------------------------------------------------------------------------TATATATTACCATTTAAATGAAA-CTTT-TGTAATTCATACATTTTTTGACCACCATATATAA-TTTACTAAGATTACA-TTTCCAAATACTCATTCGTATTTTATACG-ATTTGAACGGAACTAAGTTTTAAGGACACATATTTACCGTATAATATGAAAATTTTAATTAT---GAAGATATCTTCTA-TTTCATGTATCGGTATTACATT-----------------CG-ACAGTATTCG-AAGAAAATAACTTTGAAATAACCTTTTAATGATATATAGTCCC-TTTTGTTATGATAGATTCGTAATTATCGCTTTGTTAAAATAATTAGGATACCAATACTTTTTCCGGGATTATT-ATTTAA-------------AATATATTTCTCTTTACCGAATTCTCCTTAAAAACGGTATTTGAATGAAAACTTATTTTAAAGCTGATATCTTAATTAAGTCAATCA-TTTTTATTCATAATTTGACTGATAAACACTTCATA----TATATTAACAGGATATTTCTACAT--AAAA----TATTCTAGA-AAATGCATTATAATAAGCAAATTATGCATATTTATAAGATCTCTAT-GAAATTAATCCAGATGAATC-AAAAGTCTCATACACATAAATAGCAGAAATCGTGTATGTTCATCTTCCCTTTATTTC-GATTAATATGCA-ATATTCACTTTAAAAACGAAAAGAAAACAAAGGTTAAATTTTCCTAATTATTCTACAGAA-AGTTATTTCCGTATAATGCTTAATGAAGGATTTCAACATGGAAAATTGGACAAAGGTTTTTCATA--AAACGCTATGAAAAACATCCAACGTACATTCAGGCCT-TTTCTAAGGAGAAAGAAAGAAA-TGCTTCCATAGTCGATTCCATACTC-AAATA-TGCGATTAACTAGGAAAATTATATGAAATTA-GCAATCTGAATTATTAATTCTAATTTCT-AAAAATAGTTAATAATAGCTTTTAAATAATAAGCGCTTC-TTTTATTGCATCAGTTTTAAAATAGAGAATTGAAAATCTGTCTTAAAA-TTTGATAAAG------
>Aaur_MaSp2.2d_14
GTGATTTAGATTTTCGTTTATACTGACTTCCAACTGGAAGTAGTGGGAGGTTTA-TTTTGGTTCTTACCA-TCTAAAGAAACTCACA---CCTAAACGTTCTTTAATACTTCACGTTTATTAAC-TTTCCAAGTT--GTGTCAGTC-GACGTCA-AAATTGACACTGTCAGT-TCGGATAATTGAAGTGTAGAAGT-TCGATTACGAAGTTCAACAATTTTTAGGTCAAAA-ATTAAGCAC-------------------CA-----------------TTAAATT--------------AAACATGCATTCAAATATTTAAAAAAAATCAGAGAAAGAGCCTTAATTTCTACATTTATTAATAACTGCTAAAT-TTTTTAGACATTAATAAATGTGCGTTTTCCATGTGAATAAAAAATGTCACAGCAGGAATTTCGTCTAAT-----CCAGTTTCTACAAACAGAACCAG-AAAATTCAAAGGTAAATGAGTTTAAATTAAAATAGCAATCATATTTCA-ATGTTATACAGAGGTTCTAAACTACAACGCAA-TTTTTAATTTACAAGGGAATAATATTAATGCATGAATAGACGTGAGAGCATTAATATGATTGCGAATAA-AAATAATATTTTACAGTGAATTCAAAATAATATTTCCTACT-TATTCTAAAAGAAAATGAAATG-AAGAAATAA--TAGTGGAAACTTGATATTGAGCTGT-AAAATTCTATTAATAAAACAAAATT--AAAAA-----------CGTCC-CAAATAGCA-AACGAAATGAAAATACTTATTAGTAGTTTTCGATTTC-GCTCATTTGTTTTTGTATTATGTCAGGAATGCAGTGCTAATA-AAATTTGAATATATAAA----------------------------------------------------------------------------------------------------------------------------------------------------------------------------------------------------------------TATATATTACCATTTAAATGAAA-CTTT-TGTAATTCATACATTTTTTGACCACCATATATAA-TTTACTAAGATTACA-TTTCCAAATACTCATTCGTATTTTATACG-ATTTGAACGGAACTAAGTTTTAAGGACACATATTTACCGTATAATATGAAAATTTTAATTAT---GAAGATATCTTCTA-TTTCATGTATCGGTATTACATT-----------------CG-ACAGTATTCG-AAGAAAATAACTTTGAAATAACCTTTTAATGATATATAGTCCC-TTTTGTTATGATAGATTCGTAATTATCGCTTTGTTAAAATAATTAGGATACCAATACTTTTTCCGGGATTATT-ATTTAA-------------AATATATTTCTCTTTACCGAATTCTCCTTAAAAACGGTATTTGAATGAAAACTTATTTTAAAGCTGATATCTTAATTAAGTCAATCA-TTTTTATTCATAATTTGACTGATAAACACTTCATA----TATATTAACAGGATATTTCTACAT--AAAA----TATTCTAGA-AAATGCATTATAATAAGCAAATTATGCATATTTATAAGATCTCTAT-GAAATTAATCCAGATGAATC-AAAAGTCTCATACACATAAATAGCAGAAATCGTGTATGTTCATCTTCCCTTTATTTC-GATTAATATGCA-ATATTCACTTTAAAAACGAAAAGAAAACAAAGGTTAAATTTTCCTAATTATTCTACAGAA-AGTTATTTCCGTATAATGCTTAATGAAGGATTTCAACATGGAAAATTGGACAAAGGTTTTTCATA--AAACGCTATGAAAAACATCCAACGTACATTCAGGCCT-TTTCTAAGGAGAAAGAAAGAAA-TGCTTCCATAGTCGATTCCATACTC-AAATA-TGCGATTAACTAGGAAAATTATATGAAATTA-GCAATCTGAATTATTAATTCTAATTTCT-AAAAATAGTTAATAATAGCTTTTAAATAATAAGCGCTTC-TTTTATTGCATCAGTTTTAAAATAGAGAATTGAAAATCTGTCTTAAAA-TTTGATAAAG------
>Aaur_MaSp2.2d_16
GTGATTTAGATTTTCGTTTATACTGACTTCCAACTGGAAGTAGTGGGAGGTTTA-TTTTGGTTCTTACCA-TCTAAAGAAACTCACA---CCTAAACGTTCTTTAATACTTCACGTTTATTAAC-TTTCCAAGTT--GTGTCAGTC-GACGTCA-AAATTGACACTGTCAGT-TCGGATAATTGAAGTGTAGAAGT-TCGATTACGAAGTTCAACAATTTTTAGGTCAAAA-ATTAAGCAC-------------------CA-----------------TTAAATT--------------AAACATGCATTCAAATATTTAAAAAAAATCAGAGAAAGAGCCTTAATTTCTACATTTATTAATAACTGCTAAAT-TTTTTAGACATTAATAAATGTGCGTTTTCCATGTGAATAAAAAATGTCACAGCAGGAATTTCGTCTAAT-----CCAGTTTCTACAAACAGAACCAG-AAAATTCAAAGGTAAATGAGTTTAAATTAAAATAGCAATCATATTTCA-ATGTTATACAGAGGTTCTAAACTACAACGCAA-TTTTTAATTTACAAGGGAATAATATTAATGCATGAATAGACGTGAGAGCATTAATATGATTGCGAATAA-AAATAATATTTTACAGTGAATTCAAAATAATATTTCCTACT-TATTCTAAAAGAAAATGAAATG-AAGAAATAA--TAGTGGAAACTTGATATTGAGCTGT-AAAATTCTATTAATAAAACAAAATT--AAAAA-----------CGTCC-CAAATAGCA-AACGAAATGAAAATACTTATTAGTAGTTTTCGATTTC-GCTCATTTGTTTTTGTATTATGTCAGGAATGCAGTGCTAATA-AAATTTGAATATATAAA----------------------------------------------------------------------------------------------------------------------------------------------------------------------------------------------------------------TATATATTACCATTTAAATGAAA-CTTT-TGTAATTCATACATTTTTTGACCACCATATATAA-TTTACTAAGATTACA-TTTCCAAATACTCATTCGTATTTTATACG-ATTTGAACGGAACTAAGTTTTAAGGACACATATTTACCGTATAATATGAAAATTTTAATTAT---GAAGATATCTTCTA-TTTCATGTATCGATATTACATT-----------------CG-ACAGTATTCG-AAGAAAATAACTTTGAAATAACCTTTTAATGATATATAGTCCC-TTTTGTTATGATAGATTCTTAATTATCGCTTTGTTAAAATAATTAGGATACCAATACTTTTTCCGGGATTATT-ATTTAA-------------AATATATTTCTCTTTACCGAATTCTCCTTAAAAACGGTATTTGAATGAAAACTTATTTTAAAGCTGATATCTTAATTAAGTCAATCA-TTTTTATTCATAATTTGACTGATAAACACTTCATA----TATATTAACAGGATATTTCTACAT--AAAA----TATTCTAGA-AAATGCATTATAATAAGCAAATTATGCATATTTATAAGATCTCTAT-GAAATTAATCCAGATGAATC-AAAAGTCTCATACACATAAATAGCAGAAATCGTGTATGTTCATCTTCCCTTTATTTC-GATTAATATGCA-ATATTCACTTTAAAAACGAAAAGAAAACAAAGGTTAAATTTTCCTAATTATTCTACAGAA-AGTTATTTCCGTATAATGCTTAATGAAGGATTTCAACATGGAAAATTGGACAAAGGTTTTTCATA--AAACGCTATGAAAAACATCCAACGTACATTCAGGCCT-TTTCTAAGGAGAAAGAAAGAAA-TGCTTCCATAGTCGATTCCATACTC-AAATA-TGCGATTAACTAGAAAAATTATATGAAATTA-TCAATCTGAATTATTAATTCTAATTTCT-AAAAATAGTTAATAATAGCTTTTAAATAATAAGCGCTTC-TTTTATTGCATCAGTTTTAAAATAGAGAATTGAAAATCTGTCTTAAAA-TTTGATAAAG------
>Aaur_MaSp2.2d_15
GTGATTTAGATTTTCGTTTATACTGACTTCCAACTGGAAGTAGTGGGAGGTTTA-TTTTGGTTCTTACCA-TCTAAAGAAACTCACA--CCCTAAACGTTCTTTAATACTTCACGTTTATTAAC-TTTCCAAGTT--GTGTCAGTC-GACGTCA-AAATTGACACTGTCAGT-TCGGATAATTGAAGTGTAGAAGT-TCGATTACGAAGTTCAACAA-TTTTAGGTCAAAA-ATTAAGCAC-------------------CA-----------------TTAAATT--------------AAACATGCATTCAAATATTT-AAAAAAATCAGAGAAAGAGCCTTAATTTCTACATTTATTAATAACTGCTAAAT-TTTTTAGACATTAATAAATGTGCGTTTTCCATGTGAATAAAAAATGTCACAGCAGGAATTTCGTCTAAT-----CCAGTTTCTACAAACAGAACCAG-AAAATTCAAAGGTAAATGAGTTTAAATTAAAATAGCAATCATATTTCA-ATGTTATACAGAGGTTCTAAACTACAACGCAA-TTTTTAATTTACAAGGGAATAATATTAATGCATGAATAGACGTGAGAGCATTAATATGATTGCGAATAA-AAATAATATTTTACAGTGAATTCAAAATAATATTTCCTACT-TATTCTAAAAGAAAATGAAATG-AAGAAATAA--TAGTGGAAACTTGATATTGAGCTGT-AAAATTCTATTAATAAAACAAAATT--AAAAA-----------CGTCC-CAAATAGCA-AACGAAATGAAAATACTTATTAGTAGTTTTCGATTTC-GCTCATTTGTTTTTGTATTATGTCAGGAATGCAGTGCTAATA-AAATTTGAATATATAAA----------------------------------------------------------------------------------------------------------------------------------------------------------------------------------------------------------------TATATATTACCATTTAAATGAAA-CTTT-TGTAATTCATACATTTTTTGACCACCATATATAA-TTTACTAAGATTACA-TTTCCAAATACTCATTCGTATTTTATACG-ATTTGAACGGAACTAAGTTTTAAGGACACATATTTACCGTATAATATGAAAATTTTAATTAT---GAAGATATCTTCTA-TTTCATGTATCGGTATTACATT-----------------CG-ACAGTATTCG-AAGAAAATAACTTTGAAATAACCTTTTAATGATATATAGTCCC-TTTTGTTATGATAGATTCGTAATTATCGCTTTGTTAAAATAATTAGGATACCAATACTTTTTCCGGGATTATT-ATTTAA-------------AATATATTTCTCTTTACCGAATTCTCCTTAAAAACGGTATTTGAATGAAAACTTATTTTAAAGCTGATATCTTAATTAAGTCAATCA-TTTTTATTCATAATTTGACTGATAAACACTTCATA----TATATTAACAGGATATTTCTACAT--AAAA----TATTCTAGA-AAATGCATTATAATAAGCAAATTATGCATATTTATAAGATCTCTAT-GAAATTAATCCAGATGAATC-AAAAGTCTCATACACATAAATAGCAGAAATCGTGTATGTTCATCTTCCCTTTATTTC-GATTAATATGCA-ATATTCACTTTAAAAACGAAAAGAAAACAAAGGTTAAATTTTCCTAATTATTCTACAGAA-AGTTATTTCCGTATAATGCTTAATGAAGGATTTCAACATGGAAAATTGGACAAAGGTTTTTCATA--AAACGCTATGAAAAACATCCAACGTACATTCAGGCCT-TTTCTAAGGAGAAAGAAAGAAA-TGCTTCCATAGTCGATTCCATACTC-AAATA-TGCGATTAACTAGGAAAATTATATGAAATTA-GCAATCTGAATTATTAATTCTAATTTCT-AAAAATAGTTAATAATAGCTTTTAAATAATAAGCGCTTC-TTTCATTGCATCAGTTTTAAAATAGAGAATTGAAAATCTGTCTTAAAA-TTTGATAAAG------
>Aaur_MaSp2.2d_3
GTGATTTAGATTTTCGTTTATACTGACTTCCAACTGGAAGTAGTGGGAGGTTTA-TTTTGGTTCTTACCA-TCTAAAGAAACTCACA--CCCTAAACGTTCTTTAATACTTCACGTTTATTAAC-TTTCCAAGTT--GTGTCAGTC-GACGTCA-AAATTGACACTGTCAGT-TCGGATAATTGAAGTGTAGAAGT-TCGATTACGAAGTTCAACAATTTTTAGGTCAAAA-ATTAAGCAC-------------------CA-----------------TTAAATT--------------AAACATGCATTCAAATATTTAAAAAAAATCAGAGAAAGAGCCTTAATTTCTACATTTATTAATAACTGCTAAAT-TTTTTAGACATTAATAAATGTGCGTTTTCCATGTGAATAAAAAATTTCACAGCAGGAATTTCGTCTAAT-----CCAGTTTCTACAAACAGAACCAG-AAAAGTCAATGATAAATGAGTTTAAATTAAAATAGCAATCATATTTCA-ATGTTATACAGAGGTTCTAAATTACAACGCAA-TTTTGAATTTCTAATTGAATAATATTAATGCATGAATAGACGTGAGAGCAATAATATGATTGCGAATAA-AAATAATATTTTACAGTGAATTCAAAATAATATTTCCTTCT-TATTCTAAAAGAAAATGAAATG-AAGAAATAA--TTGTGGAAACTTGATATTGAGCTGT-AAAATTCTATTAATAAAACAAAATT--AAAAA-----------GATCC-CAAATAGCA-AACGAAAAGAAAATACTTATTAGTAGTTTTCGATTTC-GCTCATTTGTTTTTGTATTATGTCAGGAATGCAATGCTAATA-AAATTTGAATATATAAA----------------------------------------------------------------------------------------------------------------------------------------------------------------------------------------------------------------TATATATTACTATTTAAATGAAA-CTTT-TGTAATTCATACATTTTTTGACCACCATATATAA-TTTACTAAGATTACA-TTTCCAAATACTCATTCGTATTTTATACG-ATTTGAACGGAACTAAGTTTTAAGGACACATATTTACCGTATAATATGAAAATTTTAATTCT---GAAGATATCTTCTA-TTTCATGTATCGATATTACATT-----------------CG-ACAGTATTCG-AAGAAAATAACTTTGAAATAACCTTTAAATGATATATAGTCCC-TTTGGTTATGATAGATTCGTAATTATCGCTTTGTTAAAATAATTAGGATACCAATACTTTTTCCGGGATTATT-ATTTAT-------------AATATATTTCTCTTTACCGAATTCTCCTTAAAAAAGGTATTTGAATGAAAACTTATTTTAAAGAGGATATCTTAATTAAGTCAATCA-TTTTTATTCATAACTTGACTGATAAACACTTCATA----TATATTAACAGGATATTTCTACAT--AAAA----TATTCTAGA-AAATGCATTATAATAAGCAAATTATGCATATTTATAAGATCTCTAT-GAAATTAATCCAGATGAATC-AAAAGTCTCATACACATAAATAGCAGAAATCGTGTATGTTCATCTTCCCTTTATTTC-GATTAATATGCA-ATATTCACTTTAAAAACGAAAAGAAAACAAAGGTTAAATTTTCCTAATTATTCTACAGAA-AGTCATTTCCGTATAATGCTTAATGAAGGATTTCAACATGGAAAATTGGACAAAGGTTTTTCATA--AAACGCTATGAAAAACATCCAACGTACATTCAGGCCT-TTTCTAAGGAGAAAGAAAGAAA-TGCTTCCATAGTCGATTCCATACTC-AAATA-TGCGATTAACTAGGAAAATTATATGAAATTA-GCAATCTGAATTATTAATTCTAATTTCT-AAAAATAGTTAATAATAGCTTTTAAATAATAAGCGCTTC-TTTTATTGCATCAGTTTTAAAATAGAGAATTGAAAATCTGTCTTAAAA-TTTGATAAAG------
>Aaur_MaSp2.2d_4
GTGATTTAGATTTTCGTTTATACTGACTTCCATCTGGAAGTAGTGGGAGGTTTA-TTTTGGTTCTTACCA-TCTAAAGAAACTCACA--CCCTAAACGTTCTTTAATACTTCACGTTTATTAAC-TTTCCAAGTT--GTGTCAGTC-GACGTCA-AAATTGACACTGTCAGT-TCGGATAATTGAAGTGTAGAAGT-TCGATTACGAAGTTCAACAATTTTTAGGTCAAAA-ATTAAGCAC-------------------CA-----------------TTAAATT--------------AAACATGCATTCAAATATTT-AAAAAAATCAGAGAAAGAGCCTTAATTTCTACATTTATTAATAACTGCTAAA--TTTTTAGACATTAATAAATGTGCGTTTTCCATGTGAAT-AAAAATGTCACAGCAGGAATTTCGTCTAAT-----CCAGTTTCTACAAACAGAACCAG-AAAAGTCAAAGGTAAATGAGTTTAAATTAAAATAGCAATCATATTTCA-ATGTTATACAGAGGTTCTAAATTACAACGCAA-TTTTGAATTTACAAGGGAATAATATTAATGCATGAATAGACGTGAGAGCATTAATATGATTGCGAATAA-AAATAATATTTTACAGTGAATTCAAAATAATATTTCCTACT-TATTCTAAAAGAAAATGAAATG-AAGAAATAA--TTGTGGAAACTTGATATTGAGCTGT-AAAATTCTATTAATAAAACAAAATT--AAAAA-----------GGTCC-CAAATAGCA-AACGAAATGAAAATACTTATTAGTAGTTTTCGATTTC-GCTCATTTGTTTTTGTATTATGTCAGGAATGCAATGCTAATA-AAATTTGAATATATAAA----------------------------------------------------------------------------------------------------------------------------------------------------------------------------------------------------------------TATATATTACTATTTAAATGAAA-CTTT-TGTAATTCATACATTTTTTGACCACCATATATAA-TTTACTAAGATTACA-TTTCCAAATACTCATTCGTATTTTATACG-ATTTGAACGGAACTAAGTTTTAAGGACACATATTTACCGTATAATATGAAAATTTTAATTCT---GAAGATATCTTCTA-TTTCATGTATCGATATTACATT-----------------CG-ACAGTATTCG-AAGAAAATAACTTTGAAATAACCTTTAAATGATATATAGTCCC-TTTGGTTATGATAGATTCGTAATTATCGCTTTGTTAAAATAATTAGGATACCAATACTTTTTCCGGGATTATT-ATTTAA-------------AATATATTTCTCTTTACCGAATTCTCCTTAA-AAAGGTATTTGAATGAAAACTTATTTTAAAGCTGATATCTTAATTAAGTCAATCA-TTTTTATTCATAACTTGACTGATAAACACTTCATA----TATATTAACAGGATATTTCTACAT--AAAA----TATTCTAGA-AAATGCATTATAATAAGCAAATTATGCATATTTATAAGATCTCTAT-GAAATTAATCCAGATGAATC-AAAAGTCTCATACACATAAATAGCAGAAATCGTGTATGTTCATCTTCCCTTTATTTC-GATTAATATGCA-ATATTCACTTTAAAAACGAAAAGAAAACAAAGGTTAAATTTTCCTAATTATTCTACAGAA-AGTCATTTCCGTATAATGCTTAATGAAGGATTTCAACATGGAAAATTGGACAAAGGTTTTTCATA--AAACGCTATGAAAAACATCCAACGTACATTCAGGCCT-TTTCTAAGGAGAAAGAAAGAAA-TGCTTCCATAGTCGATTCCATACTC-AAATA-TGCGATTAACTAGGAAAATTATATGAAATTA-GCAATCTGAATTATTAATTCTAATTTCT-AAAAATAGTTAATAATAGCTTTTAAATAATAAGCGCTTC-TTTTATTGCATCAGTTTTAAAATAGAGAATTGAAAATCTGTCTTAAAA-TTTGATAAAG------
>Aaur_MaSp2.2d_17
GTGATTTAGATTTTCGTTTATACTGACTTCCAACTGGAAGTAGTGGGAGGTTTA-TTTTGGTTCTTACCA-TCTAAAGAAACTCACA--CCCTAAACGTTCTTTAATACTTCACGTTTATTAAC-TTTCCAAGTT--GTGTCAGTC-GACGTCA-AAATTGACACTGTCAGT-TCGGATAATTGAAGTGTAGAAGT-TCGATTACGAAGTTCAACAATTTTTAGGTCAAAA-ATTAAGCAC-------------------CA-----------------TTAAATT--------------AAACATGCATTCAAATATTT-AAAAAAATCAGAGAAAGAGCCTTAATTTCTACATTTATTAATAACTGCTAAA--TTTTTAGACATTAATAAATGTGCGTTTTCCATGTGAAT-AAAAATGTCACAGCAGGAATTTCGTCTAAT-----CCAGTTTCTACAAACAGAACCAG-AAAATTCAAAGGTAAATGAGTTTAAATTAAAATAGCAACCATATTTCA-ATGTTATACAGAGGTTCTAAATTACAACGCAA-TTTTTAATTTACAAGGGAATAATATTAATGCATGAATAGACGTGAGAGCATTAATATGATTGCGAATAA-AAATAATATTTTACAGTGAATTCAAAATAATATTTCCTACT-TATTCTAAAAGAAAATGAAATG-AAGAAATAA--TAGTGGAAACTTGATATTGAGCTGT-AAAATTCTATTAATAAAACAAAATT--AAAAA-----------CGTCC-CAAATAGCA-AACGAAATGAAAATACTTATTAGTAGTTTTCGATTTC-GCTCATTTGTTTTTGTATTATGTCAGGAATGCAGTGCTAATA-AAATTTGAATATATAAA----------------------------------------------------------------------------------------------------------------------------------------------------------------------------------------------------------------TATATATTACCATTTAAATGAAA-CTTT-TGTAATTCATACA-TTTTTGACCACCATATATAA-TTTACTAAGATTACA-TTTCCAAATACTCATTCGTATTTTATACG-ATTTGAACGGAACTAAGTTTTAAGGACACATATTTACCGTATAATATGAAAATTTTAATTAT---GAAGATATCTTCTA-TTTCATGTATCGATATTACATT-----------------CG-ACAGTATTCG-AAGAAAATAACTTTGAAATAACCTTTAAATGATATATAGTCCC-TTTGGTTATGATAGATTCTTAATTATCGCTTTGTTAAAATAATTAGGATACCAATACTTTTTCCGGGATTATT-ATTTAA-------------AATATATTTC-TTTTACCGAATTCTCCTTAA-AAAGGTATTTGAATGAAAACTTATTTTAAAGAGGATATCTTAATTAAGTCAATCA-TTTTTATTCATAATTTGACTGATAAACACTTCATA----TATATTAACAGGATATTTCTACAT--AAAA----TATTCTAGA-AAATGCATTATAATAAGCAAATTATGCATAATTATAAGATCTCTAT-GAAATTAATCCAGATGAATC-AAAAGTCTCATACACATAAATAGCAGAAATCGTGTATGTTCATCTTCCCTTTATTTC-GAATAATATGCA-TTTTTCACTTTAAAAACGAAAAGAAAACAAAGGTTAAATTTTCCTAATTATTCTACAGAA-AGTGATTTCCGTATAATGCTTAATGAAGGATTTCAACATGGAAAATTGGACAAAGGTTTTTCATA--AAACGCTATGAAAAA-ATCCAACGTACATTCAGGCGT-TTTCTAAGGTGAAAGAAAGAAA-TGCTTCCATATTCGATTCCATACTC-AAATA-TGCGATTAACTAGAAAAATTATATGAAATTA-TCAATCTGAATTATTAATTCTAATTTCT-AAAAATAGTGAATAATAGCTTTTAAATAATAAGCGCTTC-TTTTATTGCATCAGTTTTAAAATAGAGAATTGAAAATCTGTCTTAAAA-TTTGATAAAG------
>Aaur_MaSp2.2e_10
GTGATTGATATTTCCGTTTATACTGACTTCCGTTTGGCAGTAATGGGAGGTTTA-TTTTGGTTCTTACCA-TTCAAAGAAACACACA--TCCTAAACGTTCTTTAATCCTTCACATTTATTAAC-TTTCCAAGTT--GTGTCAGTC-GACGTCA-AAATTGATACTTTCAGG-GCGGATAATTGAAGTGTAGAATT-TCGAGTACGAAAATCAACAATTTTCAGGTTAAAT-ATTAAGCAC-------------------CA-----------------TTAAACTAGAACTTTT----AAAACATGCATTTAAATATT--AAAAAAATCAGAGAAAGTGCCTTAGATTCTACACTCATTAATAACTGCTAAAT-TTTTAAGACATTAATAAATGTGCGTTTTCCATGTGAATAAAAAATATCAC-TCCGGAATTTCGTCTAAT-----CCAGATTCTACAAACAGAACCAG-AAATGTAAAAGGTAAATGAGTTTTAATTAAAATAGCAACCACATTTCA-ATGTAATACAGAGGTTCTAAATTGCACCGCAA-TCTTGAATTTACAAGGGAATTATATAAATGCATGATTAGAAGTGAGGGTATTAATATGACTACGAATAA-AAATAATATTTTACAGTGAATTAAAAATAATATTTCCTACC-TATTCTAAAAGAAAATGAAATT-TAAAAAGAA--TTGTGGAAACTTTATGAGGAGTTGT-AAAATTCTATAAATAAAAGTAAATT--AAAAAGACAGCGATATGGTTC-CAAATAGCG-AAGTAAATAAAAATACTTATTTGTAGTTTTAGGTTTT-GCTCATTTGTTTGCGTATTATGTCAGGAATGCAGTACTAATA-AAATTTAATTGTATAAA----------------------------------------------------------------------------------------------------------------------------------------------------------------------------------------------------------------GATATATTACTATTTAAATGACA-TTTC-TGTAATTCATACAATTTTTGACCAGCATATATAA-TTCCCTAAGATTGCA-ATTTGAAATATTCTTTCGAATTT--TACG-ATTTAAACGGAACTAAGATTTAAGGAAACATATTTTCCGTATAATAT-AAAATTTTAATTCTGGAGAAGATTTCTTCTA-TTTCATGCATCGATATTAAATT-----------------CG-ATAATATTCG-GAAGAAATATCTTTGAGATAACCTATAAATTATATATTGTCCC-TTTGAAAATGATAGATTCTTAATTATTGCTTTGTTTAAATAATTAGCAAATCAATAATATTTCCGGGATTATT-ATTTTT---------AATATATATATATGTCTTTACCGAATGCTCCTTAAGAAAGGTATTTGAATGAAAACTTATTTTCAAGAGGATATCTTAATTAAGTCATTCA--TTTTATTCATAAATTGAGTGATAAACACTTCATA----TATATTGACAAGATATTTCTGCAT--AAAA----TATTCTAGA-AAATGCATTACAATATGCAAATCATACATAATTATAAGATCTCAATCCAAGTTATTCCAGATGAACC-AAAAGTCTCATACACATAAATAGCAGAAATCGTGTATGTCCATTTTCCTTTTATTTC-GAATAATATGCA-TTTTTCACTTTAAAAACGAAAAGAAAACAAAGGTTCAATTTTCCAAATTATTCTACAGAA-AGTAATTTCCGTTCAACGCTTAATGAAGTATTTGAATATGGAAAATTGGACAAAGGTTTTTCATAT-AAAAGCACTAAAAAAAATCCAACATAAATACATGCAT-TTTCTATTGTGAAAAAATGAAA-TGCTTCCATATTCGATTCCATATTC-AAGTA-TGCGACTACCTACAAAAATTATATGAAATTATTCAATCTGAATTATTAATTCTAATTCCT-AAAAATAATGAATAATAGCTTTGAAATAATGAGCGCTTC--TTTTTTGCATCAGTTTTAAAATAGAGAATTAAAAATGAATCTCAAAA-TTTGATGAAG------
>Aaur_MaSp2.2e_3
GTGATTTATATTTCCGTTTATACTGACTTCCGTTTGGCAGTAATGGGAGGTTTA-TTTTGGTTCTTACCA-TCCAAAGAAACACACA--TCCTAAACGTTCTTTAATCCTTCACATTTATTAAC-TTTCCAAGTT--GTGTCAGTC-GACGTCA-AAATTGATAATCTCAGG-GCGGATAATTGAAGTGTAGAATT-TCGAGTACGAAAATCAACCATTTTCAGGTTAAAT-ATTAAGCAC-------------------CA-----------------TTAAACTAGAACTTTT----AATACATGCATTTAAATATTTAAAAAAAATCAGAGAAAGTGCCTTAGATTCTACACTCATTAATAACTGCTAAAT-TTTTAAGACATTAATAAATGTGCGTTTTCCATGTGAATAAAAAATATCAC-TCCGGAATTTCGTCTAAT-----CCCGATTCTAAAAACAGAACCAG-AAATGTAAACGGTAAATGAGTTTTAATTAAAATAGCAACCACATTTCA-ATGTAATACAGAGGTTCTAAATTGCACCGCAA-TTTTGAATTTACAAGGGAATTATATAAATGCATGATTAGAAGTGAGGGTATTAATATGACTACGAATAA-AAATAATATTTTACAGTGAATTGAAAATAATACTTCCTACC-TATTCTAAAAGAAAATGAAATT-TAAAAAGAA--TTGTGGAAACTTTATGAGGAGTTGT-AAAATTCTATAAATAAAAGTAAATT--AAAAAGACAGCGATATGGTTC-CAAATAGCG-AAGTAAATAAAAATACTTATTTGTAGTTTTAGGTTTT-GCTCATTTGTTTGCGTATTATGTCAGGAATGCAGTACTAATA-AAATTTAATTGTATAAA----------------------------------------------------------------------------------------------------------------------------------------------------------------------------------------------------------------GATATATTACTATTTAAATGACA-TTTC-TGTAATTCATACAATTTTTGACCAGCATATATAA-TTCCCTAAGATTGCA-ATTTGAAATATTCTTTCGAATTT--TACG-ATTTAAACGGAACTAAGATTTAAGGAAACATATTTTCCGTATAATAT-AAAATTTTAATTCTGGAGAAGATTTCTTCTA-TTTCATGCATCGATATTAAATT-----------------CG-ATAATATTCG-GAAGAAATATCTTTGAGATAACCTATAAATGATATATAGTCCC-TTTGAAAATGATAGATTCTTAATTATTGCTTTGTTTAAATAATTAGCAAATCAATAATATTTCCGGGATTATT-ATTTTT---------AATATATATATATGTCTTTACCGAATGCTCCTAATGAAAGGTATTTGAATGAAAACTTATTTTCAAGAGGATATCTTAATTAAGTCATTCA-TTTTTATTCATAAATTGAGTGATAAACACTTCATA----TATATTGACAAGATATTTCTGCAT--AAAA----TATTCTAGA-AAATGCATTACAATATGCAAATCATACATAATTATAAGATCTCAATCCCAGTTATTCCAGATGAACC-AAAAGTCTCATACACATAAATAGCAGAAATCGTGTATGCCCATTTTCCTTTTATTTC-GAATAATATGCA-TTTTTCACTTTAAAAACGAAAAGAAAACAAAGGTTCAATTTTCCAAATTATTCTACAGAA-AGTAATTTCCGTTCAACGCTTAATGAAGTATTTGAATATGGAAAATTGGACAAAGGTTTTTCATAT-ATAAGCACTGAAAAAAATCCAACATAAATACATGCAT-TTTCTATTGTGAAAAAAAGAAA-TGCTTCCATATTCGATTCCATATTC-AAGTA-TGCGACTACCTATAAAAATTATATGAAATTATTCAATCTGAATTATTAATTCTAATTCCT-AAAAATAATGAATAATAGCTTTCAAATAATGAGCGCTTC---TTTTTGCATCAGTTTTAAAATAGAGAATTAAAAATGAATCTCAAAA-TTTGATGAAG------
>Aaur_MaSp2.2e_4
GTGATTGATATTTTCGTTTATACTGACTTCCGTTTGGCAGTAATGGGAGGTTTA-TTTTGGTTCTTACCA-TCCAAAGAAACACACA--TCCTAAACGTTCTTTAATCCTTCACATTTATTAAC-TTTCCAAGTT--GTGTCAGTC-GACGTCA-AAATTAATACTCTCAGG-GCGGATAAGTGAAGTGTAGAATT-TCGAGTACGAAAATCAACAATTTTCAGGTTAAAT-ATTAAGCAC-------------------CA-----------------TTAAACTAGAACTTTT----AAAACATGCATTTGAATATTTAAAAAAAATCAGAAAAAGTGCCTTAGATTCTACACTCATTAATAACTGCTAAAT-TTTTAAGACATTAATAAATGTGCGTTTTCCATGTGAATAAAAAATATCAC-TCCGGAATTTCGTCTAAT-----CCCGATTCTAAAAACAGAACCAG-AAATGTAAAAGGTAAATGAGTTTTAATTAAAATAGCAACCACATTTCA-ATGTAATACAGAGGTTCTAAATTGCACCGCAA-TCTTGAATTTACAAGGGAATTATATAAATGCATGATTAGAAGTGAGGGTATTAATATGACTACGAATAA-AAATAATATTTTACAGTGAATTGAAAATAATATTTCCTACC-TATTCTAAAAGAAAATGAAATT-TAAAAAGAA--TTGTGGAAACTTTATGAGGAGTTGT-AAAATTTTATAAATAAAAGTAAATT--AAAAAGACAGCGATATGGTTC-CAAATAGCG-AAGTAAATAAAAATACTTATTTGTAGTTTTAGGTTTT-GCTCATTTGTTTGCGTATTATGTCAGGAATGCAGTACTAATA-AAATTTAATTGTATAAA----------------------------------------------------------------------------------------------------------------------------------------------------------------------------------------------------------------GATATATTACTATTTAAATGACA-TTTC-TGTAATTCATACAATTTTTGACCAGCATATATAA-TTCCCTAAGATTGCA-ATTTGAAATATTCTTTCGAATTT--TACG-ATTTAAACGGAACTAAGATTTAAGGAAACATATTTTCCGTATAATAT-AAAATTTTAATTCTGGAGAAGATTTCTTCTA-TTTCATGCATCGATATTAAATT-----------------CG-ATAATATTCG-GAAGAAATATCTTTGAGATAACCTATAAATGATATATAGTCCC-TTTGAAAATGATAGATTCTTAATTATTGCTTTGTTTAAATAATTAGCAAATCAATAATATTCCCAGGATTATT-ATTATTTTTA----ATATATATATATATGTCTTTACCGAATGCTCCTTAAGAAAGGTATTTGAATGAAAACTTATTTTCAAGAGGATATCTTAATTAAGTCATTCA-TTTTTATTCATAAATTGAGTGATAAACACTTCATA----TATATTGACAAGATATTTCTGCAT--AAAA----TATTCTAGA-AAATGCATTACAATATGCAAATCATACATAATTATAAGATCTCAATCCAAGTTATTCCAGATGAACC-AAAAGTCTCATACACATAAATAGCAGAAATCGTGTATGTCCATTTTCCTTTTATTTC-GAATAATATGCA-TTTTTCACTTTAAAAACGAAAAGAAAACAAAGGTTCAATTTTCCAAATTATTCTACAGAA-AGTAATTTCCGTTCAACGCTTAATGAAGTATTTGAATATGGAAAATTGGACAAAGGTTTTTCATAT-AAAAGCACTGAAAAAATTCCAACATAAATACATGCAT-TTTCTATTGTGAAAAAAAGAAA-TGCTTCCATATTCGATTCCATATTC-AAGTA-TGCGACTACCTATAAAAATTATATGAAATTATTCAATCTGAATTATTAATTCTAATTCCT-AAAAATAATGAATAATAGCTTTCAAATAATGAGCGCTTC---TTTTTGCATCAGTTTTAAAATAGAGAATTAAAAATGAATCTCAAAA-TTTGATGAAG------
>Aaur_MaSp2.2e_5
GTGATTGATATTTCCGTTTATACTGACTTCCGTTTGGCAGTAATGGGAGGTTTA-TTTTGGTTCTTACCA-TCCAAAGAAACACACA--TCCTAAACGTTCTTTAATCCTTCACATTTATTAAC-TTTCCAAGTT--GTGTCAGTC-GACGTCA-AAATTGATACTTTCAGG-GCGGATAATTGAAGTGTAGAATT-TCGAGTACGAAAATCAACAATTTTCAGGTTAAAT-ATTAAGCAC-------------------CA-----------------TTAAACTAGAACTTTT----AAAACATGCATTTAAATATTA-AAAAAAATCAGAGAAAGTGCCTTAGATTCTACACTCATTAATAACTGCTAAAT-TTTTAAGACATTAATAAATGTGCGTTTTCCATGTGAATAAAAAATATCAC-TCCGGAATTTCGTCTAAT-----CCAGATTCTACAAACAGAACCAG-AAATGTAAAAGGTAAATGAGTTTTAATTAAAATAGCAACCACATTTCA-ATGTAATACAGAGGTTCTAAATTGCACCGCAA-TCTTGAATTTACAAGGGAATTATATAAATGCATGATTAGAAGTGAGGGTATTAATATGACTACGAATAA-AAATAATATTTTACAGTGAATTGAAAATAATATTTCCTACC-TATTCTAAAAGAAAATGAAATT-TAAAAAGAA--TTGTGGAAACTTTATGAGGAGTTGT-AAAATTCTATAAATAAAAGTAAATT--AAAAAGACAGCGATATGGTTC-CAAATAGCG-AAGTAAATAAAAATACTTATTTGTAGTTTTAGGTTTT-GCTCATTTGTTTGCGTATTATGTCAGGAATGCAGTACTAATA-AAATTTAATTGTATAAA----------------------------------------------------------------------------------------------------------------------------------------------------------------------------------------------------------------GATATATTACTATTTAAATGACA-TTTC-TGTAATTCATACAATTTTTGACCAGCATATATAA-TTCCCTAAGATTGCA-ATTTGAAATATTCTTTCGAATTT--TACG-ATTTAAACGGAACTAAGATTAAAGGAAACATATTTTCCGTATAATAT-AAAATTTTAATTCTGGAGAAGATTTCTTCTA-TTTCATGCATCGATATTAAATT-----------------CG-ATAATATTCG-GAAGAAATATCTTTGAGATAACCTATAAATGATATATAGTCCC-TTTGAAAATGATAGATTCTTAAT-----------------------------------ATTCCCAGGATTATT-ATTATTTTTA----ATATATATATATATGTCTTTACCGAATGCTCCTTAAGAAAGGTATTTGAATGAAAACTTATTTTCAAGAGGATATCTTAATTAAGTCATTCA-TTTTTATTCATAAATTGAGTGATAAACACTTCATA----TATATTGACAAGATATTTCTGCAT--AAAA----TATTCTAGA-AAATGCATTACAATATGCAAATCATACATAATTATAAGATCTCAATCCAAGTTATTCCAGATGAACC-AAAAGTCTCATACACATAAATAGCAGAAATCGTGTATGTCCATTTTCCTTTTATTTC-GAATAATATGCA-TTTTTCACTTTAAAAACGAAAAGAAAACAAAGGTTCAATTTTCCAAATTATTCTACAGAA-AGTAATTTCCGTTCAACGCTTAATGAAGTATTTGAATATGGAAAATTGGACAAAGGTTTTTCATAT-AAAAGCACTGAAAAAAATCCAACATAAATACATGCAT-TTTCTATTGTGAAAAAAAGAAA-TGCTTCCATATTCGATTCCATATTC-AAGTA-TGCGACTACCTATAAAAATTATATGAAATTATTCAATCTGAATTATTAATTCTAATTCCT-AAAAATAATGAATAATAGCTTTCAAATAATGAGCGCTTC---TTTTTGCATCAGTTTTAAAATAGAGAATTAAAAATGAATCTCAAAA-TTTGATGAAG------
>Aaur_MaSp2.2e_8
GTGATTGATATTTTCGTTTATACTGACTTCCGTTTGGCAGTAATGGGAGGTTTA-TTTTGGTTCTTACCA-TCCAAAGAAACACACA--TCCTAAACGTTCTTTAATCCTTCACATTTATTAAC-TTTCCAAGTT--GTGTCAGTC-GACGTCA-AAATTGATACTCTCAGG-GCGGATAAGTGAAGTGTAGAATT-TCGAGTACGAAAATCAACAATTTTCAGGTTAAAT-ATTAAGCAC-------------------CA-----------------TTAAACTAGAACTTTT----AAAACATGCATTTAAATATTT-AAAAAAATCAGAGAAAGTGCCTTAGATTCTACACTCATTAATAACTGCTAAAT-TTTTAAGACATTAATAAATGTGCGTTTTCCATGTGAATAAAAAATATCAC-TCCGGAATTTCGTCTAAT-----CCAGATTCTACAAACAGAACCAG-AAATGTAAAAGGTAAATGAGTTTTAATTAAAATAGCAACCACATTTCA-ATGTAATACAGAGGTTCTAAATTGCACCGCAA-TCTTGAATTTACAAGGGAATTATATAAATGCATGATTAGAAGTGAGGGTATTAATATGACTACGAATAA-AAATAATATTTTACAGTGAATTGAAAATAATATTTCCTACC-TATTCTAAAAGAAAATGAAATT-TAAAAAGAA--TTGTGGAAACTTTATGAGGAGTTGT-AAAATTTTATAAATAAAAGTAAATT--AAAAAGACAGCGATATGGTTC-CAAATAGCG-AAGTAAATAAAAATACTTATTTGTAGTTTTAGGTTTT-GCTCATTTGTTTGCGTATTATGTCAGGAATGCAGTACTAATA-AAATTTAATTGTATAAA----------------------------------------------------------------------------------------------------------------------------------------------------------------------------------------------------------------GATATATTACTATTTAAATGACA-TTTC-TGTAATTCATACAATTTTTGACCAGCATATATAA-TTCCCTAAGATTGCA-ATTTGAAATATTCTTTCGAATTT--TACG-ATTTAAACGGAACTAAGATTTAAGGAAACATATTTTCCGTATAATAT-AAAATTTTAATTCTGGAGAAGATTTCTTCTA-TTTCATGCATCGATATTAAATT-----------------CG-ATAATATTCG-GAAGAAATATCTTTGAGATAACCTATAAATGATATATAGTCCC-TTTGAAAATGATAGATTCTTAAT-----------------------------------ATTCCCAGGATTATT-ATTATTTTTA----ATATATATATATATGTCTTTACCGAATGCTCCTTAAGAAAGGTATTTGAATGAAAACTTATTTTCAAGAGGATATCTTAATTAAGTCATTCA-TTTTTATTCATAAATTGAGTGATAAACACTTCATA----TATATTGACAAGATATTTCTGCAT--AAAA----TATTCTAGA-AAATGCATTACAATATGCAAATCATACATAATTATAAGATCTCAATCCAAGTTATTCCAGATGAACC-AAAAGTCTCATACACATAAATAGCAGAAATCGTGTATGTCCATTTTCC-TTTATTTC-GAATAATATGCA-TTTTTCACTTTAAAAACGAAAAGAAAACAAAGGTTCAATTTTCCAAATTATTCTACAGAA-AGTAATTTCCGTTCAACGCTTAATGAAGTATTTGAATATGGAAAATTGGACAAAGGTTTTTCATAT-AAAAGCACTG-AAAAAATCCAACATAAATACATGCAT-TTTCTATTGTGAAAAAAAGAAA-TGCTTCCATATTCGATTCCATATTC-AAGTA-TGCGACTACCTATAAAAATTATATGAAATTATTCAATCTGAATTATTAATTCTAATTCCT-AAAAATAATGAATAATAGCTTTCAAATAATGAGCGCTTC---TTTTTGCATCAGTTTTAAAATAGAGAATTAAAAATGAATCTCAAAA-TTTGATGAAG------
>Aaur_MaSp2.2e_9
GTGATTGATATTTTCGTTTATACTGACTTCCGTTTGGCAGTAATGGGAGGTTTA-TTTTGGTTCTTACCA-TCCAAAGAAACACACA--TCCTAAACGTTCTTTAATCCTTCACATTTATTAAC-TTTCCAAGTT--GTGTCAGTC-GACGTCA-AAATTGATACTCTCAGG-GCGGATAAGTGAAGTGTAGAATT-TCGAGTACGAAAATCAACAATTTTCAGGTTAAAT-ATTAAGCAC-------------------CA-----------------TTAAACTAGAACTTTT----AAAACATGCATTTAAATATTAAAAAAAAATCAGAGAAAGTGCCTTAGATTCTACACTCATTAATAACTGCTAAAT-TTTTAAGACATTAATAAATGTGCGTTTTCCATGTGAATAAAAAATATCAC-TCCGGAATTTCGTCTAAT-----CCAGATTCTACAAACAGAACCAG-AAATGTAAAAGGTAAATGAGTTTTAATTAAAATAGCAACCACATTTCA-ATGTAATACAGAGGTTCTAAATTGCACCGCAA-TCTTGAATTTACAAGGGAATTATATAAATGCATGATTAGAAGTGAGGGTATTAATATGACTACGAATAA-AAATAATATTTTACAGTGAATTGAAAATAATATTTCCTACC-TATTCTAAAAGAAAATGAAATT-TAAAAAGAA--TTGTGGAAACTTTATGAGGAGTTGT-AAAATTCTATAAATAAAAGTAAATT--AAAAAGACAGCGATATGGTTC-CAAATAGCG-AAGTAAATAAAAATACTTATTTGTAGTTTTAGGTTTT-GCTCATTTGTTTGCGTATTATGTCAGGAATGCAGTACTAATA-AAATTTAATTGTATAAA----------------------------------------------------------------------------------------------------------------------------------------------------------------------------------------------------------------GATATATTACTATTTAAATGACA-TTTC-TGTAATTCATACAATTTTTGACCAGCATATATAA-TTCCCTAAGATTGCA-ATTTGAAATATTCTTTCGAATTT--TACG-ATTTAAACGGAACTAAGATTAAAGGAAACATATTTTCCGTATAATAT-AAAATTTTAATTCTGGAGAAGATTTCTTCTA-TTTCATGCATCGATATTAAATT-----------------CG-ATAATATTCG-GAAGAAATATCTTTGAGATAACCTATAAATGATATATAGTCCC-TTTGAAAATGATAGATTCTTAAT-----------------------------------ATTCCCAGGATTATT-ATTATTTTTAATATATATATATATATATGTCTTTACCGAATGCTCCTTAAGAAAGGTATTTGAATGAAAACTTATTTTCAAGAGGATATCTTAATTAAGTCATTCA-TTTTTATTCATAAATTGAGTGATAAACACTTCATA----TATATTGACAAGATATTTCTGCAT--AAAA----TATTCTAGA-AAATGCATTACAATATGCAAATCATACATAATTATAAGATCTCAATCCAAGTTATTCCAGATGAACC-AAAAGTCTCATACACATAAATAGCAGAAATCGTGTATGTCCATTTTCC-TTTATTTC-GAATAATATGCA-TTTTTCACTTTAAAAACGAAAAGAAAACAAAGGTTCAATTTTCCAAATTATTCTACAGAA-AGTAATTTCCGTTCAACGCTTAATGAAGTATTTGAATATGGAAAATTGGACAAAGGTTTTTCATAT-AAAAGCACTG-AAAAAATCCAACATAAATACATGCAT-TTTCTATTGTGAAAAAAAGAAA-TGCTTCCATATTCGATTCCATATTC-AAGTA-TGCGACTACCTATAAAAATTATATGAAATTATTCAATCTGAATTATTAATTCTAATTCCT-AAAAATAATGAATAATAGCTTTCAAATAATGAGCGCTTC--TTTTTTGCATCAGTTTTAAAATAGAGAATTAAAAATGAATCTCAAAA-TTTGATGAAG------
>Aaur_MaSp2.2e_6
GTGATTGATATTTTCGTTTATACTGACTTCCGTTTGGCAGTAATGGGAGGTTTA-TTTTGGTTCTTACCA-TCCAAAGAAACACACA--TCCTAAACGTTCTTTAATCCTTCACATTTATTAAC-TTTCCAAGTT--GTGTCAGTC-GACGTCA-AAATTGATACTCTCAGG-GCGGATAAGTGAAGTGTAGAATT-TCGAGTACGAAAATCAACAATTTTCAGGTTAAAT-ATTAAGCAC-------------------CA-----------------TTAAACTAGAACTTTT----AAAACATGCATTTAAATATT--AAAAAAATCAGAGAAAGTGCCTTAGATTCTACACTCATTAATAACTGCTAAAT-TTTTAAGACATTAATAAATGTGCGTTTTCCATGTGAAT-AAAAATATCAC-TCCGGAATTTCGTCTAAT-----CCAGATTCTACAAACAGAACCAG-AAATGTAAAAGGTAAATGAGTTTTAATTAAAATAGCAACCACATTTCA-ATGTAATACAGAGGTTCTAAATTGCACCGCAA-TCTTGAATTTACAAGGGAATTATATAAATGCATGATTAGAAGTGAGGGTATTAATATGACTACGAATAA-AAATAATATTTTACAGTGAATTGAAAATAATATTTCCTACC-TATTCTAAAAGAAAATGAAATT-TAAAAAGAA--TTGTGGAAACTTTATGAGGAGTTGT-AAAATTCTATAAATAAAAGTAAATT--AAAAAGACAGCGATATGGTTC-CAAATAGCG-AAGTAAATAAAAATACTTATTTGTAGTTTTAGGTTTT-GCTCATTTGTTTGCGTATTATGTCAGGAATGCAGTACTAATA-AAATTTAATTGTATAAA----------------------------------------------------------------------------------------------------------------------------------------------------------------------------------------------------------------GATATATTACTATTTAAATGACA-TTTC-TGTAATTCATACAATTTTTGACCAGCATATATAA-TTCCCTAAGATTGCA-ATTTGAAATATTCTTTCGAATTT--TACG-ATTTAAACGGAACTAAGATTAAAGGAAACATATTTTCCGTATAATAT-AAAATTTTAATTCTGGAGAAGATTTCTTCTA-TTTCATGCATCGATATTAAATT-----------------CG-ATAATATTCG-GAAGAAATATCTTTGAGATAACCTATAAATGATATATAGTCCC-TTTGAAAATGATAGATTCTTAAT-----------------------------------ATTCCCAGGATTATT-ATTATTTTTAATATATATATATATATATGTCTTTACCGAATGCTCCTTAAGAAAGGTATTTGAATGAAAACTTATTTTCAAGAGGATATCTTAATTAAGTCATTCA-TTTTTATTCATAAATTGAGTGATAAACACTTCATA----TATATTGACAAGATATTTCTGCAT--AAAA----TATTCTAGA-AAATGCATTACAATATGCAAATCATACATAATTATAAGATCTCAATCCCAGTTATTCCAGATGAACC-AAAAGTCTCATACACATAAATAGCAGAAATCGTGTATGTCCATTTTCCTTTTATTTC-GAATAATATGCA-TTTTTCACTTTAAAAACGAAAAGAAAACAAAGGTTCAATTTTCCAAATTATTCTACAGAA-AGTAATTTCCGTTCAACGCTTAATGAAGTATTTGAATATGGAAAATTGGACAAAGGTTTTTCATAT-AAAAGCACTG-AAAAAATCCAACATAAATACATGCAT-TTTCTATTGTGAAAAAAAGAAA-TGCTTCCATATTCGATTCCATATTC-AAGTA-TGCGACTACCTATAAAAATTATATGAAATTATTCAATCTGAATTATTAATTCTAATTCCT-AAAAATAATGAATAATAGCTTTCAAATAATGAGCGCTTC---TTTTTGCATCAGTTTTAAAATAGAGAATTAAAAATGAATCTCAAAA-TTTGATGAAG------
>Aaur_MaSp2.2e_7
GTGATTGATATTTTCGTTTATACTGACTTCCGTTTGGCAGTAATGGGAGGTTTA-TTTTGGTTCTTACCA-TCCAAAGAAACACACA--TCCTAAACGTTCTTTAATCCTTCACATTTATTAAC-TTTCCAAGTT--GTGTCAGTC-GACGTCA-AAATTGATACTCTCAGG-GCGGATAAGTGAAGTGTAGAATT-TCGAGTACGAAAATCAACAATTTTCAGGTTAAAT-ATTAAGCAC-------------------CA-----------------TTAAACTAGAACTTTT----AAAACATGCATTTGAATATTT-AAAAAAATCAGAGAAAGTGCCTTAGATTCTACACTCATTAATAACTGCTAAAT-TTTTAAGACATTAATAAATGTGCGTTTTCCATGTGAAT-AAAAATATCAC-TCCGGAATTTCGTCTAAT-----CCAGATTCTACAAACAGAACCAG-AAATGTAAAAGGTAAATGAGTTTTAATTAAAATAGCAACCACATTTCA-ATGTAATACAGAGGTTCTAAATTGCACCGCAA-TCTTGAATTTACAAGGGAATTATATAAATGCATGATTAGAAGTGAGGGTATTAATATGACTACGAATAA-AAATAATATTTTACAGTGAATTGAAAATAATATTTCCTACC-TATTCTAAAAGAAAATGAAATT-TAAAAAGAA--TTGTGGAAACTTTATGAGGAGTTGT-AAAATTTTATAAATAAAAGTAAATT--AAAAAGACAGCGATATGGTTC-CAAATAGCG-AAGTAAATAAAAATACTTATTTGTAGTTTTAGGTTTT-GCTCATTTGTTTGCGTATTATGTCAGGAATGCAGTACTAATA-AAATTTAATTGTATAAA----------------------------------------------------------------------------------------------------------------------------------------------------------------------------------------------------------------GATATATTACTATTTAAATGACA-TTTC-TGTAATTCATACAATTTTTGACCAGCATATATAA-TTCCCTAAGATTGCA-ATTTGAAATATTCTTTCGAATTT--TACG-ATTTAAACGGAACTAAGATTTAAGGAAACATATTTTCCGTATAATAT-AAAATTTTAATTCTGGAGAAGATTTCTTCTA-TTTCATGCATCGATATTAAATT-----------------CG-ATAATATTCG-GAAGAAATATCTTTGAGATAACCTATAAATGATATATAGTCCC-TTTGAAAATGATAGATTCTTAATTATTGCTTTGTTTAAATAATTAGCAAATCAATAATATTTCCGG----ATT-ATTATTTTTA----ATATATATATATATGTCTTTACCGAATGCTCCTTAAGAAAGGTATTTGAATGAAAACTTATTTTCAAGAGGATATCTTAATTAAGTCATTCA-TTTTTATTCATAAATTGAGTGATAAACACTTCATA----TATATTGACAAGATATTTCTGCAT--AAAA----TATTCTAGA-AAATGCATTACAATATGCAAATCATACATAATTATAAGATCTCAATCCCAGTTATTCCAGATGAACC-AAAAGTCTCATACACATAAATAGCAGAAATCGTGTATGTCCATTTTCCTTTTATTTC-GAATAATATGCA-TTTTTCACTTTAAAAACGAAAAGAAAACAAAGGTTCAATTTTCCAAATTATTCTACAGAA-AGTAATTTCCGTTCAACGCTTAATGAAGTATTTGAATATGGAAAATTGGACAAAGGTTTTTCATAT-AAAAGCACTG-AAAAAATCCAACATAAATACATGCAT-TTTCTATTGTGAAAAAAAGAAA-TGCTTCCATATTCGATTCCATATTC-AAGTA-TGCGACTACCTATAAAAATTATATGAAATTATTCAATCTGAATTATTAATTCTAATTCCT-AAAAATAATGAATAATAGCTTTCAAATAATGAGCGCTTC--TTTTTTGCATCAGTTTTAAAATAGAGAATTAAAAATGAATCTCAAAA-TTTGATGAAG------
>Atri_MaSp2.2b_10
GTGATTGCTATTTCCATTGATACTGATTTCCGTTTGAAAGTACTGGGATGTTCA-TTTAGGTTCTGGTCA--TTTAAGAAAGTCACA--CCCAAAACGTTGTTTAATCCTCAACATTTATTAAC--TTTTATGTTACATGTCATTC-GTTCTCG-AAATTGACACTCTTCGA-ACATATAACTGACTTGTAGGAAT-TCGTGTTTGAAATCCAACAATGCCGTGGCTTAAA-ACCAA-TGC-------------------CA-----------------TTACACTAGACCATTT--AAAAAACATTCATTCGAGAATTTAAAAGTAATGAGACAAAGAGTCTTAGTTATAAAA--CATCAGTTATTTGTACAC-TTTTAAGACATCAA----------TTTTCCAT-GGAATTAACAATGTCACTGCCTAAATTTC-TTTAAT-----CCTGTTTCTACAAATAGAATAAG-AAAAGAGAATGGTATATGATTATTGATT-AAAAAGTGCCCATATTTTA-ATGTT--ACAGAGGTTCTAGATTGCAACTCAA-TTTTTAAATAACAA-GGAATTATATAAATGCATGAATAGGCGTGAGGGTATTAATATCATTGCGAATAATAAGAAATATTTTACCATGAACTATCAATAAAATTTCCTGCT-TTGTTTAAAAGAAATTTAGGTT-GGGAAATAA--TAGTGGAAACTTTATGTGAATAAGT-AAAAGTCTATTAATAAAATTAAATTT--AAAAGACAGCGATAGCCTTCGGAAATAGCG-AAGGAAGTAGAAATACCATTGAATAGTTTTAGGTTTCTGCTCATTTATTTGCTAGTCATGGAAGGTATTTAATATTAATACAGATTTGAATGTATAAA----------------------------------------------------------------------------------------------------------------------------------------------------------------------------------------------------------------TATAAATTACTATTTAAATGAAATTTTC-GATCATTCATATATTTTTACACCAGCATATATAG-TTC------ATTACA-TTTTCAAATACTTGCTCTAATTT--CACG-AAGCGAATAGATATGTATATTAAGGAAACATGTTTAGGATATGAACTCAAAGTTTTAATTCCTAGGAAGCTATATTCTG-TATTAAGTATCGATATTCAAAT-----------------TT-GAAAAAATTG-GAGGAAATGTTTTTGAGATAACCGATAAATAATATACAGGCTC-ACTGTTCAGGTTAGAATCTGAATTATCGCTTTCTCAAAATAATTACGATAATAATACTATTTCCAGAATTAAA-ATTAAT-------------GCGATA---TTTTTGAACGAATGCACTTATAGAAAGGTATTTGAATGAAACTTTATTTCAAAGAGGATATCTTAATTAAGTCGGTTA-TTTTTATTTATAGATTGGCTGACAAACACTTCATATATGTATATTGACAAATTATTTCTGCAG--AAAAAAGTTATTCTAGA-ATATGCATCACAATATCCAAATCATGCATAACTAAGAGATCTCAATCCAGATTATTCCAGAGGAATG-AAAAGTCTCCTGTACATAAATAGATGAAATCGATCGTATCAATT---------ATTC-GATTGATATGGG-TTTTTTAATATTAAAGAAAGATGAAA-------------TTTTCTAATTATTTCACATAT-AGTTATTAACGTTGAACGCTTAATGAAGGATTTGAACATGAAATATTTGAGAGAGGTGTTTCATTT-------------AAAGATCCAACGTACCTTCAAGCGTAGTTCTATTGTGGAAGTACGAAA-TACTTCCATATTCGATACCATATTC-AAAAATTTCGATTTCCTTGAAAATATACATGAAATTA-TCAATCTGAATTATTAATTCTAATTCCTAAAAAATAGTGAAT-----------AATAATAAGTGGTTC--TTTTTTAAATGAGTTTTAATATAGAGAATTTAAAATCTATCTCCAAA-TTTTATAATGGTCTAG
>Atri_MaSp2.2b_11
GTGATTGCTATTTCCATTGATACTGATTTCCGTTTGAAAGTACTGGGATGTTCA-TTTAGGTTCTGGTCA-TTTTAAGAAAGTCACA--CCCAAAACGTTGTTTAATCCTCAACATTTATTAAC-TTTTTATGTTACATGTCATTC-GTTCTCG-AAATTGACACTCTTCGA-ACATATAACTGACTTGTAGGAAT-TCGTGTTTGAAATCCAACAATGCCGTGGCTTAAA-ACCAA-TGC-------------------CA-----------------TTACACTAGACCATTT--AAAAAACATTCATTCGAGAATTTAAAAGTAATGAGACAAAGAGTCTTAGTTATAAAA--CATCAGTTATTTGTACAC-TTTTAAGACATCAA----------TTTTCCATGGGAATTAACAATGTCACTGCCTAAATTTCTTTTAAT-----CCTGTTTCTACAAATAGAATAAG-AAAAGAGAATGGTATATGATTATTGATT-AAAAAGTGCCCATATTTTA-ATGTTACACAGAGGTTCTAGATTGCAACTCAATTTTTTAAATAACAAGGGAATTATATAAATGCATGAATAGGCGTGAGGGTATTAATATCATTGCGAATAATAAGAAATATTTTACCATGAACTATCAATAAAATTTCCTGCT-TTGTTTAAAAGAAATTTAGGTT-GGGAAATAA--TAGTGGAAACTTTATGTGAATAAGT-AAAAGTCTATTAATAAAATTAAATTT--AAAAGACAGCGATAGCCTTC-GA---AGCG-AAGGAAGTAGAAATACCATTGAATAGTTTTAGGTTTC-GCTCATTTATTTGCTAGTCATGGAAGGTATTTAATATTAATACAGATTTGAATGTATAAA----------------------------------------------------------------------------------------------------------------------------------------------------------------------------------------------------------------TATAAATTACTATTTAAATGAAA-TTTC-GATCATTCATATATTTTTACACCAGCATATATAG-TTC------ATTACA-TTTTCAAATACTTGCTCTAATTT--CACG-AAGCGAATAGATATGTATATTAAGGAAACATGTTTAGGATATGAACTCAAAGTTTTAATTCCTAGGAAGCTATATTCTG-TATTAAGTATCGATATTAAATT-----------------TG-AAAAAAATTG-GAGGAAATGTTTTTGAGATAACCGATAAATAATATACAGGCTC-ACTGTTCAGGTTAGAATCTGAATTATCGCTTTCTCAAAATAATTACGATAATAATACTATTTCCAGAATTAAA-ATTAAT-------------GCGATA---TTTTTGAACGAATGCACTTATAGAAAGGTATTTGAATGAAACTTTATTTCAAA-AGGATATCTTAATTAAGTCGGTTA-TTTTTATTTATAGATTGGCTGACAAACACTTCATATATGTATATTGACAAATTATTTCTGCAG--AAAAAAGTTATTCTAGA-ATATGCATCACAATATCCAAATCATGCATAACTAAGAGATCTCAATCCAGATTATTCCAGAGGAATG-AAAAGTCTCCTGTACATAAATAGATGAAATCGATCGTATCAATT---------ATTC-GATTGATATGGG-TTTTTTAATATTAAAGAAAGATGAAA-------------TTTTCTAATTATTTCACATAT-AGTTATTAACGTTGAACGCTTAATGAAGGATTTGAACATGAAATATTTGAGAGAGGTGTTTCATTT-AAAA-------AAAAAATCCAACGTACCTTCAAGCGT-GTTCTATTGTGGAAGTACAAAA-TACTTCCATATTCGATACCATATTC-AAAAA-TTCGATTTCCTTGAAAATATACATGAAATTA-TCAATCTGAATTATTAATTCTAATTCCT-AAAAATAGTGAAT-----------AATAATAAGTGGTTC--TTTTTTAAATGAGTTTTAATATAGAGAATTTAAAATCTATCTCCAAA-TTTTATAATGGTCTAG
>Atri_MaSp2.2b_12
GTGATTGCTATTTCCATTGATACTGATTTCCGTTTGAAAGTACTGGGATGTTCA-TTTAGGTTCTGGTCA-TTTTAAGAAAGTCACA--CCCAAAACGTTGTTTAATCCTCAACATTTATTAAC-TTTTTATGTTACATGTCATTC-GTTCTCG-AAATTGACACTCTTCGA-ACATATAACTGACTTGTAGGAAT-TCGTGTTTGAAATCCAACAATGCCGTGGCTTAAA-ACCAA-TGC-------------------CA-----------------TTACACTAGACCATTT-AAAAAAACATTCATTCGAGAATTTAAAAGTAATGAGACAAAGAGTCTTAGTTATAAAA--CATCAGTTATTTGTACAC-TTTTAAGACATCAA----------TTTTCCATGGGAATTAACAATGTCACTGCCTAAATTTCTTTTAAT-----CCTGTTTCTACAAATAGAATAAG-AAAAGAGAATGGTATATGATTATTGATT-AAAAAGTGCCCATATTTTA-ATGTTACACAGAGGTTCTAGATTGCAACTCAA-TTTTTAAATAACAAGGGAATTATATAAATGCATGAATAGGCGTGAGGGTATTAATATCATTGCGAATAATAAGAAATATTTTACCATGAACTATCAATAAAATTTCCTGCT-TTGTTTAAAAGAAATTTAGGTT-GGGAAATAA--TAGTGGAAACTTTATGTGAATAAGT-AAAAGTCTATTAATAAAATTAAATTT-AAAAAGACAGCGATAGCCTTC-GAAATAGCG-AAGGAAGTAGAAATACCATTGAATAGTTTTAGGTTTC-GCTCATTTATTTGCTAGTCATGGAAGGTATTTAATATTAATACAGATTTGAATGTATAAA----------------------------------------------------------------------------------------------------------------------------------------------------------------------------------------------------------------TATAAATTACTATTTAAATGAAA-TTTC-GATCATTCATATATTTTTACACCAGCATATATAG-TTC------ATTACA-TTTTCAAATACTTGCTCTAATTT--CACG-AAGCGAATAGATATGTATATTAAGGAAACATGTTTAGGATATGAACTCAAAGTTTTAATTCCTAGGAAGCTATATTCTG-TATTAAGTATCGATATTAAATT-----------------TGAAAAAAAATTG-GAGGAAATGTTTTTGAGATAACCGATAAATAATATACAGGCTC-ACTGTTCAGGTTAGAATCTGAATTATCGCTTTCTCAAAATAATTACGATAATAATACTATTTCCAGAATTAAA-ATTAAT-------------GCGATA---TTTTTGAACGAATGCACTTATAGAAAGGTATTTGAATGAAACTTTATTTCAAAGAGGATATCTTAATTAAGTCGGTTA-TTTTTATTTATAGATTGGCTGACAAACACTTCATATATGTATATTGACAAATTATTTCTGCAG-AAAAAAAGTTATTCTAGA-ATATGCATCACAATATCCAAATCATGCATAACTAAGAGATCTCAATCCAGATTATTCCAGAGGAATG-AAAAGTCTCCTGTACATAAATAGATGAAATCGATCGTATCAATT---------ATTC-GATTGATATGGG--TTTTTAATATTAAAGAAAGATGAAA-------------TTTTCTAATTATTTCACATAT-AGTTATTAACGTTGAACGCTTAATGAAGGATTTGAACATGAAATATTTGAGAGAGGTGTTTCATTT-AAAAG------AAAAAATCCAACGTACCTTCAAGCGT-GTTCTATTGTGGAAGTACGAAA-TACTTCCATATTCGATACCATATTC-AAAAA-TTCGATTTCCTTGAAAATATACATGAAATTA-TCAATCTGAATTATTAATTCTAATTCCT-AAAAATAGTGAAT-----------AATAATAAGTGGTTC--TTTTTTAAATGAGTTTTAATATAGAGAATTTAAAATCTATCTCCAAA-TTTTATAATGGTCTAG
>Atri_MaSp2.2b_13
GTGATTGCTATTTCCATTGATACTGATTTCCGTTTGAAAGTACTGGGATGTTCA-TTTAGGTTCTGGTCA-TTTTAAGAAAGTCACA--CCCAAAACGTTGTTTAATCCTCAACATTTATTAAC-TTTTTATGTTACATGTCATTC-GTTCTCG-AAATTGACACTCTTCGA-ACATATAACTGACTTGTAGGAAT-TCGTGTTTGAAATCCAACAATGCCGTGGCTTAAA-ACCAA-TGC-------------------CA-----------------TTACACTAGACCATTT-AAAAAAACATTCATTCGAGAATTTAAAAGTAATGAGACAAAGAGTCTTAGTTATAAAA--CATCAGTTATTTGTACAC-TTTTAAGACATCAA----------TTTTCCATGGGAATTAACAATGTCACTGCCTAAATTTCTTTTAAT-----CCTGTTTCTACAAATAGAATAAG-AAAAGAGAATGGTATATGATTATTGATT-AAAAAGTGCCCATATTTTA-ATGTTACACAGAGGTTCTAGATTGCAACTCAA-TTTTTAAATAACAAGGGAATTATATAAATGCATGAATAGGCGTGAGGGTATTAATATCATTGCGAATAATAAGAAATATTTTACCATGAACTATCAATAAAATTTCCTGCT-TTGTTTAAAAGAAATTTAGGTT-GGGAAATAA--TAGTGGAAACTTTATGTGAATAAGT-AAAAGTCTATTAATAAAATTAAATTT-AAAAAGACAGCGATAGCCTTC-GAAATAGCG-AAGGAAGTAGAAATACCATTGAATAGTTTTAGGTTTC-GCTCATTTATTTGCTAGTCATGGAAGGTATTTAATATTAATACAGATTTGAATGTATAAA----------------------------------------------------------------------------------------------------------------------------------------------------------------------------------------------------------------TATAAATTACTATTTAAATGAAA-TTTC-GATCATTCATATATTTTTACACCAGCATATATAG-TTC------ATTACA-TTTTCAAATACTTGCTCTAATTT--CACG-AAGCGAATAGATATGTATATTAAGGAAACATGTTTAGGATATGAACTCAAAGTTTTAATTCCTAGGAAGCTATATTCTG-TATTAAGTATCGATATTAAATT-----------------TGAAAAAAAATTG-GAGGAAATGTTTTTGAGATAACCGATAAATAATATACAGGCTC-ACTGTTCAGGTTAGAATCTGAATTATCGCTTTCTCAAAATAATTACGATAATAATACTATTTCCAGAATTAAA-ATTAAT-------------GCGATA---TTTTTGAACGAATGCACTTATAGAAAGGTATTTGAATGAAACTTTATTTCAAAGAGGATATCTTAATTAAGTCGGTTATTTTTTATTTATAGATTGGCTGACAAACACTTCATATATGTATATTGACAAATTATTTCTGCAG-AAAAAAAGTTATTCTAGA-ATATGCATCACAATATCCAAATCATGCATAACTAAGAGATCTCAATCCAGATTATTCCAGAGGAATG-AAAAGTCTCCTGTACATAAATAGATGAAATCGATCGTATCAATT---------ATTC-GATTGATATGGG-TTTTTTAATATTAAAGAAAGATGAAA-------------TTTTCTAATTATTTCACATAT-AGTTATTAACGTTGAACGCTTAATGAAGGATTTGAACATGAAATATTTGAGAGAGGTGTTTCATTTAAAAAG------AAAAAATCCAACGTACCTTCAAGCGT-GTTCTATTGTGGAAGTACGAAA-TACTTCCATATTCGATACCATATTC-AAAAA-TTCGATTTCCTTGAAAATATACATGAAATTA-TCAATCTGAATTATTAATTCTAATTCCTAAAAAATAGTGAAT-----------AATAATAAGTGGTTC-TTTTTTTAAATGAGTTTTAATATAGAGAATTTAAAATCTATCTCCAAA-TTTTATAATGGTCTAG
>Atri_MaSp2.2b_14
GTGATTGCTATTTCCATTGATACTGATTTCCGTTTGAAAGTACTGGGATGTTCA-TTTAGGTTCTGGTCA-TTTTAAGAAAGTCACA--CCCAAAACGTTGTTTAATCCTCAACATTTATTAAC-TTTTTATGTTACATGTCATTC-GTTCTCG-AAATTGACACTCTTCGA-ACATATAACTGACTTGTAGGAAT-TCGTGTTTGAAATCCAACAATGCCGTGGCTTAAA-ACCAA-TGC-------------------CA-----------------TTACACTAGACCATTTAAAAAAAACATTCATTCGAGAATTTAAAAGTAATGAGACAAAGAGTCTTAGTTATAAAA--CATCAGTTATTTGTACAC-TTTTAAGACATCAA----------TTTTCCATGGGAATTAACAATGTCACTGCCTAAATTTCTTTTAAT-----CCTGTTTCTACAAATAGAATAAG-AAAAGAGAATGGTATATGATTATTGATT-AAAAAGTGCCCATATTTTA-ATGTTACACAGAGGTTCTAGATTGCAACTCAATTTTTTAAATAACAAGGGAATTATATAAATGCATGAATAGGCGTGAGGGTATTAATATCATTGCGAATAATAAGAAATATTTTACCATGAACTATCAATAAAATTTCCTGCT-TTGTTTAAAAGAAATTTAGGTT-GGGAAATAA--TAGTGGAAACTTTATGTGAATAAGT-AAAAGTCTATTAATAAAATTAAATTT-AAAAAGACAGCGATAGCCTTC-GAAATAGCG-AAGGAAGTAGAAATACCATTGAATAGTTTTAGGTTTC-GCTCATTTATTTGCTAGTCATGGAAGGTATTTAATATTAATACAGATTTGAATGTATAAA----------------------------------------------------------------------------------------------------------------------------------------------------------------------------------------------------------------TATAAATTACTATTTAAATGAAA-TTTC-GATCATTCATATATTTTTACACCAGCATATATAG-TTC------ATTACA-TTTTCAAATACTTGCTCTAATTT--CACG-AAGCGAATAGATATGTATATTAAGGAAACATGTTTAGGATATGAACTCAAAGTTTTAATTCCTAGGAAGCTATATTCTG-TATTAAGTATCGATATTAAATT-----------------TGAAAAAAAATTG-GAGGAAATGTTTTTGAGATAACCGATAAATAATATACAGGCTC-ACTGTTCAGGTTAGAATCTGAATTATCGCTTTCTCAAAATAATTACGATAATAATACTATTTCCAGAATTAAA-ATTAAT-------------GCGATA---TTTTTGAACGAATGCACTTATAGAAAGGTATTTGAATGAAACTTTATTTCAAAGAGGATATCTTAATTAAGTCGGTTATTTTTTATTTATAGATTGGCTGACAAACACTTCATATATGTATATTGACAAATTATTTCTGCAG-AAAAAAAGTTATTCTAGA-ATATGCATCACAATATCCAAATCATGCATAACTAAGAGATCTCAATCCAGATTATTCCAGAGGAATG-AAAAGTCTCCTGTACATAAATAGATGAAATCGATCGTATCAATT---------ATTC-GATTGATATGGG-TTTTTTAATATTAAAGAAAGATGAAA-------------TTTTCTAATTATTTCACATAT-AGTTATTAACGTTGAACGCTTAATGAAGGATTTGAACATGAAATATTTGAGAGAGGTGTTTCATTTAAAAAG------AAAAAATCCAACGTACCTTCAAGCGT-GTTCTATTGTGGAAGTACGAAA-TACTTCCATATTCGATACCATATTC-AAAAA-TTCGATTTCCTTGAAAATATACATGAAATTA-TCAATCTGAATTATTAATTCTAATTCCTAAAAAATAGTGAAT-----------AATAATAAGTGGTTC-TTTTTTTAAATGAGTTTTAATATAGAGAATTTAAAATCTATCTCCAAA-TTTTATAATGGTCTAG
>Atri_MaSp2.2b_15
GTGATTGCTATTTCCATTGATACTGATTTCCGTTTGAAAGTACTGGGATGTTCA-TTTAGGTTCTGGTCA-TTTTAAGAAAGTCACA--CCCAAAACGTTGTTTAATCCTCAACATTTATTAAC-TTTTTATGTTACATGTCATTC-GTTCTCG-AAATTGACACTCTTCGA-ACATATAACTGACTTGTAGGAAT-TCGTGTTTGAAATCCAACAATGCCGTGGCTTAAA-ACCAA-TGC-------------------CA-----------------TTACACTAGACCATTTAAAAAAAACATTCATTCGAGAATTTAAAAGTAATGAGACAAAGAGTCTTAGTTATAAAA--CATCAGTTATTTGTACAC-TTTTAAGACATCAA----------TTTTCCATGGGAATTAACAATGTCACTGCCTAAATTTCTTTTAAT-----CCTGTTTCTACAAATAGAATAAG-AAAAGAGAATGGTATATGATTATTGATT-AAAAAGTGCCCATATTTTA-ATGTTACACAGAGGTTCTAGATTGCAACTCAATTTTTTAAATAACAAGGGAATTATATAAATGCATGAATAGGCGTGAGGGTATTAATATCATTGCGAATAATAAGAAATATTTTACCATGAACTATCAATAAAATTTCCTGCT-TTGTTTAAAAGAAATTTAGGTT-GGGAAATAA--TAGTGGAAACTTTATGTGAATAAGT-AAAAGTCTATTAATAAAATTAAATTT-AAAAAGACAGCGATAGCCTTC-GAAATAGCG-AAGGAAGTAGAAATACCATTGAATAGTTTTAGGTTTC-GCTCATTTATTTGCTAGTCATGGAAGGTATTTAATATTAATACAGATTTGAATGTATAAA----------------------------------------------------------------------------------------------------------------------------------------------------------------------------------------------------------------TATAAATTACTATTTAAATGAAA-TTTC-GATCATTCATATATTTTTACACCAGCATATATAG-TTC------ATTACA-TTTTCAAATACTTGCTCTAATTT--CACG-AAGCGAATAGATATGTATATTAAGGAAACATGTTTAGGATATGAACTCAAAGTTTTAATTCCTAGGAAGCTATATTCTG-TATTAAGTATCGATATTAAATT-----------------TGAAAAAAAATTG-GAGGAAATGTTTTTGAGATAACCGATAAATAATATACAGGCTC-ACTGTTCAGGTTAGAATCTGAATTATCGCTTTCTCAAAATAATTACGATAATAATACTATTTCCAGAATTAAA-ATTAAT-------------GCGATA--TTTTTTGAACGAATGCACTTATAGAAAGGTATTTGAATGAAACTTTATTTCAAAGAGGATATCTTAATTAAGTCGGTTATTTTTTATTTATAGATTGGCTGACAAACACTTCATATATGTATATTGACAAATTATTTCTGCAGAAAAAAAAGTTATTCTAGA-ATATGCATCACAATATCCAAATCATGCATAACTAAGAGATCTCAATCCAGATTATTCCAGAGGAATG-AAAAGTCTCCTGTACATAAATAGATGAAATCGATCGTATCAATT---------ATTC-GATTGATATGGG-TTTTTTAATATTAAAGAAAGATGAAA-------------TTTTCTAATTATTTCACATAT-AGTTATTAACGTTGAACGCTTAATGAAGGATTTGAACATGAAATATTTGAGAGAGGTGTTTCATTT-AAAAG------AAAAAATCCAACGTACCTTCAAGCGT-GTTCTATTGTGGAAGTACGAAA-TACTTCCATATTCGATACCATATTC-AAAAA-TTCGATTTCCTTGAAAATATACATGAAATTA-TCAATCTGAATTATTAATTCTAATTCCTAAAAAATAGTGAAT-----------AATAATAAGTGGTTC-TTTTTTTAAATGAGTTTTAATATAGAGAATTTAAAATCTATCTCCAAA-TTTTATAATGGTCTAG
>Atri_MaSp2.2b_16
GTGATTGCTATTTCCATTGATACTGATTTCCGTTTGAAAGTACTGGGATGTTCA-TTTAGGTTCTGGTCA-TTTTAAGAAAGTCACA--CCCAAAACGTTGTTTAATCCTCAACATTTATTAAC-TTTTTATGTTACATGTCATTC-GTTCTCG-AAATTGACACTCTTCGA-ACATATAACTGACTTGTAGGAAT-TCGTGTTTGAAATCCAACAATGCCGTGGCTTAAA-ACCAA-TGC-------------------CA-----------------TTACACTAGACCATTTAAAAAAAACATTCATTCGAGAATTTAAAAGTAATGAGACAAAGAGTCTTAGTTATAAAA--CATCAGTTATTTGTACAC-TTTTAAGACATCAA----------TTTTCCATGGGAATTAACAATGTCACTGCCTAAATTTCTTTTAAT-----CCTGTTTCTACAAATAGAATAAG-AAAAGAGAATGGTATATGATTATTGATT-AAAAAGTGCCCATATTTTA-ATGTTACACAGAGGTTCTAGATTGCAACTCAATTTTTTAAATAACAAGGGAATTATATAAATGCATGAATAGGCGTGAGGGTATTAATATCATTGCGAATAATAAGAAATATTTTACCATGAACTATCAATAAAATTTCCTGCT-TTGTTTAAAAGAAATTTAGGTT-GGGAAATAA--TAGTGGAAACTTTATGTGAATAAGT-AAAAGTCTATTAATAAAATTAAATTT-AAAAAGACAGCGATAGCCTTC-GAAATAGCG-AAGGAAGTAGAAATACCATTGAATAGTTTTAGGTTTC-GCTCATTTATTTGCTAGTCATGGAAGGTATTTAATATTAATACAGATTTGAATGTATAAA----------------------------------------------------------------------------------------------------------------------------------------------------------------------------------------------------------------TATAAATTACTATTTAAATGAAA-TTTC-GATCATTCATATATTTTTACACCAGCATATATAG-TTC------ATTACA-TTTTCAAATACTTGCTCTAATTT--CACG-AAGCGAATAGATATGTATATTAAGGAAACATGTTTAGGATATGAACTCAAAGTTTTAATTCCTAGGAAGCTATATTCTG-TATTAAGTATCGATATTAAATT-----------------TGAAAAAAAATTG-GAGGAAATGTTTTTGAGATAACCGATAAATAATATACAGGCTC-ACTGTTCAGGTTAGAATCTGAATTATCGCTTTCTCAAAATAATTACGATAATAATACTATTTCCAGAATTAAA-ATTAAT-------------GCGATA--TTTTTTGAACGAATGCACTTATAGAAAGGTATTTGAATGAAACTTTATTTCAAAGAGGATATCTTAATTAAGTCGGTTATTTTTTATTTATAGATTGGCTGACAAACACTTCATATATGTATATTGACAAATTATTTCTGCAGAAAAAAAAGTTATTCTAGA-ATATGCATCACAATATCCAAATCATGCATAACTAAGAGATCTCAATCCAGATTATTCCAGAGGAATG-AAAAGTCTCCTGTACATAAATAGATGAAATCGATCGTATCAATT---------ATTC-GATTGATATGGG-TTTTTTAATATTAAAGAAAGATGAAA-------------TTTTCTAATTATTTCACATAT-AGTTATTAACGTTGAACGCTTAATGAAGGATTTGAACATGAAATATTTGAGAGAGGTGTTTCATTT-AAAAG------AAAAAATCCAACGTACCTTCAAGCGT-GTTCTATTGTGGAAGTACGAAA-TACTTCCATATTCGATACCATATTC-AAAAA-TTCGATTTCCTTGAAAATATACATGAAATTA-TCAATCTGAATTATTAATTCTAATTCCTAAAAAATAGTGAAT-----------AATAATAAGTGGTTC-TTTTTTTAAATGAGTTTTAATATAGAGAATTTAAAATCTATCTCCAAA-TTTTATAATGGTCTAG
>Atri_MaSp2.2b_17
GTGATTGCTATTTCCATTGATACTGATTTCCGTTTGAAAGTACTGGGATGTTCA-TTTAGGTTCTGGTCA-TTTTAAGAAAGTCACA--CCCAAAACGTTGTTTAATCCTCAACATTTATTAAC-TTTTTATGTTACATGTCATTC-GTTCTCG-AAATTGACACTCTTCGA-ACATATAACTGACTTGTAGGAAT-TCGTGTTTGAAATCCAACAATGCCGTGGCTTAAA-ACCAA-TGC-------------------CA-----------------TTACACTAGACCATTTAAAAAAAACATTCATTCGAGAATTTAAAAGTAATGAGACAAAGAGTCTTAGTTATAAAA--CATCAGTTATTTGTACAC-TTTTAAGACATCAA----------TTTTCCATGGGAATTAACAATGTCACTGCCTAAATTTCTTTTAAT-----CCTGTTTCTACAAATAGAATAAG-AAAAGAGAATGGTATATGATTATTGATT-AAAAAGTGCCCATATTTTA-ATGTTACACAGAGGTTCTAGATTGCAACTCAA-TTTTTAAATAACAAGGGAATTATATAAATGCATGAATAGGCGTGAGGGTATTAATATCATTGCGAATAATAAGAAATATTTTACCATGAACTATCAATAAAATTTCCTGCT-TTGTTTAAAAGAAATTTAGGTT-GGGAAATAA--TAGTGGAAACTTTATGTGAATAAGT-AAAAGTCTATTAATAAAATTAAATTT-AAAAAGACAGCGATAGCCTTC-GAAATAGCG-AAGGAAGTAGAAATACCATTGAATAGTTTTAGGTTTC-GCTCATTTATTTGCTAGTCATGGAAGGTATTTAATATTAATACAGATTTGAATGTATAAA----------------------------------------------------------------------------------------------------------------------------------------------------------------------------------------------------------------TATAAATTACTATTTAAATGAAA-TTTC-GATCATTCATATATTTTTACACCAGCATATATAG-TTC------ATTACA-TTTTCAAATACTTGCTCTAATTT--CACG-AAGCGAATAGATATGTATATTAAGGAAACATGTTTAGGATATGAACTCAAAGTTTTAATTCCTAGGAAGCTATATTCTG-TATTAAGTATCGATATTAAATT-----------------TG-AAAAAAATTG-GAGGAAATGTTTTTGAGATAACCGATAAATAATATACAGGCTC-ACTGTTCAGGTTAGAATCTGAATTATCGCTTTCTCAAAATAATTACGATAATAATACTATTTCCAGAATTAAA-ATTAAT-------------GCGATA--TTTTTTGAACGAATGCACTTATAGAAAGGTATTTGAATGAAACTTTATTTCAAAGAGGATATCTTAATTAAGTCGGTTATTTTTTATTTATAGATTGGCTGACAAACACTTCATATATGTATATTGACAAATTATTTCTGCAG-AAAAAAAGTTATTCTAGA-ATATGCATCACAATATCCAAATCATGCATAACTAAGAGATCTCAATCCAGATTATTCCAGAGGAATG-AAAAGTCTCCTGTACATAAATAGATGAAATCGATCGTATCAATT---------ATTC-GATTGATATGGG-TTTTTTAATATTAAAGAAAGATGAAA-------------TTTTCTAATTATTTCACATAT-AGTTATTAACGTTGAACGCTTAATGAAGGATTTGAACATGAAATATTTGAGAGAGGTGTTTCATTT-AAAAG------AAAAAATCCAACGTACCTTCAAGCGT-GTTCTATTGTGGAAGTACGAAA-TACTTCCATATTCGATACCATATTC-AAAAA-TTCGATTTCCTTGAAAATATACATGAAATTA-TCAATCTGAATTATTAATTCTAATTCCTAAAAAATAGTGAAT-----------AATAATAAGTGGTTC-TTTTTTTAAATGAGTTTTAATATAGAGAATTTAAAATCTATCTCCAAA-TTTTATAATGGTCTAG
>Atri_MaSp2.2b_18
GTGATTGCTATTTCCATTGATACTGATTTCCGTTTGAAAGTACTGGGATGTTCA-TTTAGGTTCTGGTCA-TTTTAAGAAAGTCACA--CCCAAAACGTTGTTTAATCCTCAACATTTATTAAC-TTTTTATGTTACATGTCATTC-GTTCTCG-AAATTGACACTCTTCGA-ACATATAACTGACTTGTAGGAAT-TCGTGTTTGAAATCCAACAATGCCGTGGCTTAAA-ACCAA-TGC-------------------CA-----------------TTACACTAGACCATTT-AAAAAAACATTCATTCGAGAATTTAAAAGTAATGAGACAAAGAGTCTTAGTTATAAAA--CATCAGTTATTTGTACAC-TTTTAAGACATCAA----------TTTTCCATGGGAATTAACAATGTCACTGCCTAAATTTCTTTTAAT-----CCTGTTTCTACAAATAGAATAAG-AAAAGAGAATGGTATATGATTATTGATT-AAAAAGTGCCCATATTTTA-ATGTTACACAGAGGTTCTAGATTGCAACTCAA-TTTTTAAATAACAAGGGAATTATATAAATGCATGAATAGGCGTGAGGGTATTAATATCATTGCGAATAATAAGAAATATTTTACCATGAACTATCAATAAAATTTCCTGCT-TTGTTTAAAAGAAATTTAGGTT-GGGAAATAA--TAGTGGAAACTTTATGTGAATAAGT-AAAAGTCTATTAATAAAATTAAATTTAAAAAAGACAGCGATAGCCTTC-GAAATAGCG-AAGGAAGTAGAAATACCATTGAATAGTTTTAGGTTTC-GCTCATTTATTTGCTAGTCATGGAAGGTATTTAATATTAATACAGATTTGAATGTATAAA----------------------------------------------------------------------------------------------------------------------------------------------------------------------------------------------------------------TATAAATTACTATTTAAATGAAA-TTTC-GATCATTCATATATTTTTACACCAGCATATATAG-TTC------ATTACA-TTTTCAAATACTTGCTCTAATTT--CACG-AAGCGAATAGATATGTATATTAAGGAAACATGTTTAGGATATGAACTCAAAGTTTTAATTCCTAGGAAGCTATATTCTG-TATTAAGTATCGATATTAAATT-----------------TG-AAAAAAATTG-GAGGAAATGTTTTTGAGATAACCGATAAATAATATACAGGCTC-ACTGTTCAGGTTAGAATCTGAATTATCGCTTTCTCAAAATAATTACGATAATAATACTATTTCCAGAATTAAA-ATTAAT-------------GCGATA--TTTTTTGAACGAATGCACTTATAGAAAGGTATTTGAATGAAACTTTATTTCAAAGAGGATATCTTAATTAAGTCGGTTA-TTTTTATTTATAGATTGGCTGACAAACACTTCATATATGTATATTGACAAATTATTTCTGCAG-AAAAAAAGTTATTCTAGA-ATATGCATCACAATATCCAAATCATGCATAACTAAGAGATCTCAATCCAGATTATTCCAGAGGAATG-AAAAGTCTCCTGTACATAAATAGATGAAATCGATCGTATCAATT---------ATTC-GATTGATATGGG-TTTTTTAATATTAAAGAAAGATGAAA-------------TTTTCTAATTATTTCACATAT-AGTTATTAACGTTGAACGCTTAATGAAGGATTTGAACATGAAATATTTGAGAGAGGTGTTTCATTT-AAAAG------AAAAAATCCAACGTACCTTCAAGCGT-GTTCTATTGTGGAAGTACGAAA-TACTTCCATATTCGATACCATATTC-AAAAA-TTCGATTTCCTTGAAAATATACATGAAATTA-TCAATCTGAATTATTAATTCTAATTCCTAAAAAATAGTGAAT-----------AATAATAAGTGGTTC-TTTTTTTAAATGAGTTTTAATATAGAGAATTTAAAATCTATCTCCAAA-TTTTATAATGGTCTAG
>Atri_MaSp2.2b_7
GTGATTGCTATTTCCATTGATACTGATTTCCGCTTGAAAGTACTGGGATGTTCA-TTTAGGTTCTGGTCATTTTTAAGAAAGTCACA--CCCAAAACGTTGTTTAATCCTCAGCATTTATTAACTTTTTTATGTTACATGTCATTC-GTTCTCG-AAATTGACACTCTTCGA-ACATATAACTGACTTGTAGGAATCTCGTGTTTGAAATCCAACAATGCCGTGGCTTAAA-ACCAA-TGC-------------------CA-----------------TTACACTAGACCATTT-AAAAAAACATTCATTCGAGAATTTAAAAGTAATGAGACAAAGAGTCTTAGTTATAAAA--CATCAGTTATTTGTACAC-TTTTAAGACATCAA----------TTTTCCATGGGAATTAACAATGTCACTGCCTAAATTTCTTTTAAT-----CCTGTTTCTACAAATAGAATAAGAAAAAGAGAATGGTATATGATTATTGATT-AAAAAGTGCCCATATTTTA-ATGTTACACAGAGGTTCTAGATTGCAACTCAA--TTTTAAATAACAAGGGAATTATATAAATGCATGAATAGGCGTGAGGGTATTAATATCATTGCGAATAATAAGAAATATTTTACCATGAACTATCAATAAAATTTCCTGCT-TTGTTTAAAAGAAATTTAGGTT-GGGAAATAA--TAGTGGAAACTTTATGTGAATAAGTAAAAAGTCTATTAATAAAATTAAATTTAAAAAAGACAGCGATAGCCTTC-GAAATAGCG-AAGGAAGTAGAAATACCATTGAATAGTTTTAGGTTTC-GCTCATTTATTTGCTAGTCATGGAAGGTATTTAATATTAATACAGATTTGAATGTATAAA----------------------------------------------------------------------------------------------------------------------------------------------------------------------------------------------------------------TATAAATTACTATTTAAATGAAA-TTTC-GATCATTCATATATTTTTACACCAGCATATATAGTTTC------ATTACA-TTTTCAAATACTTGCTCTAATTT--CACG-AAGCGAATAGATATGTATATTAAGGAAACATGTTTAGGATATGAACTCAAAGTTTTAATTCCTAGGAAGCTATATTCTG-TATTAAGTATCGATATTAAATT-----------------TGAAAAAAAATTG-GAGGAAATGTTTTTGAGATAACCGATAAATAATATACAGGCTC-ACTGTTCAGGTTAGAATCTGAATTATCGCTTTCTCAAAATAATTACGATAATAATACTATTTCCAGAATTAAA-ATTAAT-------------GCGATA--TTTTTTGAACGAATGCACTTATAGAAAGGTATTTGAATGAAACTTTATTTCAAAGAGGATATCTTAATTAAGTCGGTTA-TTTTTATTTATAGATTGGCTGACAAACACTTCATATATGTATATTGACAAATTATTTCTGCAG-AAAAAAAGTTATTCTAGA-ATATGCATCACAATATCCAAATCATGCATAACTAAGAGATCTCAATCCAGATTATTCCAGAGGAATG-AAAAGTCTCCTGTACATAAATAGATGAAATCGATCGTATCAATT---------ATTC-GATTGATATGGG--TTTTTAATATTAAAGAAAGATGAAA-------------TTTTCTAATTATTTCACATAT-AGTTATTAACGTTGAACGCTTAATGAAGGATTTGAACATGAAATATTTGAGAGAGGTGTTTCATTT-AAAAG-----AAAAAAATCCAACGTACCTTCAAGCGT-GTTCTATTGTGGAAGTACGAAA-TACTTCCATATTCGATACCATATTC-AAAAA-TTCGATTTCCTTGAAAATATACATGAAATTA-TCAATCTGAATTATTAATTCTAATTCCT-AAAAATAGTGAAT-----------AATAATAAGTGGTTC--TTTTTTAAATGAGTTTTAATATAGAGAATTTAAAATCTATCTCCAAATTTTTATAATGGTCTAG
>Atri_MaSp2.2b_4
GTGATTGCTATTTCCATTGATACTGATTTCCGTTTGAAAGTACTGGGATGTTCA-TTTAGGTTCTGGTCATTTTTAAGAAAGTCACA--CCCAAAACGTTGTTTAATCCTCAACATTTATTAACTTTTTTATGTTACATGTCATTC-GTTCTCG-AAATTGACACTCTTCGA-ACATATAACTGACTTGTAGGAATTCCGTGTTTGAAATCCAACAATGCCGTGGCTTAAA-ACCAA-TGC-------------------CA-----------------TTACACTAGACCATTT-AAAAAAACATTCATTCGAGAATTTAAAAGTAATGAGACAAAGAGTCTTAGTTATAAAA--CATCAGTTATTTGTACAC-TTTTAAGACATCAA----------TTTTCCATGGGAATTAACAATGTCACTGCCTAAATTTCTTTTAAT-----CCTGTTTCTACAAATAGAATAAG-AAAAGAGAATGGTATATGATTATTGATTAAAAAAGTGCCCATATTTTA-ATGTTACACAGAGGTTCTAGATTGCAACTCAATTTTTTAAATAACAAGGGAATTATATAAATGCATGAATAGGCGTGAGGGTATTAATATCATTGCGAATAATAAGAAATATTTTACCATGAACTATCAATAAAATTTCCTGCT-TTGTTTAAAAGAAATTTAGGTT-GGGAAATAA--TAGTGGAAACTTTATGTGAATAAGT-AAAAGTCTATTAATAAAATTAAATTT-AAAAAGACAGCGATAGCCTTCGGAAATAGCG-AAGGAAGTAGAAATACCATTGAATAGTTTTAGGTTTC-GCTCATTTATTTGCTAGTCATGGAAGGTATTTAATATTAATACAGATTTGAATGTATAAA----------------------------------------------------------------------------------------------------------------------------------------------------------------------------------------------------------------TATAAATTACTATTTAAATGAAA-TTTC-GATCATTCATATATTTTTACACCAGCATATATAG-TTC------ATTACA-TTTTCAAATACTTGCTCTAATTT--CACG-AAGCGAATAGATATGTATATTAAGGAAACATGTTTAGGATATGAACTCAAAGTTTTAATTCCTAGGAAGCTATATTCTG-TATTAAGTGCTTATTCTGTATTAATTATTTCCTCAAA-TTT-GAAAAAATTG-GAGGAAATGTTTTTGAGATAACCGATAAATAATATACAGGCTC-ACTGTTCAGGTTAGAATCTGAATTATCGCTTTCTCAAAATAATTACGATAATAATACTATTTCCAGAATTAAT-ATTAAT-------------GCGATA--TTTTTTGAACGAATGCACTTATAGAAAGGTATTTGAATGAAACTTTATTTCAAAGAGGATATCTTAATTAAGTCGGTTATTTTTTATTTATAGATTGGCTGACAAACACTTCATATATGTATATTGACAAATTATTTCTGCAG-AAAAAAAGTTATTCTAGA-ATATGCATCACAATATCCAAATCATGCATAACTAAGAGATCTCAATCCAGATTATTCCAGAGGAATG-AAAAGTCTCCTGTACATAAATAGATGAAATCGATCGTATCAATT---------ATTC-GATTGATATGGGTTTTTTTAATATTAAAGAAAGATGAAA-------------TTTTCTAATTATTTCACATAT-AGTTATTAACGTTGAACGCTTAATGAAGGATTTGAACATGAAATATTTGAGAGAGGTGTTTCATTT-AAAAG------AAAAAATCCAACGTACCTTCAAGCGTAGTTCTATTGTGGAAGTACGAAAGTACTTCCATATTCGATACCATATTC-AAAAA-TTCGATTTCCTTGAAAATATACATGAAATTA-TCAATCTGAATTATTAATTCTAATTCCT-AAAAATAGTGAAT-----------AATAATAAGTGGTTCTTTTTTTTAAATGAGTTTTAATATAGAGAATTTAAAATCTATCTCCAAA-TTTTATAATGGTCTAG
>Atri_MaSp2.2b_6
GTGATTGCTATTTCCATTGATACTGATTTCCGTTTGAAAGTACTGGGATGTTCA-TTTAGGTTCTGGTCA-TTTTAAGAAAGTCACA--CCCAAAACGTTGTTTAATCCTCAACATTTATTAACTTTTTTATGTTACATGTCATTC-GTTCTCG-AAATTGACACTCTTCGA-ACATATAACTGACTTGTAGGAAT-TCGTGTTTGAAATCCAACAATGCCGTGGCTTAAA-ACCAA-TGC-------------------CA-----------------TTACACTAGACCATTT-AAAAAAACATTCATTCGAGAATTTAAAAGTAATGAGACAAAGAGTCTTAGTTATAAAA--CATCAGTTATTTGTACACTTTTTAAGACATCAA----------TTTTCCATGGGAATTAACAATGTCACTGCCTAAATTTCTTTTAAT-----CCTGTTTCTACAAATAGAATAAG-AAAAGAGAATGGTATATGATTATTGATTAAAAAAGTGCCCATATTTTA-ATGTTACACAGAGGTTCTAGATTGCAACTCAA-TTTTTAAATAACAAGGGAATTATATAAATGCATGAATAGGCGTGAGGGTATTAATATCATTGCGAATAATAAGAAATATTTTACCATGAACTATCAATAAAATTTCCTGCT-TTGTTTAAAAGAAATTTAGGTT-GGGAAATAA--TAGTGGAAACTTTATGTGAATAAGT-AAAAGTCTATTAATAAAATTAAATTT-AAAAAGACAGCGATAGCCTTC-GAAATAGCG-AAGGAAGTAGAAATACCATTGAATAGTTTTAGGTTTC-GCTCATTTATTTGCTAGTCATGGAAGGTATTTAATATTAATACAGATTTGAATGTATAAA----------------------------------------------------------------------------------------------------------------------------------------------------------------------------------------------------------------TATAAATTACTATTTAAATGAAA-TTTC-GATCATTCATATATTTTTACACCAGCATATATAG-TTC------ATTACATTTTTCAAATACTTGCTCTAATTT--CACG-AAGCGAATAGATATGTATATTAAGGAAACATGTTTAGGATATGAACTCAAAGTTTTAATTCCTAGGAAGCTATATTCTG-TATTAAGTGCTTATTCTGTATTAATTATTTCCTCAAA-TTT-GAAAAAATTG-GAGGAAATGTTTTTGAGATAACCGATAAATAATATACAGGCTC-ACTGTTCAGGTTAGAATCTGAATTATCGCTTTCTCAAAATAATTACGATAATAATACTATTT-CAGAATTAAT-ATTAAT-------------GCGATAT-TTTTTTGAACGAATGCACTTATAGAAAGGTATTTGAATGAAACTTTATTTCAAAGAGGATATCTTAATTAAGTCGGTTA-TTTTTATTTATAGATTGGCTGACAAACACTTCATATATGTATATTGACAAATTATTTCTGCAG-AAAAAAAGTTATTCTAGAGATATGCATCACAATATCCAAATCATGCATAACTAAGAGATCTCAATCCAGATTATTCCAGAGGAATG-AAAAGTCTCCTGTACATAAATAGATGAAATCGATCGTATCAATT---------ATTC-GATTGATATGGGTTTTTTTAATATTAAAGAAAGATGAAA-------------TTTTCTAATTATTTCACATAT-AGTTATTAACGTTGAACGCTTAATGAAGGATTTGAACATGAAATATTTGAGAGAGGTGTTTCATTT-AAAAG------AAAAAATCCAACGTACCTTCAAGCGTAGTTCTATTGTGGAAGTACGAAG-TACTTCCATATTCGATACCATATTC-AAAAA-TTCGATTTCCTTGAAAATATACATGAAATTA-TCAATCTGAATTATTAATTCTAATTCCT-AAAAATAGTGAAT-----------AATAATAAGTGGTTC---TTTTTAAATGAGTTTTAATATAGAGAATTTAAAATCTATCTCCAAA-TTTTATAATGGTCTAG
>Atri_MaSp2.2b_3
GTGATTGCTATTTCCATTGATACTGATTTCCGTTTGAAAGTACTGGGATGTTCA-TTTAGGTTCTGGTCA-TTTTAAGAAAGTCACA--CCCAAAACGTTGTTTAATCCTCAACATTTATTAAC-TTTTTATGTTACATGTCATTC-GTTCTCGAAAATTGACACTCTTCGA-ACATATAACTGACTTGTAGGAAT-TCGTGTTTGAAATCCAACAATGCCGTGGCTTAAA-ACCAA-TGC-------------------CA-----------------TTACACTAGACCATTT-AAAAAAACATTCATTCGAGAATTTAAAAGTAATGAGACAAAGAGTCTTAGTTATAAAA--CATCAGTTATTTGTACAC-TTTTAAGACATCAA----------TTTTCCATGGGAATTAACAATGTCACTGCCTAAATTTCTTTTAAT-----CCTGTTTCTACAAATAGAATAAGAAAAAGAGAATGGTATATGATTATTGATTAAAAAAGTGCCCATATTTTA-ATGTTACACAGAGGTTCTAGATTGCAACTCAATTTTTTAAATAACAAGGGAATTATATAAATGCATGAATAGGCGTGAGGGTATTAATATCATTGCGAATAATAAGAAATATTTTACCATGAACTATCAATAAAATTT-CTGCT-TTGTTTAAAAGAAATTTAGGTTGGGGAAATAA--TAGTGGAAACTTTATGTGAATAAGT-AAAAGTCTATTAATAAAATTAAATTTAAAAAAGACAGCGATAGCCTTCTGAAATAGCG-AAGGAAGTAGAAATACCATTGAATAGTTTTAGGTTTC-GCTCATTTATTTGCTAGTCATGGAAGGTATTTAATATTAATACAGATTTGAATGTATAAA----------------------------------------------------------------------------------------------------------------------------------------------------------------------------------------------------------------TATAAATTACTATTTAAATGAAA-TTTC-GATCATTCATATATTTTTACACCAGCATATATAG-TTC------ATTACA-TTTTCAAATACTTGCTCTAATTT--CACG-AAGCGAATAGATATGTATATTAAGGAAACATGTTTAGGATATGAACTCAAAGTTTTAATTCCTAGGAAGCTATATTCTG-TATTAAGTGCTTATTCTGATAT---TATTTCCCCAAATTTG-AAAAAAATTG-GAGGAAATGTTTTTGAGATAACCGATAAATAATATACAGGCTC-ACTGTTCAGGTTAGAATCTGAATTATCGCTTTCTCAAAATAATTACGATAATAATACTATTTCCAGAATTAAT-ATTAAT-------------GCGATAT-TTTTTTGAACGAATGCACTTATAGAAAGGTATTTGAATGAAACTTTATTTCAAAGAGGATATCTTAATTAAGTCGGTTA-TTTTTATTTATAGATTGGCTGACAAACACTTCATATATGTATATTGACAAATTATTTCTGCAG-AAAAAAAGTTATTCTAGAGATATGCATCACAATATCCAAATCATGCATAACTAAGAGATCTCAATCCAGATTATTCCAGAGGAATG-AAAAGTCTCCTGTACATAAATAGATGAAATCGATCGTATCAATT---------ATTC-GATTGATATGGG-TTTTTTAATATTAAAGAAAGATGAAA-------------TTTTCTAATTATTTCACATAT-AGTTATTAACGTTGAACGCTTAATGAAGGATTTGAACATGAAATATTTGAGAGAGGTGTTTCATTT-AAAAG------AAAAAATCCAACGTACCTTCAAGCGTAGTTCTATTGTGGAAGTACGAAA-TACTTCCATATTCGATACCATATTCAAAAAA-TTCGATTTCCTTGAAAATATACATGAAATTA-TCAATCTGAATTATTAATTCTAATTCCTAAAAAATAGTGAAT-----------AATAATAAGTGGTTC--TTTTTTAAATGAGTTTTAATATAGAGAATTTAAAATCTATCTCCAAATTTTTATAATGGTCTAG
>Atri_MaSp2.2b_5
GTGATTGCTATTTCCATTGATACTGATTTCCGTTTGAAAGTACTGGGATGTTCA-TTTAGGTTCTGGTCATTTTTAAGAAAGTCACA--CCCAAAACGTTGTTTAATCCTCAACATTTATTAAC-TTTTTATGTTACATGTCATTC-GTTCTCG-AAATTGACACTCTTCGA-ACATATAACTGACTTGTAGGAAT-TCGTGTTTGAAATCCAACAATGCCGTGGCTTAAA-ACCAA-TGC-------------------CA-----------------TTACACTAGACCATTT-AAAAAAACATTCATTCGAGAATTTAAAAGTAATGAGACAAAGAGTCTTAGTTATAAAA--CATCAGTTATTTGTACAC-TTTTAAGACATCAA----------TTTTCCATGGGAATTAACAATGTCACTGCCTAAATTTC-TTTAAT-----CCTGTTTCTACAAATAGAATAAGAAAAAGAGAATGGTATATGATTATTGATT-AAAAAGTGCCCATATTTTA-ATGTTACACAGAGGTTCTAGATTGCAACTCAA-TTTTTAAATAACAAGGGAATTATATAAATGCATGAATAGGCGTGAGGGTATTAATATCATTGCGAATAATAAGAAATATTTTACCATGAACTATCAATAAAATTTCCTGCT-TTGTTTAAAAGAAATTTAGGTT-GGGAAATAA--TAGTGGAAACTTTATGTGAATAAGT-AAAAGTCTATTAATAAAATTAAATTT-AAAAAGACAGCGATAGCCTTC-GAAATAGCG-AAGGAAGTAGAAATACCATTGAATAGTTTTAGGTTTC-GCTCATTTATTTGCTAGTCATGGAAGGTATTTAATATTAATACAGATTTGAATGTATAAA----------------------------------------------------------------------------------------------------------------------------------------------------------------------------------------------------------------TATAAATTACTATTTAAATGAAA-TTTC-GATCATTCATATATTTTTACACCAGCATATATAG-TTC------ATTACA-TTTTCAAATACTTGCTCTAATTT--CACG-AAGCGAATAGATATGTATATTAAGGAAACATGTTTAGGATATGAACTCAAAGTTTTAATTCCTAGGAAGCTATATTCTG-TATTAAGC--TTATTCTGATAT------TTTTTCAAA-TTT-GAAAAAAATT-GAGGAAATGTTTTTGAGATAACCGATAAATAATATACAGGCTC-ACTGTTCAGGTTAGAATCTGAATTATCGCTT--TCAAAATAATTACGATAATAATACTATTTCCAGAATTAAATATTAAT-------------GCGATA--TTTTTTGAACGAATGCACTTATAGAAAGGTATTTGAATGAAACTTTATTTCAAAGAGGATATCTTAATTAAGTCTGTTA-TTTTTATTTATAGATTGGCTGACAAACACTTCATATATGTATATTGACAAATTATTTCTGCAG--AAAAAAGTTATTCTAGAGATATGCATCACAATATCCAAATCATGCATAACTAAGAGATCTCAATCCAGATTATTCCAGAGGAATGAAAAAGTCTCCTGTACATAAATAGATGAAATCGATCGTATCAATT---------ATTC-GATTGATATGGG-TTTTTTAATATTAAAGAAAGATGAAA-------------TTTTCTAATTATTTCACATAT-AGTTATTAACGTTGAACGCTTAATGAAGGATTTGAACATGAAATATTTGAGAGAGGTGTTTCATTT-AAAAG-----AAAAAAATCCAACGTACCTTCAAGCAT-GTTCTATTGTGGAAGTACGAAA-TACTTCCATATTCGATACCATATTC-AAAAA-TTCGATTTCCTTGAAAATATACATGAAATTA-TCAATCTGAATTATTAATTCTAATTCCT-AAAAATAGTGAAT-----------AATAATAAGTGGTTC-TTTTTTTAAATGAGTTTTAATATAGAGAATTTAAAATCTATCTCCAAATTTTTATAATGGTCTAG
>Atri_MaSp2.2b_8
GTGATTGCTATTTCCATTGATACTGATTTCCGTTTGAAAGTACTGGGATGTTCATTTTAGGTTCTGGTCA-TTTTAAGAAAGTCACA--CCCAAAACGTTGTTTAATCCTCAACATTTATTAACTTTTTTATGTTACATGTCATTC-GTTCTCG-AAATTGACACTCTTCGAGACATATAACTGACTTGTAGGAAT-TCGTGTTTGAAATCCAACAATGCCGTGGCTTAAAGACCAA-TGC-------------------CA-----------------TTACACTAGACCATTT--AAAAAACATTCATTCGAGAATTTAAAAGTAATGAGACAAAGAGTCTTAGTTATAAAA--CATCAGCTATTTGTACAC-TTTTAAGACATCAA----------TTTTCCATGGGAATTAACAATGTCACTGCCTAAATTTCTTTTAAT-----CCTGTTTCTACAAATAGAATAAG-AAAAGAGAATGGTATATGATTATTGATT-AAAAAGTGCCCATATTTTA-ATGTTACACAGAGGTTCTAGATTGCAACTCAA-TTTTTAAATAACAAGGGAATTATATAAATGCATGAATAGGCGTGAGGGTATTAATATCATTGCGAATAATAAGAAATATTTTACCATGAACTATCAATAAAATTTCCTGCT-TTGTTTAAAAGAAATTTAGGTT-GGGAAATAA--TAGTGGAAACTTTATGTGAATAAGT-AAAAGTCTATTAATAAAATTAAATTT-AAAAAGACAGCGATAGCCTTC-GAAATAAAGCAAGGAAGTAGAAATACCATTGAATAGTTTTAGGTTTC-GCTCATTTATTTGCTAGTCATGGAAGGTATTTAATATTAATACAGATTTGAATGTATAAA----------------------------------------------------------------------------------------------------------------------------------------------------------------------------------------------------------------TATAAATTACTATTTAAATGAAA-TTTCAGATCATTCATATATTTTTACACCAGCATATATAG-TTC------ATTACA-TTTTCAAATACTTGCTCTAATTT--CACGAAAGCGAATAGATATGTATATTAAGGAAACATGTTTAGGATATGAACTCAAAGTTTTAATTCCTAGGAAGCTATATTCTGTTATTAAGTATCGATATTAAATT-----------------TG-AAAAAAATTG-GAGGAAATGTTTTTGAGATAACCGAT-AATAATATACAGGCTC-ACTGTTCAGGTTAGAATCTGAATTATCGCTTTCTCAAAATAATTACGATAATAATACTATTTCCAGAATTAAA-ATTAAT-------------GCGATAT-TTTTTGAACAGAATGCACTTATAGAAAGGTATTTGAATGAAACTTTATTTCAAAGAGGATATCTTAATTAAGTCGGTTA-TTTTTATTTATAGATTGGCTGACAAACACTTCATATATGTATATTGACAAATTATTTCTGCAG--AAAAAAGTTATTCTAGA-ATATGCATCACAATATCCAAATCATGCATAACTAAGAGATCTCAATCCAGATTATTCCAGAGGAATG-AAAAGTCTCCTGTACATAAATAGATGAAATCGATCGTATCAATT---------ATTC-GATTGATATGGG-TTTTTTAATATTAAAGAAAGATGAAA-------------TTTTCTAATTATTTCACATATAAGTTATTAACGTTGAACGCTTAATGAAGGATTTGAACATGAAATATTTGAGAGAGGTGTTTCATTT-AAAAG-------AAAAATCCAACGTACCTTCAAGCGT-GTTCTATTGTGGAAGTACGAAA-TACTTTCATATTCGATACCATATTC-AAAAA-TTCGATTTCCTTGAAAATATACATGAAATTA-TCAATCTGAATTATTAATTCTAATTCCT-AAAAATAGTGAAT-----------AATAATAAGTGGTTC---TTTTTAAATGAGTTTTAATATAGAGAATTTAATATCTATCTCCAAA-TTTTATAATGGTCTAG
>Atri_MaSp2.2b_9
GTGATTGCTATTTCCATTGATACTGATTTCCGTTTGAAAGTACTGGGATGTTCA-TTTAGGTTCTGGTCA-TTTTAAGAAAGTCACAATTCCAAAACGTTGTTTAA--CTCAACATTTATTAAC-TTTTTATGTTACATGTCATTCTGTTCTCG-AAATTGACACTCTTCGA-ACATATAACTGACTTGTAGGAA--TCGTGTTTGAAATCCAACAATGCCGTGGC-TAAA-ACCAA-TGC-------------------CA-----------------TTACACTAGACCATTT---AAAAACATTCATTCGAGAATTTAAAAGTAATGAGACAAAGAGTCTTAGTTAT-AAA--CATCAGTTATTTGTACAC-TTTTAAGACATCAA----------TTTCC--ATGGAATTAACAATGTCACTGCCTAAATTTCTTTTAAT-----CCTGTTTCTACAAATAGAATAAG-AAAAGAGAATGGTATATGATTATTGATT--AAAAGTGCCCATATTTTATATGTTACACAGAGGTTCTAGATTGCAACTCAA-TTTTTAAATAACAA-GGAATTATATAAATGCATGAATAGGCATGA-GGTATTAATATCATTA-GTGAAATAAGAAATATTTTACCATGAACTATCAATAAAATTTCCTGCT-TTGTTTAAAAGAAATTTAGGTT-GGGAAATAAAGTGGAGGAAACTTTATGTGAATAAGT-AAAAGTCTATTAATAAAATTAAATT--AAAAAGACAGCGATAGCCTTC-GAAATAATG-AAGGAAGTAGAAATACCATTGAATAGTTTTAGGTTTC-GCTCATTTATTTGCTAGTCATGGAAGGTATTTAATATTAATACAGATTTGAATGTATAAA----------------------------------------------------------------------------------------------------------------------------------------------------------------------------------------------------------------TATAAATTACTATTTAAATGAAA-TTTT-GATCATTCATATATTTTTACACCAGCATATATAG-TTC------ATTACA-TTTTCAAATACTTGCTTCTAATT--TACG-AAGCGAA-GGATAAATGTGGATATTAAACATGTTTAGGATATGAACTCAAAGTTTTAATTCCAGGAAG---CTATTCTG-TATTAAGTATCGATATTAAATT-----------------TG--AAAAAATTG-GAGGAAATGTTTTTGAGATAACCGATAAATAATATACAGGCTC-ACTGTTCAGGTTAGAA-CTGAATTATCGCTT--TCAAAATAATTACGATAATAATACTATTTCCAGAATTAAA-ATTAAT-------------GCGATA---TTTTTGAACGAATGCACTTATAGAAAGGTATTTGAATGAAACTTTATTTCAAAGAGGATATCTTAATTAAGTCGGTTA-TTTTTATTTATAGAATGGCTGACAAACACTTCATATATGTATATTGACAAATTATTTCTGCAG---AAAAAGTTATTCTAGA-ATATGCATCACAATATCCAAATCATGCATAACTAAGAGATCTCAATCCAGATTATTCCAGAGAA----AAAAGTCTCCTGTACATAAATAGATGAAATCGATC--ATCAATT---------ATTCTGATTGATATGGG--TTTTTAATATTAAAGAAAGATGAAA-------------TTT--TAATTATTTCACATAT-AGTTATTAACGTTGAACGCTTAATGAAGGATTTGAACATGAAATATTTGAGAGAGGTGTTTCATTT-AA---------AAAAAATCCAACGTACCTTCAAGCGT-GTTCTATTGTGGAAGTACGAAA-TACTTCCATATTCGATACCATATTC-AAAAA-TTCGATTT-CTTGAAAATATACATGAAATTA-TCAATCTGAATTATTAATTCTAATTCCT-AAAAATAGTGAAT-----------AATAATAAGTGGTTC--TTTTTTAAATGAGTTTTAATAT--AGAATTTAAAATCTATCTCCAAA-TTTTATAATGGTC-AG

Fig 5:
>A.arg_MaSp2.2a
-GCTAAAGTAACTATTAATATAGCTTATAT-----------------CGACACATTTTGG-ATACGTATGAAAAGT-AATACCCAGAACTGTCCTCAACAGCATTAAAAACTTTGATGCCATTTTCTACACATTACAACT---GTGAACA--AGCATTTTCCATAATGATAAATTTAAAAACAAAATCAAGAAATCGTTTGACACTGAAAAT-----------TGACATTGTTTTTTGTTTTACATTCCAGACATTAAAAAAATTGGTTCATTCCAAACAAGCTCATG-TATCCCATTAACTAATAGAACACAAAACCCAACTTGTATGTGTATTAAAAGCTTTATGTGTAATCTTCAATTTTAATGAAAACTATGACAATAAATTAATTTTCTTTAAATTTTTCATCCACATCTCGTGA-TCCCCCTG--TGGGTCGCGTCCCACCTTTTGAGAACCCCTGCTCTAAACCAT-------------------------------------------------------------------------ACAACTAGATCCTTTCATAAAATTTTGGCAGTGAAAA-----AAATAATTTATGCACGGGTCTGATGCGAAAAGTTTTAACTGTTTGTTTGAAATAAACAAAAATTCGTTGTGTATAAAATCGAAAAGGCAAGAATTTCTCTTACTTTAGTAAAAATGTCTAACAACATTCGTTTCCATAATAATTACAATTAAAAATTTTTAAAAAAACTAATGAATTTGATTCGTTTGATT--ACAAAATTACTCACACAGGGAAAACTTCTAAAAATTGATTAAAATGGAAATCTTTGAAAAGAAATG------TAAAACAATTTGCATGAAAACAAGAAAAATAATTTACACTCACGAAAACAGGTGGTATTCTAACGTCATCAGAATTCTTCTGATCATTCTAAAAAAACTCACGTAATCTAGAAAATGCG-----TCACAGAAATAGACTGCATATATTGAAATAGCTGTCAGTAACACACGCAAATATATGATATAAAAAGGGGCGAAAGTGGTTGCACCGACATTCGGACGAGTTCCATTCTCAAGGAAATAATCTTCTTATAATTAATTTGCTAA-TTTTTTTTCTTATTGCTATTCCATAAGTGTAATCTTTCTGAATAAACATTGAAGCACATTGAAAGAAAGAAGTCAGTGTCTTATTTTATTCAATTCCAACTATTAGC----------TCACATTCACCCTATATACATGCATACATCTTG-TTCATATTTTCAATCGTTAATAAAAT-----------ACTGTCTATTCATTCAGTCAAGTTGAAG----TAAATTTTTTGGACTTGTAGTGGATGACACTTGATGTT---------AATATAGTTTTTTCAAATATTAATTCATTAATTTTTTATTAATTATTTA--AAAAATGAC--------------------------------------------------------------------------------TTTCTCGCCTTTATAATAGTTACGATTGCTAGGTCGGGATAACCTG-----------GTTGGTAGGGCATTGGATTTGCATCCCTTGGACTGCGAGTTCGAACCTTGTCGCAAAGTTTTTCATACAGGAATTATACTACTGGGAGAACATACTATTCTGGCCTATGAAGCTAATGCC-ATAGTACTTCCCAACCAGTGAGTCGTCGGAGAT---TTTAAAGCGCCAAGAGTTATGGCGAGC---------------------------------------------GTGTAAGTGCGTTGAT---------------------------GCGTCAAGTGGGTTTGAAGGCTTTGTTTTGCTTGCTGCATTAAGTTAATCAGACGGTTTTGCTTGTGCG------------------TTTTGTCAAGGGAGTGATGGCTTTGTTTGCTGGTAGATGGCGCCACGG---------CAGATCAGAAGGTTACGTTGTCAAGGTACCAATGTGACATATGAA
>A.aur_Masp2.2a
ATCAAAAATGAGTGATGAAACGC-------------------------------ATCTGC-AAACATACGACATGA-AATATCTTTAAA-GTTTTTAATTAACTATGCATCTATTATAATATTTTGAAACAAATGAATCT---GATATAT--TAAAATTATTATTGTAGTAAATTTCTAGGTTTTTTTTTCAATTTCTCGAAAGATAGGATA--------TTTAGATAGTATTAGACATGTACTTTCATGTACACCACACAAATCATTTACTCTTCTAAAAAATTCGT-TCTTTTTCAATATCATAAAG---AAATATCATAAAGTAAATATATAAATTATACTGATTCCAGTAAGGAAAATTATTAAAA--GACAATTAAAAAAGAATATTTTTCAAAGCAATCAAGAAAAAAAGTTGA-TTGTTTTGATTTAGGCAAAACTATGCTTTTGAAATATAATGCTTTAAACCTT-------------------------------------------------------------------------ACAAGTAGATCCTCCCATAAAATTTGGGCAGTGATAA----AAAGAACCTTACGCACGACTCTCGCGCGAAAATTTTCAACTGTTTGTTTGAAATATATAAAAATTTGTTTTATCTAAAATAGAAAAGGCTAGAATTTCCTTT-CTTTAATAAAAATGTCTAAAAATGCTCGTTTCCATAGTAATTGCAATTTGAAATTTAATAAAAAAATACTGAATTTGATGCACTTAATT--ACAAAATTACTCATACAAGGAAAACTTCTAAATATTGAACAAAATTGAATTCTTTCCAAAGAAATG-------GAAACGTTTTGCATGGAAAGACCAAAAGTAATTTACAGTCACGCAAACAGGTGATATTCGAACGTCATCAGAAATCGTCTGATCATTCGAGCAAATTCTACAAAAAC-AGATAACGTT-AGCGTCACAGAAATAGGTTGCATATATTGAAATAGCTGACACTAAAACACGCAAATATATGATATAAAAAGGGGCAAAAGTGGTTGCAATGACATTCGGACGAGTTCCATTCTCAAAGAAATAATCTTCTTATAATTAAGTTTCAAA--ATTTTTCCTTATTGCTATTCCATATTTGTAATCTTTCTGAATAAACATTGAAGCATATTGAAAAAGAG------------AAGTCAGTGTTTTATTTATTTATTTA----------TTTATTT---------------------------TGCATTATATTAGATGATAATAATACT----------CTTACACACCTGTGCCATCTAACTTTTAACTTTTGGATTTTTTTTCTTACACACTGGAGCACAAATCGTTAACAAAGGAAAGGTGACGGCTTTACAATTAGAGTATTTACCATCTCATATTCTCTTAGTTTGCGTCGAAGGAAATGGACATTTTTATTTAGGTCAACA----AACTGATTAACCAAATTAATAAGCGAAA-CAAAGGTCTACAA--------------------ATTTTCATTAAACAATTATGAACAAAAAATTTTTTT------CGAAGTAGCAATTGACTTTTATGTTTTTCAGTATGCTAATTTCAAATATGTCATTCATTTTTTTCCATCACATAACAGTTTTCTGAAAA------------------------TCGCATTTGAAAATTTGGAAAAATAACGTCTTATATACCATATAAATAATTTCTAGGAAGTAAAACGAAGTAATAAGTAAGAAG-TTTTA--TTTGAAAAATTAATTTAATACTCAACATACATATTTAGAATCCATATTACTGAGCCTTTTACTGTTATTAATACAAAAGCCAAAGATTTTGGATAT-------------TCCCCAATGGCCGTATAAACTCAAGTT----TA--------TAAAACTTTCTAGTACATTTTTCTTTTGTGTTGAATACTCCATGTGGAAACA------------------------------------------------------
>A.arg_MaSp2.2b
ATCTTTGTCTTATTGAAATATCATTGAGTATTCTGAACTTTTTAAT-TCTAAAACGCGCT-TAAAGGAATTTATGC-AGTAAGTTTGAATGATATCATTAAAAATAACAATGTAACAATATTTTGCGACAAACTTTTCAT---ATATTTA--CGAAATTTGTAC-----------CCCCAAAGATACGTGTTAAATTTCTTTCAGTAAATTG----------------TTAGAGCTATTAAAAATTTTCTAGAAGAATAAAGTTGGTTGGAGAATATCTACGTTTAA--AAAAAAGCATTCAAATGAAA---TAAGCATGTGTGTTACAGAAATTGAGGATTTCATA------ACGTGGAATGTATAAAT---------------GAAAGCCCTATAAAAGTTTTTAACCATTAAATTGA-GTGAATTTAACCGTGTATATATATATATATATATATATATATATATATATAT----------------ATATATATATATATATATA-------------------------------------TATATATATATATATATATATATATATATATATATATATATATATATA-TATATATATA---------TATATATATATATAATATCAGTGGACATAAATCC----------------AATTCATGCAATAAATAAAT---------------AAAAAATCTATAGATATTTTATCCAATTTTAATTTTAACATTAAAATTAATTA-AAAATGATAAAATAGAT------------AAAATAATTATAAGATTAAAAATATTTTTGAAAACCGAAAGAAATT--------AAAAAGAAAATTCATTGCTAACATTCATGTGTGGAAAGCCCACGCGGCAGTTTAAAATCAAGCGAACAGGTGATATTCACACGTCACAAAAAACCTTGTAATCATTCTAGAATGTTCTACATAAAGAAAATAATATG-AGAAGCACAGAAGTGGGTTAAGAATGTTGAAATAGCTGGCACTGATGCACGCAAATTCATGATATAAAAGGGAGAGAAAGTTGTTGCAAAGACATTCGGACGAGTTCCATTCTCAAAGAAATAA---TTTCGAGAATGATTTCAATC----CTTTTATTACTGTATTGAGAAATTTCTAATTTTTCTGAATAAATTTTGAAGCATATTTAACAG-----------GTC-GTCTGCGTTTATTTTTTGAATTGTTATAGTTAGATGTAAAATGCTTTGAACATTTTTTCATAAAAATTTATGTCCTTTTACATATTATATTTACACA----------ACCACTGAAACGTTGAAATTAATTC---------GATATTTTAAATAAAAATAGTA----ATTTGTCATT---------TTTGTTTCATATAAAAATAGGACGGCATCAGCAATC-----------------AATCGGAGG--GTGGATCAATAGATTTT-----------------TAAAAGGCCTTTTGCACTATGCG-CGAAAATATGCTTTTAG---------ATCTTACATTTTGACTGTTACAAACTGGGTGGGTCA-------------CAGAAAAGTAACAGTTATTTGCACACCTTGAAAGAAAAAATTACGACTCGCAATTTGTTTACTTAAAA----------------------GTCAACATTGTAAAATTTAGTATTGATATGATTTAATTTTGATAACTTTTAAGAATATTTATTT-TTTCTAATATTTAAAAA---AAATCATATCAAATATGCGACA------------------------AACGATTGCGTCCACATCTTCAAAT-----------------CTAAT----TTTGAACTAAATTTGAAGACTTTCGATG--------------ACTGGGGGGAGGTGTGCATGCTGTGTA--------------TGCTATTTCACAAAAAAATGACATTTCCTTTTTAAATATCCTTTGTCAATAA---------ATAAATGGACGAAGACGGTGTAAA---------------------
>A.arg_MaSp2.2c
TTATGAGATGTAGGAAAATATGGTAGGTATCAATTGATCTTCCAATATTCCAAACACTCT-TCAAGAACTTTATAA-AAAAGGCTTTAATGATTTCGTTAAAAATTATAATTTGTAAAAAATTCCCAATAATTTA-AAAT---TTATTAA--AGAAACGTATATGAATTTAA---------AAATACCTGTTAAATTTTCAAAAATACTTCG--------------CTGAAAAAGTTCTAGAAACTTATGAGGTCTATGAAAATATCTAAGGTATCAATTAAATTTT------TTCCGAAACCTTACAA---AAAAACTTTATGCG-AACAACTTAATCATTTCAAT----------AAAAGGATTATA---TAACATAACTACGAAATAACTTTAAAATTTATTTAA-AAATTTTTAAACTGTAATCAAAATAAATACCAGAAAATGTTCCAAAATATTTTTAAAAATATTTGCAAAACAATTGCAA-AAACACACAACTTTGAATAA---AAAATTATTTTGAATAACAACACTTATGTT---TAAAAAAATATGCAGAGTCAAAAATCGCGCATTTAAAATATACAAATAACC-AAAAGCAGGAATGCGGTGGATGCTTTCAAAAGTTTATTTGAAACATATTT----------TCTTTAAAACTCTGAAGAATATATTTCCGTTTTCTTTATCAAAAATACCCTAACTT-----------------TTTCAATTTTAAATGTCATTT--AAAATAAAAGAAGGATGTTGATCATC-AAAAAAACTTGATAATTCTGAAATATTGCTAAAACTCTGAATAAGA---------AATT-AAAAAGA-------GAATATTAATCGCTACCTGCACGAGAAGAAGTTTAAAATCACGCGAACAGGTGATATTCACACGTCATGAAAAACCTTGTGATCCTTCGAGAAAATTCTGCAGGCCCAAAATAGCGTT-AAAAATAACGAACCAGGCTACGCATGTTGAAATAGCTGGCACTGATGCACGCAAATTCATGATATAAAAGGGAGAGAAAGTTGTTGCAAAGACATTCGGACGAGTTCCATTCTCAAAGAAATGATATTTTTGTAACTGATGGCAAAATTCTTTTAATGTATTGCTATTCCATATCTGTAATCAAAGTGAATAAATTTTGAAGCATACGAATAAG-----------GTCTGACTTTGTTTACTTTTGGAAA-TTTA----------TGTAACATAATTAAGGTTT-------------------------------------------------------------------------------------------------------------------------------------------------------------------------------------------------------------------------------------------------------------------------------------------------------------------------------------------TGCTAAAAGATTTATCTCGTGAATACGGAATTAAAATTCGATACATATAATTATATTGATCAGATTCAGTCATACATGCTTAAAAC-CAAAAGAATTTTATTCA-ATAACTAAAATT-TATGGTTTTAAATATTAGTAAGCAGATTAACAT-TTCATACTGTATGAAAATTCAGACCGAATCATACATTTTTCC-TTTTTTTCTTTTTACGTTATCTTTATAATGAACTTAAACCTATGAAA-----------------------------------AAATTCGTAAATCTTCAGTATAAGCAACGTATTATTTAAAATATATAATTAACCTCGAGTG--------------CATTAATTGCTCGTGAAGTCATATCATTCATTCCAAATCATGATTCGAAAGGTTATTCTAACACAGGGGAAAAGAAATTCTAACGATGGATGATACA--TAATTAT
>A.arg_MaSp2.2d
TTATGAGATGTAGGAAAATATGGTAGGTATCAATTGATCTTCCAATATTCCAAACACTCT-TCAAGAACTTTATAA-AAAAGGCTTTAATGATTTCGTTAAAAATTATAATTTGT-AAAAATTCCCAATAATTTA-AAAT---TTATTAA--AGAAACGTATATGAATTTAA---------AAATACCTGTTAAATTTTCAAAAATACTTCG--------------CTGAAAAAGTTCTAGAAACTTATGAGGTCTATGAAAATATCTAAGGTATCAATTAAATTTT-------TCCGAAACTTTAC-A---AAAAACTTTATGCG-AACAACTTAATCATTTCAAT----------AAAAAGATTATA---TAACATAACTACGAAATAACTTTAAAATTTATTTAA-AAATTTTTAAACTGTAATCAAAATAAATACCAGAAAATGTTCCAAAATATTTTTAAAAATATTTGCAAAACAATTGCAA-AAACACACAACTTTGAATAA---AAAATTATTTTGAATAACAACACTTATGTT---TAAAAAAATATGCAGAGTCAAAAATCGCGCATTTAAAATATACAAATAACCAAAAAGCAGGAATGCGGTGGATGCTTTCAAAAGTTTATTTGAAACATATTT----------TCTTTAAAACTCTGAAGAATATATTTCCGTTTTCTTTATCAAAAATACCCTAACTT-----------------TTTCAATTTTAAATGTCATTT--AAAATAAAAGAAGGATGTTGATCATC-AAAAAAACTTGATAATTCTGAAATATTGCTAAAACTCTGAATAAGA---------AATTAAAAAAGA-------GAATATTAATCGCTACCTGCACGAGAAGAAGTTTAAAATCACGCGAACAGGTGATATTCACACGTCATGAAAAACCTTGTGATCCTTCGAGAAAATTCTGCAGGCCCAAAATAGCGTT-AAAAATAACGAACCAGGCTACGCATGTTGAAATAGCTGGCACTGATGCACGCAAATTCATGATATAAAAGGGAGAGAAAGTTGTTGCAAAGACATTCGGACGAGTTCCATTCTCAAAGAAATGATATTTTTGTAACTGATGGCAAAATTCTTTTAATGTATTGCTATTCCATATCTGTAATCAAAGTGAATAAATTTTGAAGCATACGAATAAG-----------GTCTGACTTTGTTTACTTTTGGAAA-TTTA----------TGTAACATAATTAAGGTTT-------------------------------------------------------------------------------------------------------------------------------------------------------------------------------------------------------------------------------------------------------------------------------------------------------------------------------------------TGCTAAAAGATTTATCTCGTGAATACGGAATTAAAATTCGATACATATAATTATATTGATCAGATTCAGTCATACATGCTTAAAAC-CAAAAGAATTTTATTCA-ATAACTAAAATT-TATGGTTTTAAATATTAGTAAGCAGATTAACAT-TTCATACTGTATGAAAATTCAGACCGAATCATACATTTTTCCTTTTTTTTCTTTTTACGTTATCTTTATAATGAACTTAAACCTATGAAA-----------------------------------AAATTCGTAAATCTTCAGTATAAGCAACGTATTATTTAAAATATATAATTAACCTCGAGTG--------------CATTAATTGCTCGTGAAGTCATATCATTCATTCCAAATCATGATTCGAAAGGTTATTCTAACACAGGGGAAAAGAAATTCTAACGATGGATGATACA--TAATTAT
>A.aur_Masp2.2b
GTATAAGATTTATGAAAATATCTTCGGTATCAATAAATTTTTCAATTTATCAAAACCAGC-TAAAGTATTATATGC-AAAACGTCTTAACAATTTCATTCAAAATAATAATTTATAAAAATTCCGCAATAATT-------------TTAA--AAGAACATATAAGAAGATAC----AAAAAAAAAATCTGTTAAATTTTTAAAAATATTTCTTAAAAATATTTGAAATGCAAATATTTAATAAACTTCTGAAATCTATGAAAATATCTTAGGTATCAATTAATTTTT---ATACTCCAAAACGCTGCAA---AAGAACTTTATACGAAACAGCATAAGGATTTCAAT----------AAAAACAATAAAT--TAACATAACTACTAAATAATTTTAAAATTTATTGAAGAAACATTTAAAATTTAATAGAACGAAATGCCTGCTAAATTTTAAAAATATTTGACAGGAAATTT----------TACAG-AAAAAAATTTATTAGAATAAAATAAAATTGCTTTGAATA----CGCTTATATT--AAAAAAACATATGCAATGGCAAAAATCGGGCATTTAAAATATATAAATAGCCAATTAACA---------CTGATGTTTTCAAAAGCTTATTTGAAACATA-TT------------TTTAAAATTCTGCAGTATATATTTGAGTTTTCTTTATCAAAAATGCCCAAACAC-TTTTTCGCAATTGTCACACCAATTTTAAATGTCATTTAAAAAATATAAAAAACATGCTGATAATT-AAAAAAATTTATTAAAATAGAAATAATGCTAAAACTCTTATGAGGAT--------AAAAAAAGAAAA-------GAATATTAATCGTTTCCTCCACGAGCAGAAGTTTAAAATCACGCAAACAGGTGACATTCATACGTCATGAGAAACCTTGTGATCATTCGAGAATATTCTATGGACTCAAAATAGAGTT-AAAAATAATGAACTAGGTTATGAATGTTGAAATAGCTGACATTCATGCACGCAAATGTATGATATAAAAGGGAGAGAAATTTGTTGCAAAGACATTCCGACGAGTTCCATTCTATAACAAATAATGTTCCTGTAAATGATTACAATA-TATTTTAATGTCTAATTATGGCACATTTGTAATCTTTCTAAATAAATTCTGCATCATATTAATATG-----------GTCTGTGTCTGTTTATTTTTTGAAAATTTA----------TGTAGCATAATTAAGGTTTTCCTGAATAAATTT-CTCTTGTTTCGATTCGATTATGATATC----------TTGACTCACATGCTCATTCCGATTC---------GAATTTTTGTACTTGTCAAAG-----TTTTTTTTTG---------TATTTTATGTTTTTAAATTTCGGATCTTCTACATTCCTGAATATATTCACCAGAGTTGGTGT--ATGATTAATTATATTTTATTCAACATTATAACACGATAATGACTACAATAATTTGTA-TTTAAACCTATTAGCAATTCTACCCTCTGATCCATTTTTACTAAAGCGACACGAGTGAAATC----------------AGCAGAAAGATTTATCTCTTGAATACGTAAATGAAACTCCATATATATAATTAAATCGATTAAATTCAATCAATCCCACTTAAAAT-TAAAAGAGTTTTTTACGTATGATTAAAATT-TATGGATTCAAATATTACTAAGCAAAATATCAT-TCTTTATTGTATGAAAATTCAGACTGAATCTTGTATTTTACC-TTTTA-----TTTACGATTTCTTTATATTCATCGTAAATCTGTAAAA--------------------------------AAAAAGTACCGAAATCTTCAGTATAATCTCTGTAGGATTCAAAACGTAGAATTTATCTCAAGTG--------------CATTAATTGCTCATAAATGCATATCTTTCATTCCAAATCATTATCCGAAAGG---------AATGAAAGAAAGTGAATTCTAAAACTGGATGATGAAAATAATTAT
>A.aur_Masp2.2c
-TATAAGATTTATGAAAATATCTTCGGTATCAATAAATTTTTCAATTTATCAAAACCAGC-TAAAGTATTATATGC-AAAACGTCTTAACAATTTCATTCAAAATAATAATTTATAAAAATTCCGCAATAATT-------------TTAA--AAGAACATATAAGAAGATAC------AAAAAAAATCTGTTAAATTTTTAAAAATATTTCTTAAAAATATTTGAAATGCAAATATTTAATAAACTTCTGAAATCTATGAAAATATCTTAGGTATCAATTAATTTTT---ATACTCCAAAACGCTGCAA---AAGAACTTTATACGAAACAGCATAAGGATTTCAAT----------AAAAACAATAAAT--TAACATAACTACTAAATAATTTTAAAATTTATTGAAGAAACATTTAAAATTTAATAGAACGAAATGCCTGCTAAATTTTAAAAATATTTGACAGGAAATTT----------TACAG-AAAAAAATTTATTAGAATAAAATAAAATTGCTTTGAATA----CGCTTATATT-AAAAAAAACATATGCAATGGCAAAAATCGGGCATTTAAAATATATAAATAGCCAATTAACA---------CTGATGTTTTCAAAAGCTTATTTGAAACATATTT------------TTTAAAATTCTGCAGTATATATTTGAGTTTTCTTTATCAAAAATGCCCAAACACTTTTTTCGCAATTGTCACACCAATTTTAAATGTCATTTAAAAAATATAAAAAACATGCTGATAATTAAAAAAAATTTATTAAAATAGAAATAATGCTAAAACTCTTATGAGGATA-------AAAAAAAGAAAA-------GAATATTAATCGTTTCCTCCACGAGCAGAAGTTTAAAATCACGCAAACAGGTGACATTCATACGTCATGAGAAACCTTGTGATCATTCGAGAATATTCTATGGACTCAAAATAGAGTT-AAAAATAATGAACTAGGTTATGAATGTTGAAATAGCTGACATTCATGCACGCAAATGTATGATATAAAAGGGAGAGAAATTTGTTGCAAAGACATTCCGACGAGTTCCATTCTCAAACAAATAATGTTCCTGTAAATGATTACAATA-TATTTTAATGTCTAATTATGGCACATTTGTAATCTTTCTAAATAAATTCTGAATCATATTAATATG-----------GTCTGTGTCTGTTTATTTTTTGAAAATTTA----------TGTAGCATAATTAAGGTTTTCCTGAATAAGTTT-CTCTTGTTTCGATTCGATAATGATATC----------TTGACCCACATGCTCATTCCGATTC---------GAATTTTTGTACTTGTCAAAGGTTTTTTTTTTTTTG---------TATGTTATGTTTTTAAATTTCGGATCTTCTACATTCCTGAATATATTCACCAGAGTTGGTGT--ATGATTAATTATATTTTATTCAACATTATAACACGATAATGACTACAATAATTTGTA-TTTAAACCTATTAGCAATTCTACCCTCTGTTCCATTTTTACTAAAGCGACACGAGTGAAATC----------------AGCAGAAAGATTTATCTCTTGAATACGTAAATGAAACTACATATATATAATTAAATCGATTAAATTCAGTCAATCCTACTTAAAAT-TAAAAGAGTTTTATACGTATGATTAAAATT-TATGGATTCAAATATTACTAAGCAAAATATCAT-TCTTTATTGTATGAAAATTCAGACCGAATTCTATTCCCAAAT-TATTA-----GATACTGTAATCCTAAAAATGTAATCTTTCCTCTAAA-------------------TATTCTGATTTTCAAGAAAAATAAAGATTTTTGTTAATAATCATGTTTGCTTCTCGGGTGAGAATAAAACGAAATTAGAAATACAAAGTGTCTTCACTACTTCGAGCCTGCATTTTACTTAAACCAAAAATATGTTACACACA---------CACACACACACACACACACACACACACACACACACACATATATAT
>A.aur_Masp2.2d
GTATAAGATTTATGAAAATATCTTCGGTATCAAT-AATTTTTCAATTTATCAAAACCAGT-TAAAGTATTATATGC-AAAACGTCTTAACAATTTCATTCAAAATAATAATTTATAAAAATTCCGCAATAAAT-------------TTAA--AAGAACATACAAGAAGATAC------AAAAAAAATCTGTTAAATTTTTAAATATATTTCTTAAAAATATTTGAAATGCAAATATATCATAAACTTCTGAAATCTATGAAAATATCTTAGGTATCAATTAATTTTT---ATACTCCAAAACGCTGCAA---AAGAACTTTATACGAAACTGCATAAGGATTTCAAT----------AAAAACAATAAAT--TAACATAACTACTAAATAATTTAAAAATTTATTGAAGAAACATTTAAAATTTAATAGAAAGAAATGCCTGCTAAATTTTAAAAATATTTGACAGGAAATTT----------TACAGAAAAAAAAATTATTAGAATAAAATAACATTGCTTTGAATA----CGCATATATTTAAAAAAAACATATGCAATGGCAAAAATCGGG-ATTTAAAATATAT-AATAGCCAATTAACA---------CTGATATTTTCAAAAGCTTATTTGAAACATA-TT------------TTTAAAATTCTGCAGTATATATTTGAGTTTTCTTTATCAAAGATGCCCAAACACTTTTTTCGCAATTGTCACTCCAATTTTAAATGCCATTTAAAAAATATTAAAAA-ATGCTGATAATT-AAAAAAAATTGTTAAAATAGAAATAATGCTAAAACTCTTATGAGGAT--------AAAAAAAGAAAA-------GAATATTAATCGTTTCCTCCACGAGCAGAAGTTTAAAATCACGCAAACAGGTGACATTCATACGTCACGAGAAACCTTGTGATCATTCGAGAATATTCTATGGACCCAAAATAGAGTT-AAAAATAATGAACTAGGTTATGAATGTTGAAATAGCTGACATTCATGCACGCAAATGTATGATATAAAAGGAAGAGAAATTTGTTGCAAAGACATTCCGACGAGTTCCATTCTCAAACAAATAATGTTCCTGTAAATGATTACAAAA-TATTTTAATGTCTAATTATGGCACATTTGTAATCTTTATAAATAAATTCTGAATCATATTAATATG-----------TTCTGAGTCTGTTTATTTTTTGAAAATTTA----------TGAAGCATAATTAAGGTTTTCCTGAATAAGTTT-CTCTTGTTTCGATTCGATAATGATATC----------TTGACCCACATGCTCATTCCGATCC---------AAATTTTTGTACTTGTCAAAG-----TTTTTTTTTA---------TATGTTATGTTTTTAAATTTCGGATCTTCTACATTCCTGAATATATTCACCAGAGTTGTTAT--ATGATTAATTATATTTTATTCAACATTATAACACGATAATGACTACAATAATTTGTA-TTTAAACCTATTAGCAATTCTACCCTCTGTTCCATTTTTACTAAAGCGACACGAGGGAAATC----------------AGCAGAAAGATTTATCTCGTGAATACGGAAATGAAACTCCATATATATAATTAAATCGATTAAATTCAGTCAATCCTACTTAAAAT-TAAA--AGTTTTATACGTATGATTAAAATT-TATGAATTCAAATATTACTAAGCAAAATATCAT-TCTTTATTGTATGAAAATTCAGACCTAATCTTATATTTTACT-TTTT------TTTACGATTTCTTTATATTCAACGTAAATCTATAAAA---------------------------------TAAAGTTCGTAAATCTTCAGTATAATTTCTGTAGTATTCAAAACGTAGAATTTATCCTAAGTG--------------CATTAATTGCTCATAAATGCATATCTTTTATTCCAAATCATTATCCGAAAGG---------AATGATAGAAAGTGAATTCTAAAACT-GACGATGCAAATAATTAT
>A.tri_MaSp2.2b
------------------------------------------TAATATCACAAAACCTGC-AAAAAAACTTTAGGCAAAAAAATCTTAATAATTCAAAAAAATATCATAATTTATAAAAATTTTGCAATTGTTTTTACATTTATTTTTAA--AAAAACAT-TAAAAAAATACA---AAAAAATACATTTGTTAAATTTCTAAAAATATTTCTTAAACACACTTTAAATGAAAACAGTTAATAAACTTATGTTTTCTATGGAAACATCTTAAGTTTTAATTAATTATT---ATACAACAAAAAGCAGCAA---AAGAGCTTTATGCGAAAAGATATAATGATTTCGAA----------AAAAATAATGTTT--TGAAATAACAGCAAAATAATTTAAAGGTTTACTGAAGGAACATTCAAAATTTAATAGCAATAAATTTTG-TAAAATTATAAAAATATTTCAAAAAAAAATT------------AAG-AAAATTATTTGAATGAATAAAATAAGATTGCTTGCATTA------------------------------------AAAAGAAGGATATTTAAAATATTTGAGTCGCCGACAAACAAGGATGCGAAGGATGTTTCCAACAGTTTATTTGAAACATATTT----------TTATTTTTATTTAACA------TGTTGATTTTTCTCAATCAAAAATACCCAAAACT-TTCTCCCCGATTATCGTTTTAATGTTAAATGTCATTTCAAAAATATAAAGAAGATGCTGCAAATT-AAAAACATTTTTTCAAACAAAAATACAGCTAAAAATATTATTAAGAT--------TTAAAAAAATAATATTTATGAATACAAAATCTAGCCACCACGAGCAGAAGTTTAAAATCACGCAAACAGGTG-TATTCACACGTCACGAGAAACCTTGTGATCATTCGAGAATATTCAACGGCCCCAAAATAGAGTC-AAAAA--------CAGGTTACGTATGTAGAAATAGCTGACAGTGATGCACGCAAATGCATGATATAAAAGAGAGAGAAAGTTGCTGCAAAGACATTCGGACTAGTTCCATTCTCAAAGAAATGAAGTTCTTTTAAATGATTGCAAAA---------TGTATCACCATTGCATATTTGTAATTAATCTGAATAAATTATGAGGCATATTAGTAAT-----------GTCTAATTCTTTTTCTTCTTCAAAA--TTA----------CATGTCAGATTTAAGGTTTTCCTAAATAATTTT-TTCCTTTTTTAAATGAATAATCATATT----------TTGACACACATGTTTTTTACGATAC---------GAATTTTTATCCATACAATCGGAAATTCTTACGATT---------CAAATTT----------TTTCGGATCTTTTCTTTTCATGAATATATTTTCCAAAGATAATTT--ATTATTACATATTCTTCATTCAACATAACAACATTATATTGACTGAAATAATTTTAA-TTTACACC----------TTGGCCCTGTGTTCCATTTTTAACAGTATGACTTGAGTGAAATC----------------AGCAGAAAGAGTTGTCTCGTGAATACGTAATCGAAACTCGA----TATAATTAAATCGATTGAATTCAATCAATAATATTTAAAAG-TACAACATTTTTATATGTGTAATTAAAGTT-TATGATTTCAAAAGCTAGTGTGCAAAGTATCAT-ATCTTACTGTAAGAAAACTCAGCAGAATTTGTAACATTCATT-TGAAA-----CATTGAATATTACAAGAGTTTACTCAATATCTTTGAA-----------------------------------------CTAAAGAATCCATGTAGTTCTTACTTTCTACAATCTGGAATAATGAGAGACGATA--------------AATTAGGCTTTTATCCATCTAAAATT----------------------------------AAAAATAAATAAAACTACAACTATAGTGAGAGCAATACCTCTTATT
>A.tri_MaSp2.2a
TTATGAGATCTATGAAAATAACTTAGGTATGAATCAATGCTTCAATATTTCACAACCTAC-TAAAGGATTTGATGC-AAATCTTCTTATTTATTTCATTAAAAATGATAATTTATAAAAGCTTCGTAATAATTTATAATT---TTATTGA--AGTAACACGTAAAAAGATAA------AAACTATATTTGTTGATTTTTAAAAAG------------ATATTTGAAATGATTATATTTTATAAACTTATGAGATCCATGAAAATATCTTAGGCATCAATTAATTTTTT-GATATTACAAAAC-CTGCTA---AAAAACTTTAGGAAAAAAGTCTTAATGATTTTATT----------AAAAAATACAGTT--CATAAAAATT-TACAATTATTTTTAAATTTATTCTTTTAAAATATATAAGAAAATGGAAAAAAATATCT-TAAATTTCTAAAAATATTTGTTAAAACATTT----------TAAAT----------------------------------------------------------------------------GAAAACAGATAA-----------TAAACT---------TATGTGATCAATGAAAATATCTTAAGTATCAATTAATTATGATAC------------TACAAAACGCTGCAAAAAATTTAT------------GCGAAAATACTTAATGGCGATAATTAAAAAAACATATTCAAACAGAAATCTTATGT--AAATTAAAAAACTAATG--AATAATG-CTAAATAAT-----GAAAAATAATACAGTTAAAACTGATATAATGAT--------AAAAAAAAATAT---TTATTAATACGAAGTCTAGCCTCCACGAGCAGAAGTTTGAAATCACGCAAACAGGTGATATTCACACGTCATGAGAAACCTTGTGATCATTCGAGAATATTCTACGGACCCAAAATAGAGCT-AAAAATAATGAACTAGGTTACGTATGTTGAAATAGCTGACAGTGATGCACGCAAATGCATGATATAAAAGAGAGAGAAAATTGCTGTAAAGACATTCGGACTAGTTCCATTCTCAAAGAAATGAAG-TTTTTTAAACGATTACAAAA-TGCTTTAATGT---ATTACCATGTATCTGTTATTAATCTGAATAAATTATGAAGCATATTAATAAG-----------GTCTAAGTCTGTTTA-TTCCAGAAAATTTA----------CATATCATAATTAAGATTTCCCTAAATAAGTTT-TTCTTGTTTTGAATCAATAATCATATC----------TTGACACACATGTTTTTTACGATCC---------GAATATTTGTACGATCCGAAT-----TATCTTTTT---------------------------CTTCGGATCTTTTCCGTTCCTGAATATATTTTCCAAAGATAATAT--ATAATTAAATAT-TTTTATTCAACATTGCACCGTGACAATGACTACAAATTTTTTAA-TTTAAACC----------TCTGCCCTGTGTTCCATTTTTAACAATGTGACGCGAGTGAAATC----------------AGCAGAAAGAGTTATCTCATGCATACATAATCGAAACTCGATACGTATAGTTAAATCTATTGATTTCTGTCAATCATATTTAAAAG-TAAAACATTTTTATGTGTGCAATTAGAGTT-TATGTTTTCAAATGTTAATGAGCTAAACTTCGT-ATCTTATTGCATTAAAATTTAGACCGAATCCTGATTTTT----TATCA-----TTTTACGATTTTTTATAATTAACTGAAATTTATTAAA-----------------------------------AAAATCCAAAATCTTCAGTATAATCATCGTTGTATTCAAAACGTAGAATTTATCTCAAATA--------------CATTAATTGCTCATTAATACATTTCTGTCACGCAAAATCCTGATCTGAAAGT--------------TAAGTAGAGAATTTTAACACTGAATGATACAATTCTTTAT
>A.aur_Masp2.2e
TCCTAAAATG---GCAAAAATTTTCTGAATAATGTGTTTCTTAATTGGTTTACAATAAGCATTCTGAACATTACGG-AAATCATCTTTCCTTTCTTAAAGTTAAAAAAAAAAAAAAAAACTTTTTTTACCAGT---------------------AAGCGTTTCTGAAGATAAA---AATAATTTAATTCGTCTACGGAAGAAAAATTTCTCTCAAACAAAATGAAAGAAAAAAAAATTTATAAACTTATGAGATCTATGAAAATATCTTAGGTATCAATTAATTTTTT-AATATTCCAAACAGTTGT-A---AAGAACTTTTTGCAAAACATCTTAATGATATTAAT-------GATAAAATTTACAATT--TATAAAAATTTCGCAATAATTTTTAAATTTTTTAAAGAAACATATAAA--GGAATGCAACAAAAATCTATTATTTCTTTAAACTTATTTAAAATAAAAAAA-----------------------------------------------TTTCATAA------------------------------------AAAAGCTGAGCA-----------CAAAATGCAAGTTAATAATAATTCGACGGAAATTTTCAAAATTTTATTTTAAGCATAAAT------------TTTTATATTTTAGAGTATATCTACTAATTTTTTTAGCC-AAAATGAATAAAGACTTTCTTTACAATTACAATTTCGATCTGATATTCATTTAAAAAATGATAAAAAATATACTAGTAAAT--TTAAAAATTGTTAAAAGAGAAATGCTGCTAAAACTTGTATTAAGAT--------TTAAAAAAAATGTATTCATTAATACGGAGTCTAGCCTCCACGAGCAGTAGTTTAAAATCACGCAAACAGGTGACATTCACACGTCATGAGAAACCTTCTGATCACTCCAGAATATTCTACAGAAACAAAACAGAGTT-AAAAATAATGAACTAGGTTATGAATGTTGAAATAGCTGACACTCATGCACGCAAATGTATGATATAAAAGGGAGAGAAAGTTGTTGCAAAGACATTCGGACGAGTTCTATTCTCAAAGAAATAATTTTCTTGTAAATAATTATAAAA-TATTTTAATGTCTAACTATGGCACATTTGTTTTCTTTCTAAATAAATTCTGAAGCATATTAATACG-----------GTTTG--TCTGTTTATTTTTTGAAAATTTA----------TTTAA------------------------------ATTTGTTTCTAATCGGAATTTATATCATTTTAATGTATCGGACACATTTTTACTCTAATTT--------------TTCGTACTTATTTGAG--------------------------TTTTCTATCTAC---CACAAATCCTTTTATATTCCTGGATATTTTCC--GGATTTTAAAT--ATGGATAATTGTACTTTGTTTAACATTCTAAAGTATTAAAGTCTACAGCAATTTGTACTTTAAATAAATTATTATTCTTCCTTTGTATTTCATTTTTCAATTCCTAATATTAGTTCTCTCTCTCTCTCTCTCTCATAATAAATACTTTATAATAATTACTTTTTAATAATAATAAAATACTTTTTATTCATTCACTCAGGTTCAAATATATTTTTTAAAACT-TGTAGTGGATTGTAGTTGATTTTAATAAAG-TATTTTTTCAAATATTAATTAATTAATTAAATT-TGTCCAGTAATTTCTATTTCGTCACGAAACTCGCCAAATGCC-ACTTAATATTGTAATTCTGTCATATGTATATACATATTTAAATTAATT-----------------GTAATTATTTAATAAAATAAAAAAAAAATTGTTTGCCTAA-------------------GTAGGAATTGACTTAAAGA--------------TTTTTTTTATATATT-ACTTGTTACTAGTATTCTCGTGTAAATTCAGAAAAG---------AAATATATCTAGTGAATATGTGCTTTGAATTCGATA---------
>A.tri_MaSp2.2c
GCCGGTACAAAAGGTTGGAAACCACTGTATTAGGGG-----------TGTCAGAGCTGAC-GCCTAAACCGAAACTGAAGCAGCGATAAAAGCAAAAACAAGGCCTATTGTTTGGTTAAGCTTTTAAACCTTCTATTCATAAGGTTATGATTTTAGGCCTTCATAATTACCAT---ACAACCATAATTCTTTTATTTAAAAAAAATGAATTTTAGATCTATCTGTGATAGATCTGTCTAGATCTATCTAAAAAGATATATGAAAATATCAGGTATCAATTAATTTTTTCAATATTCCAAACCGTTGATA---AATAGCTTTTTGCAAAACAAAATGACATTATTA------------AAAAATTATAATC--TATAACAATTTCACAATAATTTAA------TTTTAAAAAACATACAAG--GCACTTCAAAATAATTTTTTTATTTACTTAAAATTACTTTGAATGAAACAT---------------------------------------------------------------------------------------TTTTAAAAACTCAGCG-----------CAAACCTCAAATTAATAAGCATTTGACGGAAGTTTCCAAAGGTTTATTTGAAGCATAATT------------TTTTATATTTTAGAGCTTATGTATTATGTTTTT--------AAGGAGTAAAGACCTTATCTAGGGCGACAATTTCGATCTAAAACTCATTT--AAAACGATAAAGAATATGAAATAAAT---ATAGAAATTATTCAAAGAGAAATACTGTTAAAATTGGTATGATGAT--------AAAAAAAAATAC------TGAATACGAAATCTAGCCACCAAGAGCAGTAGTTTAAAATCACGCAAACAGGTGATATTCACACGTCATGAGAAACCTTGTGATCATTCGAGAATATTCTACGAACTCAAAATAGCGTTAAAAAATAATGAAATAGGTTACGTATGTTGAAATAGCTGACACTGATGCACGCAAATGCATGATATAAAAGAGAGAGAAAGTTGCTGCAAAGACATTCGGACTAGTTCCATTCTCAAAGAAATAATTTTCTTGTATATGTTTACAGAA-TATTTTTATGTCTAATATTGACATATTTGTAATCTTTCAAAATAAATTCTGAAGCATATTCATAAA-----------GTCTAATTTTTTTCATTTTTTGAAAGTTTA----------TTTAG------------------------------GTTTGTTTCTATTCGGAAATCATACCATTCTAATGTATCAGTCACATGTTCATTGTAACCC----------------------------------TTTCTACTTTT---------TATTTTCTATCTAC---AACAGAACTTTTTATATTCTTGAATATGTCCA--GAAATTTAAAT--ATTGTTAATTATATCTTATCTAGCATTCTAAATTATTAA-AACTTCAGTACATTGTAGTTTAAATCTATTGTCTGTTTTCGTTCGCATTTCATCCTTTTTATTA-AATCCATGTAAAATC----------------AGCAAAGAAATATATGTAGTGGATATGTACTCTAAACTTTATAGATATTATTAAATCCTTTTAATTCATTCATCCATATTTAAAAC---AAATATTTCTATGTGTATGA-TAAAAAT-TAAAATTTCGGATATTAGTAAGGTAAATGTACT-TCGTTAATGTATGAAAATTACGACTGAATCCGATATGTTACC-ATTTTTCTTTTAATGAATATCATTATAATTAACTTAAATCCATAAAA---------------------------------AATATTTCCAAAGTGCTAAGCCTATGATCTGTAGGTTTCAAAACGTAAAATTTGTCTCTAATG--------------CATTACTTGCCTATAAACGCGTATTCCTTATTCCAAATCATGTTCCCAAAGG---------CAAGAAGGAAAACAAAATCTTACTTTGAATTATGTA---------

Fig 7:
>A.tri_MaSp2.2c
MNWSIR-LALLGFVVFSTQTVFSAGQSATPWEN-SQLAEQFINSFLRFIGQSGAFSPNQLDDMSSIGDTLKTAIEKMAQSRKSSKSKLQALNMAFASSMAEIAVAE--QGGLSLEAKTNAIENALISAFLETTGVVNQQFVSEIKSLIYXSRLSSPQAGSRVSSAVSSLVSNG-PTNPASLANAISSVVSQVSASNPGLSGCDVLVQALLEIVSALVHILGSSSIGQI---NYAASSQYAQMVGNSVAQALG
>A.tri_MaSp2.2a
MNWSIR-LALLGFVVLSTQTVFSAGQGATPWEN-SQLAEQFINSFLRFIGQSGAFSPNQLDDMSSIGDTLKTAIEKMAQSRKSSKSKLQALNMAFASSMAEIAVAE--QGGLSLEAKTNAIENALISAFLETTGVVNQQFVSEIKSLIYXSRLSSPQASSRVSSAVSTLVSSG-PTNPASLSNAISSVVSQVSASNPGLSGCDVLVQALLEIVSALVHILGSSSIGQI---NYAASSQYAQMVGQSLTQALG
>A.aur_MaSp2.2e
MNWSIR-LALLGLVVLSTQTVFSAGQGATPWEN-SQLAEEFINSFLRFIAQSGAFSPNQLDDMSSIGDTLKTAIEKMAQSRKSSKSKLQALNMAFASSMAEIAVAE--QGGLSLEAKTNAIANALTSAFLETTGVVNQQFVSEIKGLIYXSRLSSPQASSRVSSAVSTLVSSG-PTNPAALSNAISSVVSQVSASNPGLSGCDVLVQALLEIVSALVHILGSSSIGQI---NYAASSQYTQMVGNSVAQALG
>A.aur_MaSp2.2b
MNWSIR-LALLGFVVLSTQTVFSAGQGATPWEN-SQLAEDFINSFLRFIAQSGAFSPNQLDDMSSIGDTLKTAIEKMAQSRKSSKSKLQALNMAFASSMAEIAVAE--QGGLSLEAKTNAIANALTSAFLETTGVVNQQFVSEIKSLIYXSRLSSPQASSRVSSAVSTLVSSG-PTNPAALSNAISNVVSQVSASNPGLSGCDVLVQALLEIVSALVHILGSSSIGQI---NYAASSQYAQMVGNSVTQALG
>A.aur_MaSp2.2c
MNWSIR-LALLGFVVLSTQTVFXAGQGATPWEN-SQLAEDFINSFLRFIAQSGAFSPNQLDDMSSIGDTLKTAIEKMAQSRKSSKSKLQALNMAFASSMAEIAVAE--QGGLSLEAKTNAIANALTSAFLETTGVVNQQFVSEIKSLIYXSRLSSPQASSRVSSAVSTLVSSG-PTNPAALSNAISNVVSQVSASNPGLSGCDVLVQALLEIVSALVHILGSSSIGQI---NYAASSQYAQMVGNSVTQALG
>A.aur_MaSp2.2d
MNWSIR-LALLGFVVLSTQTVFSAGQGATPWEN-SQLAEEFINSFLRFIAQSGAFSPNQLDDMSSIGDTLKTAIEKMAQSRKSSKSKLQALNMAFASSMAEIAVAE--QGGLSLESKTNAIANALASAFLETTGFVNQQFVSEIKSLIYXSRLSSPQASSRVSSAVSTLVSSG-PTNPAALSNAISSVVSQVSASNPGLSGCDVLVQALLELVSALVHILGSSSIGQI---NYAASSQYAQMVGNSVTQALG
>A.tri_MaSp2.2b
MNWSIR-LALLGFVVLSTQTVFSAGQGATPWEN-SQLAESFISSFLRFIGQSGAFSPNQLDDMSSIGDTLKTAIEKMAQSRKSSKSKLQALNMAFASSMAEIAVAE--QGGLSLEAKTNAIASALSAAFLETTGYVNQQFVNEIKTLIFXSRLSSPQASSRVSSAVSTLVSSG-PTNPASLSNAISSVVSQVSSSNPGLSGCDVLVQALLEIVSALVHILGSSSIGQI---NYAASSQYAQLVGQSLTQALG
>A.arg_MaSp2.2b
MNWSIR-LALFGFVVLSTQTVFAVGQAATPWEN-SQLAEDFINSFLRFIAQSGAFSPNQLDDMSSIGDTLKTAIEKMAQSRKSSKSKLQALNMAFASSMAEIAVAE--QGGLSLEAKTNAIASALASAFLETTGVVNQQFVSEIKGLIYXSRLSSPQASSRVSSAVSSLVSNG-PTNPAALSNTIGSVVSQISASNPGLSNCDVLVQALLEMVSALVHILGSSSIGQI---NYGASSQYARMVGQSVAQALG
>A.arg_MaSp2.2c
MNWSIR-LALFGFVVLSTQTVFSAAQAATPWQN-SQLAEQFINSFLRFIAQSGAFSPNQLDDMSSIGDTLKTAIEKMAQSRKSSKSKLQALNMAFASSMAEIAVAE--QGGLSLEAKTNAIASALASAFLETTGVVNQQFVSEIKGLIYXSRLSSPQASSRVSSAVSSLVSSG-PTNPAALSNTIGSVVSQVRSSNPGLSNCDVLVQALLEMVSALVHILGSSSIGQI---NYGASSQYAQLVGQSITQALA
>A.arg_MaSp2.2d
MNWSIR-LALFGFVVLSTQTVFSAAQAATPWQN-SQLAEQFINSFLRFIAQSGAFSPNQLDDMSSIGDTLKTAIEKMAQSRKSSKSKLQALNMAFASSMAEIAVAE--QGGLSLEAKTNAIASALASAFLETTGVVNQQFVSEIKGLIYXSRLSSPQASSRVSSAVSSLVSSG-PTNPAALSNTIGSVVSQVRSSNPGLSNCDVLVQALLEMVSALVHILGSSSIGQI---NYGASSQYAQLVGQSITQALA
>A.aur_MaSp2.2a
MNWSIR-LALLGFVVLSTQTIFAAGQAATPWEN-TQLAEDFIISFLRFIGQSGAFSPDQLDDMSTIGETLKTAIEKMAQSRKSSKSKLQALNMAFASSMAEIAVAE--KGGLSLEAKTNAIANALASAFLETTGFVNQQFVSEIKSLIYXSRLASPEASSRVSSAVSSLVSSG-PTNPAALSNTISSVVSQISASNPGLSGCDVLVQALLEIVSALVHILGYSSIGQI---NYGAASQYARLVGQSVAQALG
>A.arg_MaSp2.2a
MNLSIR-LALLGFVVLSTQTIFAAGQAATPWQN-SQLAEQFINSFLRFIGQSGAFSPDQLDDMSTIGETLKTAIEKMAQSRNSSRSKLQALNMAFASSMAEIAVAE--QGGLSLEAKTNAIASALTSAFLETTGVVNQQFVSEIKGLIYXSRLASPQASSRVSSAASTLVSSG-PANPAALSNTISSVVSQISASNPGLSGCDVLVQALLEIVSALVYILGSSSIGQI---NYGAASQYTQLVGRSVAQALG
>A.vent_MaSp2a
MSC-SR-LALAFLALLCTNALFVAAGGPTPWDS-PNMAEAFMNNFMSGIANSGAFSGDQMGDMQDIAGTMQDSVNKMASTGRSSKSKLQAMNMAFASSMAEIAAAE--AGGSSMAAKTSAITNALRGAFLQTTGVSNEQFINEIATLINXSRLSSPAASSRVSSAVSSLVSSG-PSNPAALSSTISSAVSQVSASNPGLSGCDVLVQALLEVVSALVHILGSSSIGQI---NYGASSQYAQMVGQSVAQALG
>A.diad_ADF3
------------------------------------------------------------------------------------------------------------------------------------------------------SRLSSPAASSRVSSAVSSLVSSG-PTKHAALSNTISSVVSQVSASNPGLSGCDVLVQALLEVVSALVSILGSSSIGQI---NYGASAQYTQMVGQSVAQALA
>A.vent_MaSp2b
MNWSIR-LALLGFVVLSTQTIFAFGQAATPWEN-TALAEAFINSFLESIGRTGAFSASQQDDMSTIGDTLKTAMEKMAQSRKSSKSKLQALNMAFASSMAEIAVAE--QGGLSIQAKTEAIASALSSAFLQTTGVINYQFVSEIKSLIYXSRLSSPAASSRVSSAVSSLVSSG-PSNPAALSSTISSAVSQISASNPGLSGCDVLVQALLEVVSALV-----------------------------------
>N.pil_MaSp1Av1
MTWTAR-LALSLLAVLCTQGMLAQAQ-NTPWSS-TALADAFINAFLNEAGRTGAFTADQLDDMSTIGDTLKGAMDKMARSNKSSKSKLQALNMAFASSMAEIAAVE--QGGMGVEAKTNAIADSLNAAFMQTTGSINSQFVNEIRSLISXSRLSSPEASSRVSSAVSNLVSSG-PTNSAALSNTISNVVSQISSSNPGLSGCDVLVQALLEVVSALIHILGSSSIGQV---NYGSAGQATQIVGQSVYQALG
>T.clav_MaSp1Av2
MTWTAR-LALSILAVLCSQGMFAQGQ-NTPWSS-TELADAFINAFLNEAGRTGAFTADQLDDMSTIGDTLKTAMDKMARSNKSSQSKLQALNMAFASSMAEIAAVE--QGGLSVEAKTNAIADSLNSAFYQTTGAVNVQFVNEIRSLISXSRLSSPEASSRVSSAVSNLVSSG-PTNSAALSSTINNVVSQISASNPGLSGCDVLVQALLEVVSALIHILGSSSIGQV---NYGAAGQATQIVGQSVYQALG
>T.clav_MaSp1Av3
MTWTAR-LALSILAVLCTQGLFAQGQ-NTPWSS-TELADAFINAFLNEAGRTGAFTADQLDDMSTIGDTLKTAMDKMARSNKSSQSKLQALNMAFASSMAEIAAVE--QGGLSVAEKTNAIADSLNSAFYQTTGAVNVQFVNEIRSLISXSRLSSPQASSRVSSAVSNLVASG-PTNSAALSSTISNVVSQIGASNPGLSGCDVLIQALLEVVSALIQILGSSSIGQV---NYGSAGQATQIVGQSVYQALG
>T.clav_MaSp1Av1
MTWTAR-LALSFLAVICTQSLFAQGQ-NTPWSS-TELADAFINAFMNEAGRTGAFTADQLDDMSTIGDTIKTAMDKMARSNKSSKGKLQALNMAFASSMAEIAAVE--QGGLSVDAKTNAIADSLNSAFYQTTGAANPQFVNEIRSLITXSRLSSPEASSRVSSAVSNLVSSG-PTNSAALSSTISNVVSQIGASNPGLSGCDVLVQALLEVVSALIHILGSSSIGQV---NYGSAGQATQIVGQSIYQALG
>C.darw_MaSp1F
MTWTSR-LALSLLVAICTQSMFALGQDNTPWSS-TGTAESFMSSFMSAAGNSGAFTADQLDDMNTITDTIRSAMDKMARSNKSSKSKLQALNMAFSSAMAEIAI-D--EGGQSVGYKTDAIADALSQAFLQTTGVVNGAFINEIRSLISXSRLSSPAASSRVSSAVSSLVSSG-PTSPAALSNTISNVVSQVGASNPGLSGCDVLVQALLEIVSALIHILGSSSIGQV---NYGATAQSTGIVSQSISQALG
>C.darw_MaSp4A
MSYLTR-LALALLAVLSTQAIFANGQ-ITPWSN-TRLAEAFINSFMSKVGYSGAFTAEQMDDMSTVSDTIMTAMDKMASSNKSSKSKLQALNMAFASTMAEIAATE--EGGQSMAVKTNAITDALSAAFLETTGQVNYQFINEIKSLVYXSRLSSPAASSRVSSTVSQLVSSG-PPNSAAVSGAISSLVSQVSASNPGLSGCDILVQALMELLSALVSIVGSSSIGQV---NYGASGQYAQLVSQAIGQAF-
>N.pil_MaSp2Av1
MSWST--LALAILAVLSTQTILAAGQARSPWSD-TATADAFIQNFLGAVSNSGAFTADQLDDMSTVGDTIMSAMDKMARSNKSSQSKLQALNMAFASSMAEIAAVE--QGGQSVGVKTNAIADALNSAFYMTTGAANAQFVNEIRSLISXSRLSSPDSSSRVSSAVSNLVSSG-PSNSAALSSVIGNAVSQISGSNPGLSGCDVLVQALMEVVSALITILSSASIGQV---NYGAASQAAQAVSQSIMQAF-
>N.pil_MaSp2Av2
MSWSN--LALAILAVLCTQSILAAGQARSPWSD-TATADAFIQNFLGAVSNSGAFTADQLDDMSTVGDTIMSAMDKMARSNKSSQSKLQALNMAFASSMAEIAAVE--QGGQSVGVKTNAIADALNSAFLMTTGAANVQFVNEIRSLISXSRLAAPDSSSRVSSAVSNLVSSG-PTNSAALSSVIGNAVSQISGSNPGLSGCDVLVQALLEVVSALVTILSSASIGQV---NYAAASQSAQVVSRSVLQAL-
>N.pil_MaSp2Av3
MSWSN--LALAILAVLCTQSILAAGQARSPWSD-TATADAFIQNFLGAVSNSGAFTADQLDDMSTVGDTIMSAMDKMARSNKSSQSKLQALNMAFASSMAEIAAVE--QGGQSVGVKTNAIADALNSAFLMTTGAANVQFVNEIRSLISXSRLAAPDSSSRVSSAVSNLVSSG-PTNSAALSSVIGNAVSQISGSNPGLSGCDVLVQALLEVVSALVTILSSASIGQV---NYAAASQSAQVVSRSVLQAL-
>T.clav_MaSpSAv1
MSWST--LALAILAVLSTQSIYASAQARSPWSD-TATADAFIQNFLAAISGSGAFTSDQLDDMSTIGDTIMSAMDKMARSNKSSQHKLQALNMAFASSMAEIAAVE--QGGMSMAVKTNAIVDGLNSAFYMTTGAANPQFVNEMRSLISXSRLASPDSGARVASAVSNLVSSG-PTSSAALSSVISNAVSQIGASNPGLSGCDVLIQALLEIVSACVTILSSSSIGQV---NYGAASQFAQVVGQSVLSAF-
>T.clav_MaSpSAv2
MSWST--LALAILAVLSTQSIYASAQARSPWSD-TATADAFIQNFLAAVSGSGAFTSDQLDDMSTIGDTIMSAMDKMARSNKSSQHKLQALNMAFASSMAEIAAVE--QGGMSMAVKTNAIVDGLNSAFYMTTGAANPQFVNEMRSLISXSRLASPDSGARVASAVSNLVSSG-PTSSAALSSVISNAVSQIGASNPGLSGCDVLIQALLK------------SFLLV------------------------
>T.clav_MaSpSAv3
MSWST--LALAILVVFSTQCIFIAGQANTPWSD-TATADAFIQNFLGAVSGSEAFTPDQLDDMATVGDTIMSAIDKMARNNKSSKSKLQSLKMAFASSIAEIAAVE--QGGQSMDIKTNAIANALDSAFYMTTGSTNQQFVNEMRRLINXSRLAFPDSRSRVSSASSNLVASG-PTNSAALSNAISNTVSEIGASYPGLSGCDVLVQALMEIVSALVAILSSSSIGQV---NYVAVSQSAQVVSQSLLQALY
>N.pil_MaSp2Bv1
MNWLNR-LAFTILGVLCTQAILAVGQARSPWEN-TATADAFIQSFLGAVSVSQAFTPDQLDDMSTIGDTLMTAMDKMATSNKSSKSKLQALNMAFASSMAEIAVVE--QGGRSMADKTNAIADALNSAFIQTTGTINRQFVEEIKSLISXSRLSAPEAGTRVSSAVSNLISSG-PTNPVALSSTIGNAVSQISASNPGLSDCDVLVQALLEVLSALFHILNSSSIGEI---NYGSAGQSAQIVGQSVNQALC
>V.aren_MaSp1a
MTWTAR-LALSLLVAICTQSMLALGQ-NSPWSN-PQMAEQFMSSYMDAVSNSGAFSAENLDDMSSITDTMKSAVDKMARSGKSSANKLQALNMAFASAMAEIAMDE--QSG-NADFKTAAIADGLASAFLQTTGQVNAQFISEIKTLITXSRLSSPSAASRVSSAVSSLVSSGAPSSPQALSSAISNVVSQVSASNPGLSGCDVLVQALLEVVSALVHILSSASVGQV---DVGAAGQSTNVVSQSVFRALS
>V.aren_MaSp1c
MTWTAR-LALSLLVAICTQSMLALGQ-NSPWSN-PQMAEQFMSSYMDAVSNSGAFSAENLDDMSSITDTMKSAVDKMARSGKSSANKLQALNMAFASAMAEIAMDE--QSG-NADFKTAAIADGLASAFLQTTGQVNAQFISEIKTLITXSRLSSPSAASRVSSAVSSLVSSGAPSSPQALSSAISNVVSQVSASNPGLSGCDVLVQALLEVVSALVHILSSASVGQV---DVGAAGQSTNVVSQSVFRALS
>V.aren_MaSp1b
MTWTAR-LALSLLVAICTQSMLALGQ-NSPWSN-PQMAEQFMTSYMDAVSNSGAFSADNLDDMSSITDTMKSAVDKMARTGKSSANKLQALNMAFASAMAEIAMDE--QSG-NADFKTAAIADGLASAFLQTTGNVNAQFISEIKTLIDXSRLASPSAASRVSSAVSSLVSSGAPSSPQALSSAISNVVSXVSASNPGLSGCDVLVQALLEVVSALVHILSSASVGQV---DVGSAGQSTNVVSQSVFRALS
>V.aren_MaSp1d
MTWTAR-LAL-VLVAICTQSMLALGH-VSPWSN-PQMAENFMSSYMTAVYNSGAFSADNLDDMSSITDTMKSAVDRMARTGKSSANKLQALNMAFASAMAEIAMDQ--QSG-NADFKTAAIADALAAAFLQTTGANNPQFINEIRGLIGXSRLASPSAASRVSSAVSSLVSSGSPSSPQALSSAISNVVSQVSASNPGLSGCDVLVQALLEVVSALVHILSTASVGQV---NVGAAGQSTNVVSQSVFRALS
>A.tri_MaSp1
MIWTTR-LALSILVVICSQSIFAQGQ--SPWQS-ASMAESFMTYFSAALGQSGAFTNEQMDDIDTIATSIKMGVDKMERSGKTSLNKLQAMNMAFASAVAEIAISE--GGGQSAQVKTNAIADALASAFLQTTGVVNRQFINEIRGLISXSRLSSPGAASRVSSAVTSLVSSGGPTNSAALSNTISNVVSQISSSNPGLSGCDVLVQALLEIVSALVHILGSANIGQV---NSSGVGRSASIVGQSINQAFS
>A.aur_MaSp1a
MNWTTR-LALSVLVVICSQSIFALGQ--SPWQS-ASMAESFMTYFSAALGQSGAFTNEQMDDIDTIATSIKMGVDKMERSGKTSQNKLQAMNMAFASAVAEIAIAE--GGGQSAQVKTNAIADALASAFLQTTGVVNRQFINEIRGLISXSRLSSPGAASRVSSAVTSLVSSGGPTNPAALSNTISNVVSQISESNPGLSGCDVLVQALLELVSALVHILGSANIGQV---NSSAAGQSASLVRQSVYQALS
>A.arg_MaSp1
MIWTTR-LALSILLVICSQSIFALGQ--SPWQS-ASMAESFMTSFSNALGQSQAFTDEQMDDIDTIAASIKMGVDKMERSGKTSQNKLQAMNMAFASAVAEIAISE--GGGQSAQVKTNAIADALASAFLQTTGVVNGQFINEIRGLISXSRLSSPGAASRVSSAVTSLVSSGGPTNGAALSNTISNVVSQISASNPGLSGCDVLVQALLEIVSALVHILGSANIGQV---NSNSAGRSASLVGQSVYQALS
>A.aur_MaSp1b
MIWTVR-FSLSLLIVICSQSIFALGQ--SPWQS-ASMAESFMTYFSAALGQSGAFTNEQMDDIDTIASSIKMGVDKMERSGKTSQNKLQAMNMAFASAVADIAIAE--GGGQSAQIKTNAIADALASAFLQTTGTVNNQFINEIRGLISXSRLSSPNAASRISSAVTSLISGGGPTNLAALSNTFSNVVYQISVSNPGLSGCDVLVQALLELVSALVHILGSAIIGHV---NSSAAGETAALVGQSVYQAFS
>A.vent_MaSp1
MTWTAR-LALSLLAVICSQSLFALGQ--SPWQN-ARMAENFMSSFSTALGQSQAFSSDQMDDIMSICDSIQSGVDRMDRSGKTSANKLQAMNMAFASAVAEIAIAE--GGGQSAQVKTNAVADALASAFLQTTGVVNTQFVNEIRTLISXSRLSSPSAASRVSSAVSSLVSSGGPSSPAALSSTISNVVSQISTSNPGLSGCDVLVQALLEIVSALVYILGSATIGQV---NSSAAGQSASLVGQSLYQALS
>A.tri_MaSp2.1a
MSC-PR-LVLAFLALLSTHALFASAGGQTPWDS-PALADSFMKSFMDGIGASGAFSSSQIDDMSTIGDTMMDSVNRLASSGRISKSKLQALNMAFASSMAEIAATE--EGGLSIGAKTSAIASALRGAFLQTTGYSNEQFINEITSLVSXSRLSSPAASSRVSSAVSTLASSG-SSDAGVVSSALSNLVSQVSSNHPGLSGCDVIVQALLELVSALVHILGSSSLGQV---DYNGASYSAQTLGQAVAQALA
>A.aur_MaSp2.1a
MSC-PR-LVLAFLALLSTNALFAAAAAATPWDS-PALADSFMKSFMDGIGTSGAFTSSQIDDMSTIGDTMMDSVNRLASSGRISKSKLQALNMAFASSMAEIAATE--EGGLSIGAKTSAIASALRGAFLQTTGYANEQFINEITSLINXSRLSSPAASSRVSSAVSTLASSG-PSDAGVVSSALSNLVSQVSTNHPGLSECDVIVQALLELVSALVHILGSSSVGQV---DYNGASYSAQNLGQAVAQALA
>A.arg_MaSp2.1a
MSC-PR-LVLAFLALLSTHALFASAAGATPWSS-PAMADSFMTNFINGIANSRAFTGGQIDDMTTIGDTMMDSVNRLASSGKISKSKLQALNMAFASSMAEIAATE--EGGMSIGAKTSAIANALRGAFLQTTGYANEQFINEITSLVSXSRLSSPAASSRVSSAVSTLASSG-PSNAGVVSSALSNLVSQVSANHPGLSGCDVIVQALLELVSALVHILGSSSVGQV---DYNGASYSAQSLGQAVAQALG
>A.aur_MaSp2.1b
MSC-PR-LVLAFLALLSTHALFAAAAGATPWDS-PALADSFMKCFMDGIDTSGAFTSSQIDDMSTIGDTMIDSVNRLASSGRISKSKLQALNMAFASSMAEIAATE--EGGLSIGAKTSAIASALRGAFLQTTGYSNEQFINEITSLVSXSRLSSPAASSRVSSTVSSLVSSG-PSNGAAVSGALNGLVSQISSSNPGLSGCDVLVQALLELVSALVAILGSANIGSV---DYYSVGQTTQTISQYFS----
>A.arg_MaSp2.1b
MSC-PR-LVLAFLALLSTHALFASAAGATPWST-PALADSFMRSFIGGISSSGAFTGGQIDDMSTISDTMTDSVNRLASSGKISKSKLQALNMAFASSMAEIAATE--EGGLSIGAKTSAIADALRGAFLQTTGYSNEQFINEITSLVSXSRLSSPAASSRVSSAVTSLVSSG-PTNGASVSGALNGLVSQISSSNPGLSGCDVLVQALLELVSALVAILGSASIGAV---DYNSVGQTTQTISQYFS----
>A.tri_MaSp2.1b
MSY-PR-LVLAVLALLSTHALFAAAGGQTPWDT-PTLADNFMKCFMNEIGNSGAFTSNQVDDMSTIGDTMMDSVNRLASSGRISKSKLQALNMAFASSMAEIAATE--EGGLSIGSKTSAIASALRGAFLQTTGYSNEQFINEITSLVSXSRLSSPAASSRVSSAVSSLVSSG-PTSGAAVSGALNGLVSQISSSNPSLSGCDVLVQALLELVSALVAILGSASIGAV---DYNSVGQTTQTISQYFS----
>A.diad_ADF4
-----------------------------------------------------------------------------------------------------------------------------------------------------------------VSSAVSSLVSSG-PTNGAAVSGALNSLVSQISASNPGLSGCDALVQALLELVSALVAILSSASIGQV---NVSSVSQSTQMISQALS----
>C.darw_MaSp1E
MFWKSQ-ILLFLLLALNARSTLAQNTANTPWSS-VRKAEQFMNSFIDSISRSSAFTDEQLDDMSSITDTLMGAMEKMERSNKSSKSKLQALNMAFASSMAEIAVVD--QGGQSVEVKTNAIVNALNDAFYSTSGTTNADFINEIRQLITX-RLSSPASSSRVSSAVSSLVSSG-VTNQGALSNAISNVMSQVNASSSGLSECDVLSQALLEIISALIHILGSATVGDV---NFDASAQSAQMVSQSVAQALG
>N.pil_MaSp1Dv1
MTWTAR-LVLLFFLVLSTQKMFILGQ-ITPWSS-TALADKFINNFMSAISYSGAFSEDQLDDMSSIGSTLREVLDKMGRSQKSSKSKLQALNMAFASSMAEIAVVE--QGGTNVEMRTNAIYDALNTAFYQTTGTVNTQFVDEIKGLIDXSRLSSPDASSRVTSAVSSLISNG-ITNTDALSSAISSVTSQLLMNNPGLSGCDVIVEALLEILSALVCILANSSIGDI---NYNYSGQSVEIVSQSALQALG
>L.geo_MaSp1a
MNLSTR-LALSFLVVLCTQGLYVLGQANTPWSS-KQNADAFISAFMTAASQSGAFSSDQIDDMSVISNTLMAAMDNMG--GRITPSKLQALDMAFASSVAEIAAVE----GQNIGVTTNAISDALTSAFYQTTGVVNNKFISEIRSLINXSALAAPATSARISSHALTLLSNG-PTNPASISNVISNAVSQISSSNPGYSSCDILVQALLELVTALLTIIGSSNVNDI---NYGSSGQYAQMVSQSVQNVFG
>L.geo_MaSp2
MNWSTR-LALSFLVVLCTQSLYALGQANTPWSS-KDNADRFINAFLQAASNSGAFSSDQVDDMSVIGNTLMTAMDNMG--GRITPSKLQALDMAFASSVAEIAVAD----GQNVGGATNAISNALRSAFYQTTGVVNNQFISEISNLINXSALSSPTTHARISSHASTLLSSG-PTNSAAISNVISNAVSQVSASNPGSSSCDVLVQALLELITALISIVDSSNIGQV---NYGSSGQYAQIVGQSVQQALG
>L.geo_MaSp3
MTWSSG-LALSLLGVILSQAICALGQDNTPWSS-KANADAFIQAFMRDASQSGAFSSDQINDMSMISNTVLSSIDNMG--GGITPHRLQALNMAFASSVAEIALAE----GQDVGVTTNAITNALQ-----------------------XSALSTPDSSARISSLTSSLLSTG-PTNAASISNVISNSVSQISSNNPGASACDVLVQAVLELVTALLSIIGSSNIGDV---NYDSAGQFAQMVSQSVQNAFI
>A.tri_MaSp2.3
MNWSKT-FSLMCFVVLCTQALLVVEAARSPWES-TQLAESFLSSFLRAIARSGAFSSNQLDDMSTIGETLTISIEKLASSSKTSKAKLQALDMAFASSMAEIAVAE--EGGLSINEKTDAIGNALETAFLETTGRVNAQFVSEIKSLIFXSQLSSPAATSRISSAMSALAASG-PRNPSSLSKVLRIILSQIKSSNPGLSECEVLGQGLLEIVSALIQILNSSNIGQV---NLSATSQSAKIVSQAVFQILA
>A.aur_MaSp2.3
MNWSKT-FSLLCLLVLSTQALLLVEAARSPWES-TQLAESFLKSFLRAIARSGAFSSNQLDDMSTIGETLTTSIEKLASSSKTSKAKLQALDMAFASSMAEIAVAE--EGGLSINEKTEAIGNALKTAFLETTGRINAQFVSEIKSLIFXSRLSSPAAISRISSAMSSLAASG-PRNPIGLSKVLGSISSQIKASNPGLSECETFAQTLLEIVSALIQILNSSNIGQV---NLRPTGQSNAVVNQAVLQTLG
>A.arg_MaSp2.3
MNWSRT-FLLVCFLVLSTQALLVVEAARSPWES-TQLAENFLCSFLRTIARSGAFSSNQLDDMSTIGETLTTSIEKFARSSKTSKAKLQALDMAFASSMAEIAVAE--EGGLSINEKTEAIGNALTTAFLETTGRINAKFVSEIKSLIFXSRLASSAATSRISSAISSLAAIG-PRNPTGLSKVLGNILSQIVSSNPGLSECEGFAQTLLEIVSALIQILNSSNIGQV---NFSATGQSTAVVSQAVLQTLG
>A.vent_MaSp2.3
MSWFKT-FSLACLLVLCTQAVVVVEGARSPWES-PQLAQSFINSFLRAISRSGAFSYSQLDDMSTIGETLTIAMDKFTGSNKNIKSKLQALDMAFASSMAEIAVAE--QGGLSISEKTNAIENALNAAFLETTGVIFTQFVSEIKSLIFXSRLSSPSATSRISSAVSSLMTSG-PRNPVGLSIALGNILSQIQSSNPGLSGCESLVQALLEIASALIQILSVSSVGQV---DFRAIGQSASIVGQALMQNLG
>V.aren_MaSp2a
MSF-TR-LALAFLAVLSTHAVITSAQGPSPWDN-SQLAEGFVNAFLGCSASSAVFTADQVDDMSSIGDTILSAMEKMARSNKSSKHKLQALNMAFASAIAEIAANE---GGASMDAKSYAISNCLQQSFIQTTGSINAQFINEITQLITXSRLSSPAASSRVGSSVSSLVSNG-PSNGAAISGVLSGLVSQISASNPGLSGCDVLVQALLELVSALVHILSSSNIGQV---NSYSAGQSAAMLGNIVSRI--
>V.aren_MaSp2b
MSY-TR-LALAFLAVLSTHAVITSAQGVSPWDN-SQLAEGFINAFLGCSASSAVFTADQVDDMSSIGDTILSAMEKMARSNKSSKHKLQALNMAFASAIAEIAANE--GGGASMAAKSNAISSCLQQGFLQTTGSVNNQFINEIQQLTVXSRLSSPAASSRVASSVSSLASNG-PSNGAAISGVLSGLVSQISSSNPGLSGCDVLVQALLELISALVNILSSSSIGQV---NSYSAGQSAAMMGDIVSRI--
>A.tri_MaSp6
MNWRNSCIPLLLLATLCINVSMAQDVAESPWST-SEKADLFIKYFIGAISRSPAFTREQIDDMSSIGETLIASLDKMATSGKSSAKILQALNMAFASSMAEIAIVE--QGGQSIDIKTDAIIDALNEAFIKTSGLVNNEFLREIRQLIIXSRLSSPESSSRVSSAVSSLLSNG-STNPEALASAISSVISQVNISNSDFSECDVIVQSLLEILSALVHILGSATIEEV---NYDGTSQTAQMVSQSIAQIFS
>A.arg_MaSp6
MIWKNFCLPLLLVASVCVNISMAQDVVESPWTT-AENADLFIKYFIEAISRSPAFTREQIDDMSSIGDTLIASLDKMAKSGKSSAKILQALNMAFASSMAEIAIVE--QGGQSIDIKTDAIIDALNEAFIKTSGIVNNEFLSEIRQLIIXSRLSSSESSSRVSSAVSSLVLNG-PTNPDALTNAISSVISQVNTSNSDLSECDVLVQSLLEILSALVHILGFATIGEV---NYDGTSQTAQMVGQSLAQIFS
>A.aur_MaSp6
MNWKNSWLPLLLLATLCINISMAQDVVESPWST-TEKADLFIKYFIETISRSPAFTREQIDDMSSIGDTLIASLDNMSKSGKSSAKILQALNLAFASSMAEIAVVE--QGGQSIDIKTDAIIDALNEAFIKTGRRVNNQFLSEIRQLIIXSRLSSSESSSRVSSAVSSLVSNG-PTNPDALTNAISSVISQVNANNSGLSECDILVQSLLEILSALVHILGSANLGEV---NYDGTGQTAQMVSQSIAQIFS
>A.vent_MaSp6
MNWKKSSLLLLLLTALCINVSAAQNVADSPWSS-NEKADFFIRSFNEVISRSSAFTSQQIDDMTSIGDTLITSIDNMAKSGKSSTKKLQALNMAFASSMAEIAVAE--QGGQNIDVKTNAIIDALNEAFIRTSGRVNNEFISEIRQLILXSRLSWADSFSRVSSAVSSLVSNG-PTNPVALANAVSSVMSQVNASSSGLSECDVLVQALLEILSAFVHILGSATVGEV---SYDATSPTAQVVSQSIAQVFA
>V.aren_MaSp6
MDWKIS-PSIDLSGCWLDMRLCCQYTSSSPWSS-IEKADFFMRSFLSAISSYSVFNSEQLDDMSSITDTLMNAMDKMAQNGKSSTTKLQAMNMAFASSMAEIAIAD--EGGASIDVKTKAITDALSEAFVKTSGSINVAFVNEIRQLISXSRLSSDDSSTRVSSAVSSLVSNG-PTNPVALANAVSSVMSQVQASSSGLSECDIFVQALLEIVSALVHILGYATIGEV---SNEGSSQTAQMVSQSIVQAFG
>C.darw_MaSp5A
MSWTSR-LALFYLLVICTQSVLALGRNNNPWSN-PSSAESFMNYFMDGVTNSGSFTPDQLDDMCVICDTIKATTDRMSRSNKNTESSLQALNIAFASAVAEIAAAE---GTENIGMKTGAITDALSSAFMQTTGQVNTEFVNEIRSLINXSRLSSPEASSRISSVVSSFLSNG-IDNPSSLSSSLSGIVSRISSLNPMLSSCDILLQALLEIVSALLQILASSNIGPI---DYSSTGQSTGIVSQSVYQAFS
>C.darw_MaSp2C
MYSSTR-LALTLLAVLCTQAVFTAAQAPSPWKR-TAPAERFITSFITAAGQNGALTGDQLDDMSTIGDTLSSAMDTRARSNNSSKSKLQARNTAFATSMAEIAAAE--QGGQSIAVKTNAIENALISAFMQTTGAVNYQFVSEIRNLVN-------------------------------------------------------------------------------------------------------
>C.darw_MaSp1G
MIWIAR-LALLVAVAFSTQSQLALGQDNTPWSS-TSSAERFMEAFIGGAQNTGVFTDGQISDMKDIIDTIKAAMEKMKNKNKNSKSVLQALNMAFASSVSEIAVTE---GSQSIEAKTNAISDALASAFMQTTGSVNQGFINEMKTLVSXSRLYSRDSSARISSAVSSLASYG-PNNPTALSDVISNTMSQVSYSSPELSGCDVLVQTLMEVVSALVHILSVSDIGPV---AYD-SDQAVQVVGQSFNNLMY
>L.geo_MaSp1b
MVWLDR-FFLLFLIVLCIQNIYALEQDNFPWSN-KANSNAFIQAFMKAASESGAFSANQLDDMLMISNSIKNSVDKMG--GDVTPQKLKALNMLFASAVAEIAVAE----EQDINLNMKALINALQTAFYQTTGVVNTKFINELRNLFSXSTLASLLTRSRISSHLSSLLSNE-SSNAATISDIIGNAVSQIKASNPEYSSCDVRVQALLELAFVLVRMIGSSDLGTV---NSGSSGQNALMVS--------
>V.aren_MaSp2c
MNWSTQ-LLLLSCVLLSTRTLPTAGRAATPWEN-PLAAKSFIDSFIYNMVQSPEFTAEQLEDIATIGDIISDGIEKMSGSNKNVKSRLQALNMAFASSVAELVVSE--SEGGSLEAQTNAIRESLNAAFLTTTGTDNPDFVREILTLIRXSRLSSPQTSASVSSAVSSLMLGG-PSNPTALSTVFKNLSSQVSAKNPGLPNCNILVQTLLIIVSALIHILRSSSIGQI---NIGAAGASALAVAQSLIQAFG
>A.aur_MaSp2.4
MNLSIR-LSLFSFMIFIMQIKFGVAQVATPWGS-TQLAEGFIINFLRIIARSGAFSPNQLYEMSSIPKTLTTAMEKFNSSNTSLKIKFQALNMVFASAMAEIIAEG---GSTNIELKIGAIESALNSAYKETMGVVNAQFVNDIKSLIYXSRISNSDDNSEISSIASSLVPGI-AIKSPAVAN---SSAPQVSIANQSLSNCNVLIQTLLDIISALVHLLGSCNIRQF---NDVASTLR-------------
>A.tri_MaSp2.4
MNLLVR-LSILSFMVFFMQIKFGVGQIATPWGS-TQLAEDFIANFLRIIASSTAFSSNQLDEMSSIRKTLTTAMENFSSSNISSKIKFQALNMVFASAMAEITAEG---GIANIQLKIDAIESALHSAYVDTMGEVNVQFVSDIKSLIYXSRISNPDGNSEISSIASSLASGI-LFKSPAIAN---SSAPQVNIANPSLSNCNVLIQQLLDIISAFMHLLGSLNIGQF---HDVSSTLYASVTGQSETKPIS
>A.arg_MaSp2.4
MNLSVR-ISFFFFMVIITQIKFGAGQVTTPWGS-TQLAEDFITNFLRIIARGSAFSSKHLDEMSSIRKTLATAMGKFSSGNTSSKIKFQALNMVFASTMAEITAEG---GSANIELKIGEIENALNLAYIETMGEVNEQFVDDIKNLIYXSKISNPDDNSEISPIAPSLVPGI-PIKSPAVTN---SSAPQVSIANTTLSDCNVLIQTLLDIVSTLVHLLGLCKIGQMDRSDDVASTRYASMTGQSAFKPIS
>A.tri_MaSp3b
MTWIAR-LPLLVLVTLCIQSIIVHGLDSHPWQD-ASTTGLFMENFVQYIRQSSYFNSDDIDSIKVLADTLIQSLNGMQAKGKTSHQMLQALNLGYAAGVAELVNSD----GTNLQEKRNAIREAMKNSLLQATGEVNESFMNEMDKLMQXSRLSSPTSLSRVSSAVSIFLDDD-LDYPEAFSNAFDNVVSGITLANSDISGCELLVQSLMEVLCAVMGTAYGLN-----------ANSSVDMIRSVVNRYDY
>A.tri_MaSp3a
MAWIAR-LPLLVLVALCTQSIVVNGLDRHPWQD-TGTTELFMENFVECIRQSSYFNNEDIESIRDLAETLIQSLNGMQAKGKTSHQVLQALNMGYAAGVAELVNSD----GTNLQEKRNAVREAMKNSLLQATGEVNESFMNEMDKLMQXSRLSSPTSLSRVSSAVSIFLDDD-LDYPEAFSNAFDNVVSGITLANSDISGCELLVQSLMEVLCAVMGTAYGLN-----------TNSSVDIVRNVVNRYDY
>A.aur_MaSp3a
MAWIAR-LPLLVLVALCTQTMIVHGQDSHPWKD-TRTTESFMENFVEYFRQSGYFNSDDIESIKDLADTLIQSLNEMQAKGKNSHQVLQALNMGFAAGVAELVNSD----GINLKEKQNAIREAMKKSQLQTTGVINESFMNEMDKLMQXSRLSSPATLSRVSSAVSLFLDDD-LDYPVAFSNAFDNVVSGITLSYSDISGCELLVQSLMEVLSAVLGTAYGLN-----------ANSSVDIVRSVVNRFDY
>A.aur_MaSp3b
MAWIAR-LPLLVLVALCTQTMIVHGQDSHPWKD-TRTTELFFENFVECIRQSSYFNSEDIESIKVLAETLIQSLNGMQAKGKTSHQMLQALNMGYAAGVAELVNSD----GSNLQEKRNAIREAMKKSLLQATGVVNESFMNEMDKLMQXSRLSSPAALSRVSSAVSVFLDDD-LDYPVAFTNAFDNVVSGITLSNSDISGCELLVQSLMEVLSAVLGTAYGLN-----------ANSSVDIVRSVVNRFDY
>A.arg_MaSp3a
MAWITR-LPLLVLVALCTQSIIVHGQDSHPWSD-VRTTESFMKNFVECIRQSSYFNTDDIESIRDLSDTMIQSLNGMTAIGKTSHQMLQALNMGYAAGVAELVNSD----GFYVQEKRNAIREAMRNSLLQTTGVVNESFINEMDSLMQXNRLSSPSSLSRVSSAVSVFLDDD-LEYPVAFSNAFDNVVSGITLSNSDISGCELLVQSLMEVLSAVLGTAYGLN-----------ANSSVDIVRSVVNRFD-
>A.arg_MaSp3b
MAWITR-LPLLVLVALCTQSIIVHGQDSHPWSD-VRTTESFMKNFVECIRQSSYFNTDDIESIRDLSDTMIQSLNGMTAIGKTSHQMLQALNMGYAAGVAELVNSD----GFYVQEKRNAIREAMRNSLIQTTGVVNESFMNEMDKLMQXNRLSSPSSLSRVSSAVSVFLDDD-LEYPVAFSNAFDNVVSGITLSNSDISGCELLVQSLMEVLSAVLGTAYGLN-----------ANSSVDIVRSVVNRYDY
>A.vent_MaSp3
MTWTAR-LVLLTLVALCTLSAVARGESNHPWKD-MKSMETFMDIATEKLSSSGRFNDDDVDAVREVGDTLKQSAENMWKKGKMSPKQLGMMNMAFTAVLADMVYSD----GSNLEEKKNAVDNALSAALVASIGKIDPIFMNEINTLMSXSRMSSPSSQSRVSSAASIFLDND-LRNPETFSSVYNSFVSDIISLNPDLSGCELLVQSLTELLVATIMAATGLD-----------SSSATDVVRSSFY----
>N.pil_MaSp3Bv1
MGWLTN---ILFVALFCTQTTFVRGSLQELMRGGLGNMESFINIFSDSLVSSGQIREEYIDDVYTMRQTLINSINDMKATKNLNPHKLQLWEMLFNSGIAEIAAQN----GGDVNIIVNSVQNAMASAFQQFGMGQDYKLAREMEELIRXSNLA--PSIPRVTSVTTDLVSGG-ALNVAALPGIISGGISEISSGSSGVSECEISSQVLYDIIVSLFHILRYSNVGEV---DFNTIGETSRYLSSVIGGY--
>T.clav_MaSp3Bv1
MGWITN---ILFVALFCSQTSFVRASLQELMSGGLGNMEGFINTFSDSLVSSGQLNADLVDEVYSMKDTLINSINEMKTSKNLNPHKLQLFQMLFNSGIAEIAAQN----GGDVNNIINSVQNSMASAFAQFGMGQDYKLAREMEELIRXSFGG--PAI---------------TLNVGALPEIISRGISEISSYSSGVSECEISVQVLLDIVASLLHILRYSSIGVV---DYSTVGETNGYLSNTLRGY--
>T.clav_MaSp3Bv2
MGWITN---ILFVALFCSQTSFVRASLQELMSGGLGNMEGFINTFSDSLVSSGQLNADLVDEVYSMKDTLINSINEMKTSKNLNTHKLQLFQILFNSGIAEIAAQN----GGDINNIINSVQNSMASAFAQFGMGQDYKLAREMEELIR-------------------------------------------------------------------------------------------------------
>T.clav_MaSp3Bv3
MGWITK---ILFVALFCSQTSFVRASLQQLMSGGLGNMEGFINNFSDSLVSSGQLKADLVDDVYSMRDTLINSINEMKSSKTLNPHKLQLFQMLFNSGIAEIAAQN----GGDVNNIINSVQNSMASAFGQFGMGQDYKLAREMEELIRXRNVT--PSISRVNSFTSSLVSGG-SLNVGALPEIISAGINEISSYSSGLSECEISGQVLLDIIASLLHILRYSNIGSV---DYSTVGETNGYLSNILGGY--
>N.pil_MaSp3Cv1
MGWLTN---ILFVALFCAQTSYVRASMQDMMQG--DTMRTFISAFANALINSQGINEGAKDDVRDMEETILDTLDEMRTSKKSNQHKYDVIKMMFCSAVADILGQN----GGNVNDMVSTAESAMSSAFQQAGIQRDDMAMRELSEMIQXRRLT--PSVSRVNSVTSSLVSGG-SLNVGALPSVISGGINEIASYSPGLSECEVSGQVLLEIIASLLHILRYSNIGVI---DYSTVGETNGYLSNVLGGY--
>T.clav_MaSp3Cv1
MGWLTN---ILFIAFFCAQTNYVRASMQDMIQG--DTMTSFISAFASFLTNSQDLSESAKDDVRDMEETILDTLGELRMSKKSNQHKYDVIKMMFCSAVADILGQN----GGNVNNMISTAENAMANAFLQAGIPRDDMAMRELSEMIQXRRVT--PSVSRVNSFTTSLVSGG-SLNVGALPEIISRGVNEISSYSSGVSDCEISVQFLLDIVASLLHILRYSSIGVV---DYGTVGETSGYLTNALGGY--
>C.darw_MaSp3D
MGWITN---IIIFVLFCTQAN---AFNKETVMG-PGMMRDFMNGMSNAMANSGFLTDEDMDDLLMMENAVTAAMSQINPSKQMSDKKFNSLKTLILTIIAEAITNTVNNSNDAIALTQNALAQSYSAIGMQTDTITQNELLELVRLLYKXSFGSLAPSSNRVSAVSNALSSSG-SLSFERLPDIIPAVVDDIYSNSVGYSDCQVYIQLLLDLLTAVA----FSSMS-----DNANVDDMVAYMGDIVNNIF-

S2a Fig:
>Aarg_MaSp2.2d_10
GTAACTTATATTTAAAATCAGAATGCACGGAAGTTT-----------CATATTGGGTCTAAACTTTTAAAGAATCTA-GAACCATTTCC-TTTTTTTAA-ACTTTCTTGTTAATTAACGAGT-CAAGAGATAAG-TCAATCGGCACCAAATATAGCAT----GCAACCAGCCCACCCTCACAGCGAATAA-----------TTTTATTGAAGTGTAGATATTCGATCTTGAAACATACCTA-TTTTTTTAGATTAAATATAAGCCTTCATCACACAT---------------------------------------------------------------------------------------------------------GACATACCAATATTTCAG---AAAAAAAGGAAAAAGCCTAAACAGTCAAAA---------------------------------------------------------------------------GTAATTTATTTCAGTTTTTC-AAAATATAATCGGAAAAGTACAACATA--TATGAACTAAATTATAAAAATGAAACTAAAGCCCATTTTTACTAATGTGAAAATAATAGGATGGGGAAG-AAAAATAA-TAATACTTTATTCTACAGATAATTTACTCGGAGCAATAAAATTC-TTTTTATATATTAAATCTATAAAGAAAGGCCACACTGTAACCGACTGACATCATGGGATTAATGAATAAATC---ATTAAAATATTAGTAATTTCAGTTACCTATACAAATATTGTGTCAGCTACAATATGTTATGAGTTATTAATACGTAAATACACGGTGTACCAATTAAAAATTTATTAACGACCTGAC-AAAATACTTTTAC---AATAATATACAATTTATAGATACACACTTTGCTTACGATGGATTCTCATTTATCAATTGGTTCAATTAATTTAGATATCAAAAGTCTTTGCAAGATTATAAATTATGCTAACAAGGAACTAATAGCTTTTCATGAAGAGTGATATGCGATAAAAACTATACTTGATTACAAGAATTGAAAATAATTTTCTTT-AAAATTACACTAATATTTCGAAGTGATTGGTAATTCAAATTTTTCCGTGGAAATAATTCCATTTAAATGAAAAGTGAGACATATGTGTAGAGGTATAATCAGATATTATATTTTAAGCTTT--AAAAAAAACTTTACTTC-TTTTATAATAAAATATATATAAAGAAATGGACTTTTCTTAACTTAATGCAAACTGCGATCAGAGTTTCTTGTCTAATGAAGGTTATTGCTATACTAAAATTATAAAATACCGTTATCATATAAGTATACTGATAAAATGTCAGAGAGACTTCCAATCATTTCCTAGTGTGAAGTAATGAAATATTTGCTCGCATTCACAGATGCGATTACTTTCAGCTAAGATATGAAATTCAAATAAATAAATAAATAATTTTCCACATTTAAGAACTTTACATATTCATCTACATACATATAAGCAAACAATTAAAACTGAACGTTCTAATTGAAAATTGGCAATAAATAACCATCTATTGCTTTACTTCTTACCTGCTACTCCTTGAGGTTACAACTAGAAAGAAAGCGCCTTTGGTCTTTCCAAAATTACCGAGTTTCAAAATCGTGAATACATACTTTTTCCATAATATTAATTAAATTAAAATGGAGTGTCTGAACTAACAAATATTGCGAAGGAACATAATAA-ATAAAACTTCTAACAAGTCAAGTGCATTCTTGAAGTGAGCTTCATACGCGTTGGGAACATATGCAAGAAAATTAGAGAGTTTCGTTTTAACTGAAATAACTATCGAACTCAGAGAATAATCGATATTCCGAAA--CGGTTTGAAATCCCACAGTTCTTAATAATTTCTG--TATGATATGCTTCCTTAAAATAG-AAAATTGAAAATTTATAACACATTATT-ATAAA------G
>Aarg_MaSp2.2d_8
GTAACTTATATTTAAAATCAGAATGCACGGAAGTTT-----------CATATTGGGTCTAAACTTTTAAAGAATCTA-GAACCATTTCC-TTTTTTTAA-ACTTTCTTGTTAATTAACGAGT-CAAGAGATAAG-TCAATCGGCACCAAATATAGCAT----GCAACCAGCCCACCCTCACAGCGAATAA-----------TTTTATTGAAGTGTAGATATTCGATCTTGAAACATACCTA-TTTTTTTAGATTAAATATAAGCCTTCATCACACAT---------------------------------------------------------------------------------------------------------GACATACCAATATTTCAG---AAAAAAAGGAAAAAGCCTAAACAGTCAAAA---------------------------------------------------------------------------GTAATTTATTTCAGTTTTTC-AAAATATAATCGGAAAAGTACAACATA--TATGAACTAAATTATAAAAATGAAACTAAAGCCCATTTTTACTAATGTGAAAATAATAGGATGGGGAAG-AAAAATAA-TAATACTTTATTCTACAGATAATTTACTCGGAGCAATAAAATTC-TTTTTATATATTAAATCTATAAAGAAAGGCCACACTGTAACCGACTGACATCATGGGATTAATGAATAAATC---ATTAAAATATTAGTAATTTCAGTTACCTATACAAATATTGTGTCAGCTACAATATGTTATGAGTTATTAATACGTAAATACACGGTGTACCAATTAAAAATTTATTAACGACCTGAC-AAAATACTTTTAC---AATAATATACAATTTATAGATACACACTTTGCTTACGATGGATTCTCATTTATCAATTGGTTCAATTAATTTAGATATCAAAAGTCTTTGCAAGATTATAAATTATGCTAACAAGGAACTAATAGCTTTTCATGAAGAGTGATATGTGATAAAAACTATACTTGATTACAAGAATTGAAAATAATTTTCTTT-AAAATTACACTAATATTTCGAAGTGATTGGTAATTCAAATTTTTCCGTGGAAATAATTCCATTTAAATGAAAAGTGAGACATATGTGTAGAGGTATAATCAGATATTATATTTTAAGCTTT--AAAAAAAACTTTACTTC-TTTTATAATAAAATATATATAAAGAAATGGACTTTTCTTAACTTAATGCAAACTGCGATCAGAGTTTCTTGTCTAATGAAGGTTATTGCTATACTAAAATTATAAAATACCGTTATCATATAAGTATACTGATAAAATGTCAGAGAGACTTCCAATCATTTCCTAGTGTGAAGTAATGAAATATTTGCTCGCATTCACAGATGCGATTACTTTCAGCTAAGATATGAAATTCAAATAAATAAATAAATAATTTTCCACATTTAAGAACTTTACATATTCATCTACATACATATAAGCAAACAATTAAAACTGAACGTTCTAATTGAAAATTGGCAATAAATAACCATCTATTGCTTTACTTCTTACCTGCTACTCCTTGAGGTTACAACTAGAAAGAAAGCGCCTTTGGTCTTTCCAAAATTACCGAGTTTCAAAATCGTGAATACATACTTTTTCCATAATATTAATTAAATTAAAATGGAGTGTCTGAACTAACAAATATTGCGAAGGAACATAATAA-ATAAAACTTCTAACAAGTCAAGTGCATTCTTGAAGTGAGCTTCATACGCGTTGGGAACATATGCAAGAAAATTAGAGAGTTTCGTTTTAACTGAAATAACTATCGAACTCAGAGAATAATCGATATTCCGAAA--CGGTTTGAAATCCCACAGTTCTTAATAATTTCTG--TATGATATGCTTCCTTAAAATAG-AAAATTGAAAATTTATAACACATTATT-ATAAA------G
>Aarg_MaSp2.2d_13
GTAACTTATATTTAAAATCAGAATGCACGGAAGTTT-----------CATATTGGGTCTAAACTTTTAAAGAATCTA-GAACCATTTCC-TTTTTTTAA-ACTTTCTTGTTAATTAACAAAT-CAAGAGATAAG-TCAATCGGCACCAAATATAGCAT----GCAACCAGCCCACCCTCACAGCGAATAA-----------TTTTATTGAAGTGTAGATATTCGATCTTGAAACATACCTA-TTTTTTTAGATTAAATATAAGCCTTCATCACACAT---------------------------------------------------------------------------------------------------------GACATACCAATATTTCAG---AAAAAAAGGAAAAAGCCTAAACAGTCAAAA---------------------------------------------------------------------------GTAATTTATTTCAGTTTTTC-AAAATATAATCGGAAAAGTACAACATA--TATGAACTAAATTATAAAAATGAAACTAAAGCCCATTTTTACTAATGTGAAAATAATAGGATGGGGAAG-AAAAATAA-TAATACTTTATTCTACAGATAATTTACTCGGAGCAATAAAATTC-TTTTTATATATTAAATCTATAAAGAAAGGCCACACTGTAACCGACTGACATCATGGGATTAATGAATAAATC---ATTAAAATATTAGTAATTTCAGTTACCTATACAAATATTGTGTCAGCTACAATATGTTATGAGTTATTAATACGTAAATACACGGTGTACCAATTAAAAATTTATTAACGACCTGAC-AAAATACTTTTAC---AATAATATACAATTTATAGATACACACTTTGCTTACGATGGATTCTCATTTATCAATTGGTTCAATTAATTTAGATATCAAAAGTCTTTGCAAGATTATAAATTATGCTAACAAGGAACTAATAGCTTTTCATGAAGAGTGATATGCGATAAAAACTATACTTGATTACAAGAATTGAAAATAATTTTCTTT-AAAATTACACTAATATTTCGAAGTGATTGGTAATTCAAATTTTTCCGTGGAAATAATTCCATTTAAATGAAAAGTGAGACATATGTGTAGAGGTATAATCAGATATTATATTTTAAGCTTT--AAAAAAAACTTTACTTC-TTTTATAATAAAATATATATAAAGAAATGGACTTTTCTTAACTTAATGCAAACTGCGATCAGAGTTTCTTGTCTAATGAAGGTTATTGCTATACTAAAATTATAAAATACCGTTATCATATAAGTATACTGATAAAATGTCAGAGAGACTTCCAATCATTTCCTAGTGTGAAGTAATGAAATATTTGCTCGCATTCACAGATGCGATTACTTTCAGCTAAGATATGAAATTCAAATAAATAAATAAATAATTTTCCACATTTAAGAACTTTACATATTCATCTACATACATATAAGCAAACAATTAAAACTGAACGTTCTAATTGAAAATTGGCAATAAATAACCATCTATTGCTTTACTTCTTACCTGCTACTCCTTGAGGTTACAACTAGAAAGAAAGCGCCTTTGGTCTTTCCAAAATTACCGAGTTTCAAAATCGTGAATACATACTTTTTCCATAATATTAATTAAATTAAAATGGAGTGTCTGAACTAACAAATATTGCGAAGGAACATAATAA-ATAAAACTTCTAACAAGTCAAGTGCATTCTTGAAGTGAGCTTCATACGCGTTGGGAACATATGCAAGAAAATTAGAGAGTTTCGTTTTAACTGAAATAACTATCGAACTCAGAGAATAATCGATATTCCGAAA--CGGTTTGAAATCCCACAGTTCTTAATAATTTCTG--TATGATATGCTTCCTTAAAATAG-AAAATTGAAAATTTATAACACATTATT-ATAAA------G
>Aarg_MaSp2.2d_6
GTAACTTATATTTAAAATCAGAATGCACGGAAGTTT-----------CATATTGGGTCTAAACTTTTAAAGAATCTA-GAACCATTTCC-TTTTTTTAA-ACTTTCTTGTTAATTAACGAGT-CAAGAGATAAG-TCAATCGGCACCAAATATAGCAT----GCAACCAGCCCACCCTCACAGCGAATAA-----------TTTTATTGAAGTGTAGATATTCGATCTTGAAACATACCTA-TTTTTTTAGATTAAATATAAGCCTTCATCACACAT---------------------------------------------------------------------------------------------------------GACATACCAATATTTCAG---AAAAAAAGGAAAAAGCCTAAACAGTCAAAA---------------------------------------------------------------------------GTAATTTATTTCAGTTTTTC-AAAATATAATCGGAAAAGTACAACATA--TATGAACTAAATTATAAAAATGAAACTAAAGCCCATTTTTACTAATGTGAAAATAATAGGATGGGGAAG-AAAAATAA-TAATACTTTATTCTACAGATAATTTACTCGGAGCAATAAAATTC-TTTTTATATATTAAATCTATAAAGAAAGGCCACACTGTAACCGACTGACATCATGGGATTAATGAATAAATC---ATTAAAATATTAGTAATTTCAGTTACCTATACAAATATTGTGTCAGCTACAATATGTTATGAGTTATTAATACGTAAATACACGGTGTACCAATTAAAAATTTATTAACGACCTGAC-AAAATACTTTTAC---AATAATATACAATTTATAGATACACACTTTGCTTACGATGGATTCTCATTTATCAATTGGTTCAATTAATTTAGATATCAAAAGTCTTTGCAAGATTATAAATTATGCTAACAAGGAACTAATAGCTTTTCATCAAGAGTGATATGTGATAAAAACTATACTTGATTACAAGAATTGAAAATAATTTTCTTT-AAAATTACACTAATATTTCGAAGTGATTGGTAATTCAAATTTTTCCGTGGAAATAATTCCATTTAAATGAAAAGTGAGACATATGTGTAGAGGTATAATCAGATATTATATTTTAAGCTTT--AAAAAAAACTTTACTTC-TTTTATAATAAAATATATATAAAGAAATGGACTTTTCTTAACTTAATGCAAACTGCGATCAGAGTTTCTTGTCTAATGAAGGTTATTGCTATACTAAAATTATAAAATACCGTTATCATATAAGTATACTGATAAAATGTCAGAGAGACTTCCAATCATTTCCTAGTGTGAAGTAATGAAATATTTGCTCGCATTCACAGATGCGATTACTTTCAGCTAAGATATGAAATTCAAATAAATAAATAAATAATTTTCCACATTTAAGAACTTTACATATTCATCTACATACATATAAGCAAACAATTAAAACTGAACGTTCTAATTGAAAATTGGCAATAAATAACCATCTATTGCTTTACTTCTTACCTGCTACTCCTTGAGGTTACAACTAGAAAGAAAGCGCCTTTGGTCTTTCCAAAATTACCGAGTTTCAAAATCGTGAATACATACTTTTTCCATAATATTAATTAAATTAAAATGGAGTGTCTGAACTAACAAATATTGCGAAGGAACATAATAA-ATAAAACTTCTAACAAGTCAAGTGCATTCTTGAAGTGAGCTTCATACGCGTTGGGAACATATGCAAGAAAATTAGAGAGTTTCGTTTTAACTGAAATAACTATCGAACTCAGAGAATAATCGATATTCCGAAA--CGGTTTGAAATCCCACAGTTCTTAATAATTTCTG--TATGATATGCTTCCTTAAAATAG-AAAATTGAAAATTTATAACACATTATT-ATAAA------G
>Aarg_MaSp2.2c_5
GTAACTTATATTTAAAATCAGAATGCACGGAAGTTT-----------CATATTGGGTCTAAACTTTTAAAGAATCTA-GAACCATTTCC-TTTTTTTAA-ACTTTCTTGTTAATTAACGAGT-CAAGAGATAAG-TCAATCGGCACCAAATATAGCAT----GCAACCAGCCCACCCTCACAGCGAATAA-----------TTTTATTGAAGTGTAGATATTCGATCTTGAAACATACCTA-TTTTTTTAGATTAAATATAAGCCTTCATCACACAT---------------------------------------------------------------------------------------------------------GACATACCAATATTTCAG---AAAAAAAGGAAAAAGCCTAAACAGTCAAAA---------------------------------------------------------------------------GTAATTTATTTCAGTTTTTC-AAAATATAATCGGAAAAGTACAACATA--TATGAACTAAATTATAAAAATGAAACTAAAGCCCATTTTTACTAATGTGAAAATAATAGGATGGGGAAG-AAAAATAA-TAATACTTTATTCTACAGATAATTTACTCGGAGCAATAAAATTC-TTTTTATATATTAAATCTATAAAGAAAGGCCACACTGTAACCGACTGACATCATGGGATTAATGAATAAATC---ATTAAAATATTAGTAATTTCAGTTACCTATACAAATATTGTGTCAGCTACAATATGTTATGAGTTATTAATACGTAAATACACGGTGTACCAATTAAAAATTTATTAACGACCTGAC-AAAATACTTTTAC---AATAATATACAATTTATAGATACACACTTTGCTTACGATGGATTCTCATTTATCAATTGGTTCAATTAATTTAGATATCAAAAGTCTTTGCAAGATTATAAATTATGCTAACAAGGAACTAATAGCTTTTCATCAAGAGTGATATGTGATAAAAACTATACTTGATTACAAGAATTGAAAATAATTTTCTTT-AAAATTACACTAATATTTCGAAGTGATTGGTAATTCAAATTTTTCCGTGGAAATAATTCCATTTAAATGAAAAGTGAGACATATGTGTAGAGGTATAATCAGATATTATATTTTAAGCTTT--AAAAAAAACTTTACTTC-TTTTATAATAAAATATATATAAAGAAATGGACTTTTCTTAACTTAATGCAAACTGCGATCAGAGTTTCTTGTCTAATGAAGGTTATTGCTATACTAAAATTATAAAATACCGTTATCATATAAGTATACTGATAAAATGTCAGAGAGACTTCCAATCATTTCCTAGTGTGAAGTAATGAAATATTTGCTCGCATTCACAGATGCGATTACTTTCAGCTAAGATATGAAATTCAAATAAATAAATAAATAATTTTCCACATTTAAGAACTTTACATATTCATCTACATACATATAAGCAAACAATTAAAACTGAACGTTCTAATTGAAAATTGGCAATAAATAACCATCTATTGCTTTACTTCTTACCTGCTACTCCTTGAGGTTACAACTAGAAAGAAAGCGCCTTTGGTCTTTCCAAAATTACCGAGTTTCAAAATCGTGAATACATACTTTTTCCATAATATTAATTAAATTAAAATGGAGTGTCTGAACTAACAAATATTGCGAAGGAACATAATAA-ATAAAACTTCTAACAAGTCAAGTGCATTCTTGAAGTGAGCTTCATACGCGTTGGGAACATATGCAAGAAAATTAGAGAGTTTCGTTTTAACTGAAATAACTATCGAACTCAGAGAATAATCGATATTCCGAAA--CGGTTTGAAATCCCACAGTTCTTAATAATTTCTG--TATGATATGCTTCCTTAAAATAG-AAAATTGAAAATTTATAACACATTATT-ATAAA------G
>Aarg_MaSp2.2d_5
GTAACTTATATTTAAAATCAGAATGCACGGAAGTTT-----------CATATTGGGTCTAAACTTTTAAAGAATCTA-GAACCATTTCC-TTTTTTTAA-ACTTTCTTGTTAATTAACGAGT-CAAGAGATAAG-TCAATCGGCACCAAATATAGCAT----GCAACCAGCCCACCCTCACAGCGAATAA-----------TTTTATTGAAGTGTAGATATTCGATCTTGAAACATACCTA-TTTTTTTAGATTAAATATAAGCCTTCATCACACAT---------------------------------------------------------------------------------------------------------GACATACCAATATTTCAG---AAAAAAAGGAAAAAGCCTAAACAGTCAAAA---------------------------------------------------------------------------GTAATTTATTTCAGTTTTTC-AAAATATAATCGGAAAAGTACAACATA--TATGAACTAAATTATAAAAATGAAACTAAAGCCCATTTTTACTAATGTGAAAATAATAGGATGGGGAAGAAAAAATAA-TAATACTTTATTCTACAGATAATTTACTCGGAGCAATAAAATTC-TTTTTATATATTAAATCTATAAAGAAAGGCCACACTGTAACCGACTGACATCATGGGATTAATGAATAAATC---ATTAAAATATTAGTAATTTCAGTTACCTATACAAATATTGTGTCAGCTACAATATGTTATGAGTTATTAATACGTAAATACACGGTGTACCAATTAAAAATTTATTAACGACCTGAC-AAAATACTTTTAC---AATAATATACAATTTATAGATACACACTTTGCTTACGATGGATTCTCATTTATCAATTGGTTCAATTAATTTAGATATCAAAAGTCTTTGCAAGATTATAAATTATGCTAACAAGGAACTAATAGCTTTTCATCAAGAGTGATATGTGATAAAAACTATACTTGATTACAAGAATTGAAAATAATTTTCTTT-AAAATTACACTAATATTTCGAAGTGATTGGTAATTCAAATTTTTCCGTGGAAATAATTCCATTTAAATGAAAAGTGAGACATATGTGTAGAGGTATAATCAGATATTATATTTTAAGCTTT--AAAAAAAACTTTACTTC-TTTTATAATAAAATATATATAAAGAAATGGACTTTTCTTAACTTAATGCAAACTGCGATCAGAGTTTCTTGTCTAATGAAGGTTATTGCTATACTAAAATTATAAAATACCGTTATCATATAAGTATACTGATAAAATGTCAGAGAGACTTCCAATCATTTCCTAGTGTGAAGTAATGAAATATTTGCTCGCATTCACAGATGCGATTACTTTCAGCTAAGATATGAAATTCAAATAAATAAATAAATAATTTTCCACATTTAAGAACTTTACATATTCATCTACATACATATAAGCAAACAATTAAAACTGAACGTTCTAATTGAAAATTGGCAATAAATAACCATCTATTGCTTTACTTCTTACCTGCTACTCCTTGAGGTTACAACTAGAAAGAAAGCGCCTTTGGTCTTTCCAAAATTACCGAGTTTCAAAATCGTGAATACATACTTTTTCCATAATATTAATTAAATTAAAATGGAGTGTCTGAACTAACAAATATTGCGAAGGAACATAATAA-ATAAAACTTCTAACAAGTCAAGTGCATTCTTGAAGTGAGCTTCATACGCGTTGGGAACATATGCAAGAAAATTAGAGAGTTTCGTTTTAACTGAAATAACTATCGAACTCAGAGAATAATCGATATTCCGAAA--CGGTTTGAAATCCCACAGTTCTTAATAATTTCTG--TATGATATGCTTCCTTAAAATAG-AAAATTGAAAATTTATAACACATTATT-ATAAA------G
>Aarg_MaSp2.2d_9
GTAACTTATATTTAAAATCAGAATGCACGGAAGTTT-----------CATATTGGGTCTAAACTTTTAAAGAATCTA-GAACCATTTCC-TTTTTTTAA-ACTTTCTTGTTAATTAACGAGT-CAAGAGATAAG-TCAATCGGCACCAAATATAGCAT----GCAACCAGCCCACCCTCACAGCGAATAA-----------TTTTATTGAAGTGTAGATATTCGATCTTGAAACATACCTA--TTTTTTAGATTAAATATAAGCCTTCATCACACAT---------------------------------------------------------------------------------------------------------GACATACCAATATTTCAG---AAAAAAAGGAAAAAGCCTAAACAGTCAAAA---------------------------------------------------------------------------GTAATTTATTTCAGTTTTTC-AAAATATAATCGGAAAAGTACAACATA--TATGAACTAAATTATAAAAATGAAACTAAAGCCCATTTTTACTAATGTGAAAATAATAGGATGGGGAAG-AAAAATAA-TAATACTTTATTCTACAGATAATTTACTCGGAGCAATAAAATTC-TTTTTATATATTAAATCTATAAAGAAAGGCCACACTGTAACCGACTGACATCATGGGATTAATGAATAAATC---ATTAAAATATTAGTAATTTCAGTTACCTATACAAATATTGTGTCAGCTACAATATGTTATGAGTTATTAATACGTAAATACACGGTGTACCAATTAAAAATTTATTAACGACCTGAC-AAAATACTTTTAC---AATAATATACAATTTATAGATACACACTTTGCTTACGATGGATTCTCATTTATCAATTGGTTCAATTAATTTAGATATCAAAAGTCTTTGCAAGATTATAAATTATGCTAACAAGGAACTAATAGCTTTTCATGAAGAGTGATATGCGATAAAAACTATACTTGATTACAAGAATTGAAAATAATTTTCTTT-AAAATTACACTAATATTTCGAAGTGATTGGTAATTCAAATTTTTCCGTGGAAATAATTCCATTTAAATGAAAAGTGAGACATATGTGTAGAGGTATAATCAGATATTATATTTTAAGCTTT--AAAAAAAACTTTACTTC-TTTTATAATAAAATATATATAAAGAAATGGACTTTTCTTAACTTAATGCAAACTGCGATCAGAGTTTCTTGTCTAATGAAGGTTATTGCTATACTAAAATTATAAAATACCGTTATCATATAAGTATACTGATAAAATGTCAGAGAGACTTCCAATCATTTCCTAGTGTGAAGTAATGAAATATTTGCTCGCATTCACAGATGCGATTACTTTCAGCTAAGATATGAAATTCAAATAAATAAATAAATAATTTTCCACATTTAAGAACTTTACATATTCATCTACATACATATAAGCAAACAATTAAAACTGAACGTTCTAATTGAAAATTGGCAATAAATAACCATCTATTGCTTTACTTCTTACCTGCTACTCCTTGAGGTTACAACTAGAAAGAAAGCGCCTTTGGTCTTTCCAAAATTACCGAGTTTCAAAATCGTGAATACATACTTTTTCCATAATATTAATTAAATTAAAATGGAGTGTCTGAACTAACAAATATTGCGAAGGAACATAATAA-ATAAAACTTCTAACAAGTCAAGTGCATTCTTGAAGTGAGCTTCATACGCGTTGGGAACATATGCAAGAAAATTAGAGAGTTTCGTTTTAACTGAAATAACTATCGAACTCAGAGAATAATCGATATTCCGAAA--CGGTTTGAAATCCCACAGTTCTTAATAATTTCTG--TATGATATGCTTCCTTAAAATAG-AAAATTGAAAATTTATAACACATTATT-ATAAA------G
>Aarg_MaSp2.2c_8
GTAACTTATATTTAAAATCAGAATGCACGGAAGTTT-----------CATATTGGGTCTAAACTTTTAAAGAATCTA-GAACCATTTCC-TTTTTTTAA-ACTTTCTTGTTAATTAACGAGT-CAAGAGATAAG-TCAATCGGCACCAAATATAGCAT----GCAACCAGCCCACCCTCACAGCGAATAA-----------TTTTATTGAAGTGTAGATATTCGATCTTGAAACATACCTA--TTTTTTAGATTAAATATAAGCCTTCATCACACAT---------------------------------------------------------------------------------------------------------GACATACCAATATTTCAG---AAAAAAAGGAAAAAGCCTAAACAGTCAAAA---------------------------------------------------------------------------GTAATTTATTTCAGTTTTTC-AAAATATAATCGGAAAAGTACAACATA--TATGAACTAAATTATAAAAATGAAACTAAAGCCCATTTTTACTAATGTGAAAATAATAGGATGGGGAAG-AAAAATAA-TAATACTTTATTCTACAGATAATTTACTCGGAGCAATAAAATTC-TTTTTATATATTAAATCTATAAAGAAAGGCCACACTGTAACCGACTGACATCATGGGATTAATGAATAAATC---ATTAAAATATTAGTAATTTCAGTTACCTATACAAATATTGTGTCAGCTACAATATGTTATGAGTTATTAATACGTAAATACACGGTGTACCAATTAAAAATTTATTAACGACCTGAC-AAAATACTTTTAC---AATAATATACAATTTATAGATACACACTTTGCTTACGATGGATTCTCATTTATCAATTGGTTCAATTAATTTAGATATCAAAAGTCTTTGCAAGATTATAAATTATGCTAACAAGGAACTAATAGCTTTTCATGAAGAGTGATATGCGATAAAAACTATACTTGATTACAAGAATTGAAAATAATTTTCTTT-AAAATTACACTAATATTTCGAAGTGATTGGTAATTCAAATTTTTCCGTGGAAATAATTCCATTTAAATGAAAAGTGAGACATATGTGTAGAGGTATAATCAGATATTATATTTTAAGCTTT--AAAAAAAACTTTACTTC-TTTTATAATAAAATATATATAAAGAAATGGACTTTTCTTAACTTAATGCAAACTGCGATCAGAGTTTCTTGTCTAATGAAGGTTATTGCTATACTAAAATTATAAAATACCGTTATCATATAAGTATACTGATAAAATGTCAGAGAGACTTCCAATCATTTCCTAGTGTGAAGTAATGAAATATTTGCTCGCATTCACAGATGCGATTACTTTCAGCTAAGATATGAAATTCAAATAAATAAATAAATAATTTTCCACATTTAAGAACTTTACATATTCATCTACATACATATAAGCAAACAATTAAAACTGAACGTTCTAATTGAAAATTGGCAATAAATAACCATCTATTGCTTTACTTCTTACCTGCTACTCCTTGAGGTTACAACTAGAAAGAAAGCGCCTTTGGTCTTTCCAAAATTACCGAGTTTCAAAATCGTGAATACATACTTTTTCCATAATATTAATTAAATTAAAATGGAGTGTCTGAACTAACAAATATTGCGAAGGAACATAATAA-ATAAAACTTCTAACAAGTCAAGTGCATTCTTGAAGTGAGCTTCATACGCGTTGGGAACATATGCAAGAAAATTAGAGAGTTTCGTTTTAACTGAAATAACTATCGAACTCAGAGAATAATCGATATTCCGAAA--CGGTTTGAAATCCCACAGTTCTTAATAATTTCTG--TATGATATGCTTCCTTAAAATAG-AAAATTGAAAATTTATAACACATTATT-ATAAA------G
>Aarg_MaSp2.2c_12
GTAACTTATATTTAAAATCAGAATGCACGGAAGTTT-----------CATATTGGGTCTAAACTTTTAAAGAATCTA-GAACCATTTCC-TTTTTTTAA-ACTTTCTTGTTAATTAACAAAT-CAAGAGATAAG-TCAATCGGCACCAAATATAGCAT----GCAACCAGCCCACCCTCACAGCGAATAA-----------TTTTATTGAAGTGTAGATATTCGATCTTGAAACATACCTA--TTTTTTAGATTAAATATAAGCCTTCATCACACAT---------------------------------------------------------------------------------------------------------GACATACCAATATTTCAG---AAAAAAAGGAAAAAGCCTAAACAGTCAAAA---------------------------------------------------------------------------GTAATTTATTTCAGTTTTTC-AAAATATAATCGGAAAAGTACAACATA--TATGAACTAAATTATAAAAATGAAACTAAAGCCCATTTTTACTAATGTGAAAATAATAGGATGGGGAAG-AAAAATAA-TAATACTTTATTCTACAGATAATTTACTCGGAGCAATAAAATTC-TTTTTATATATTAAATCTATAAAGAAAGGCCACACTGTAACCGACTGACATCATGGGATTAATGAATAAATC---ATTAAAATATTAGTAATTTCAGTTACCTATACAAATATTGTGTCAGCTACAATATGTTATGAGTTATTAATACGTAAATACACGGTGTACCAATTAAAAATTTATTAACGACCTGAC-AAAATACTTTTAC---AATAATATACAATTTATAGATACACACTTTGCTTACGATGGATTCTCATTTATCAATTGGTTCAATTAATTTAGATATCAAAAGTCTTTGCAAGATTATAAATTATGCTAACAAGGAACTAATAGCTTTTCATGAAGAGTGATATGCGATAAAAACTATACTTGATTACAAGAATTGAAAATAATTTTCTTT-AAAATTACACTAATATTTCGAAGTGATTGGTAATTCAAATTTTTCCGTGGAAATAATTCCATTTAAATGAAAAGTGAGACATATGTGTAGAGGTATAATCAGATATTATATTTTAAGCTTT---AAAAAAACTTTACTTC-TTTTATAATAAAATATATATAAAGAAATGGACTTTTCTTAACTTAATGCAAACTGCGATCAGAGTTTCTTGTCTAATGAAGGTTATTGCTATACTAAAATTATAAAATACCGTTATCATATAAGTATACTGATAAAATGTCAGAGAGACTTCCAATCATTTCCTAGTGTGAAGTAATGAAATATTTGCTCGCATTCACAGATGCGATTACTTTCAGCTAAGATATGAAATTCAAATAAATAAATAAATAATTTTCCACATTTAAGAACTTTACATATTCATCTACATACATATAAGCAAACAATTAAAACTGAACGTTCTAATTGAAAATTGGCAATAAATAACCATCTATTGCTTTACTTCTTACCTGCTACTCCTTGAGGTTACAACTAGAAAGAAAGCGCCTTTGGTCTTTCCAAAATTACCGAGTTTCAAAATCGTGAATACATACTTTTTCCATAATATTAATTAAATTAAAATGGAGTGTCTGAACTAACAAATATTGCGAAGGAACATAATAA-ATAAAACTTCTAACAAGTCAAGTGCATTCTTGAAGTGAGCTTCATACGCGTTGGGAACATATGCAAGAAAATTAGAGAGTTTCGTTTTAACTGAAATAACTATCGAACTCAGAGAATAATCGATATTCCGAAA--CGGTTTGAAATCCCACAGTTCTTAATAATTTCTG--TATGATATGCTTCCTTAAAATAG-AAAATTGAAAATTTATAACACATTATT-ATAAA------G
>Aarg_MaSp2.2c_14
GTAACTTATATTTAAAATCAGAATGCACGGAAGTTT-----------CATATTGGGTCTAAACTTTTAAAGAATCTA-GAACCATTTCC-TTTTTTTAA-ACTTTCTTGTTAATTAACAAAT-CAAGAGATAAG-TCAATCGGCACCAAATATAGCAT----GCAACCAGCCCACCCTCACAGCGAATAA-----------TTTTATTGAAGTGTAGATATTCGATCTTGAAACATACCTA--TTTTTTAGATTAAATATAAGCCTTCATCACACAT---------------------------------------------------------------------------------------------------------GACATACCAATATTTCAG---AAAAAAAGGAAAAAGCCTAAACAGTCAAAA---------------------------------------------------------------------------GTAATTTATTTCAGTTTTTC-AAAATATAATCGGAAAAGTACAACATA--TATGAACTAAATTATAAAAATGAAACTAAAGCCCATTTTTACTAATGTGAAAATAATAGGATGGGGAAG-AAAAATAA-TAATACTTTATTCTACAGATAATTTACTCGGAGCAATAAAATTC-TTTTTATATATTAAATCTATAAAGAAAGGCCACACTGTAACCGACTGACATCATGGGATTAATGAATAAATC---ATTAAAATATTAGTAATTTCAGTTACCTATACAAATATTGTGTCAGCTACAATATGTTATGAGTTATTAATACGTAAATACACGGTGTACCAATTAAAAATTTATTAACGACCTGAC-AAAATACTTTTAC---AATAATATACAATTTATAGATACACACTTTGCTTACGATGGATTCTCATTTATCAATTGGTTCAATTAATTTAGATATCAAAAGTCTTTGCAAGATTATAAATTATGCTAACAAGGAACTAATAGCTTTTCATGAAGAGTGATATGCGATAAAAACTATACTTGATTACAAGAATTGAAAATAATTTTCTTT-AAAATTACACTAATATTTCGAAGTGATTGGTAATTCAAATTTTTCCGTGGAAATAATTCCATTTAAATGAAAAGTGAGACATATGTGTAGAGGTATAATCAGATATTATATTTTAAGCTTT---AAAAAAACTTTACTTC-TTTTATAATAAAATATATATAAAGAAATGGACTTTTCTTAACTTAATGCAAACTGCGATCAGAGTTTCTTGTCTAATGAAGGTTATTGCTATACTAAAATTATAAAATACCGTTATCATATAAGTATACTGATAAAATGTCAGAGAGACTTCCAATCATTTCCTAGTGTGAAGTAATGAAATATTTGCTCGCATTCACAGATGCGATTACTTTCAGCTAAGATATGAAATTCAAATAAATAAATAAATAATTTTCCACATTTAAGAACTTTACATATTCATCTACATACATATAAGCAAACAATTAAAACTGAACGTTCTAATTGAAAATTGGCAATAAATAACCATCTATTGCTTTACTTCTTACCTGCTACTCCTTGAGGTTACAACTAGAAAGAAAGCGCCTTTGGTCTTTCCAAAATTACCGAGTTTCAAAATCGTGAATACATACTTTTTCCATAATATTAATTAAATTAAAATGGAGTGTCTGAACTAACAAATATTGCGAAGGAACATAATAA-ATAAAACTTCTAACAAGTCAAGTGCATTCTTGAAGTGAGCTTCATACGCGTTGGGAACATATGCAAGAAAATTAGAGAGTTTCGTTTTAACTGAAATAACTATCGAACTCAGAGAATAATCGATATTCCGAAA--CGGTTTGAAATCCCACAGTTCTTAATAATTTCTG--TATGATATGCTTCCTTAAAATAG-AAAATTGAAAATTTATAACACATTATT-ATAAA------G
>Aarg_MaSp2.2c_7
GTAACTTATATTTAAAATCAGAATGCACGGAAGTTT-----------CATATTGGGTCTAAACTTTTAAAGAATCTA-GAACCATTTCC-TTTTTTTAA-ACTTTCTTGTTAATTAACGAGT-CAAGAGATAAG-TCAATCGGCACCAAATATAGCAT----GCAACCAGCCCACCCTCACAGCGAATAA-----------TTTTATTGAAGTGTAGATATTCGATCTTGAAACATACCTA--TTTTTTAGATTAAATATAAGCCTTCATCACACAT---------------------------------------------------------------------------------------------------------GACATACCAATATTTCAG---AAAAAAAGGAAAAAGCCTAAACAGTCAAAA---------------------------------------------------------------------------GTAATTTATTTCAGTTTTTC-AAAATATAATCGGAAAAGTACAACATA--TATGAACTAAATTATAAAAATGAAACTAAAGCCCATTTTTACTAATGTGAAAATAATAGGATGGGGAAG-AAAAATAA-TAATACTTTATTCTACAGATAATTTACTCGGAGCAATAAAATTC-TTTTTATATATTAAATCTATAAAGAAAGGCCACACTGTAACCGACTGACATCATGGGATTAATGAATAAATC---ATTAAAATATTAGTAATTTCAGTTACCTATACAAATATTGTGTCAGCTACAATATGTTATGAGTTATTAATACGTAAATACACGGTGTACCAATTAAAAATTTATTAACGACCTGAC-AAAATACTTTTAC---AATAATATACAATTTATAGATACACACTTTGCTTACGATGGATTCTCATTTATCAATTGGTTCAATTAATTTAGATATCAAAAGTCTTTGCAAGATTATAAATTATGCTAACAAGGAACTAATAGCTTTTCATGAAGAGTGATATGCGATAAAAACTATACTTGATTACAAGAATTGAAAATAATTTTCTTT-AAAATTACACTAATATTTCGAAGTGATTGGTAATTCAAATTTTTCCGTGGAAATAATTCCATTTAAATGAAAAGTGAGACATATGTGTAGAGGTATAATCAGATATTATATTTTAAGCTTT---AAAAAAACTTTACTTC-TTTTATAATAAAATATATATAAAGAAATGGACTTTTCTTAACTTAATGCAAACTGCGATCAGAGTTTCTTGTCTAATGAAGGTTATTGCTATACTAAAATTATAAAATACCGTTATCATATAAGTATACTGATAAAATGTCAGAGAGACTTCCAATCATTTCCTAGTGTGAAGTAATGAAATATTTGCTCGCATTCACAGATGCGATTACTTTCAGCTAAGATATGAAATTCAAATAAATAAATAAATAATTTTCCACATTTAAGAACTTTACATATTCATCTACATACATATAAGCAAACAATTAAAACTGAACGTTCTAATTGAAAATTGGCAATAAATAACCATCTATTGCTTTACTTCTTACCTGCTACTCCTTGAGGTTACAACTAGAAAGAAAGCGCCTTTGGTCTTTCCAAAATTACCGAGTTTCAAAATCGTGAATACATACTTTTTCCATAATATTAATTAAATTAAAATGGAGTGTCTGAACTAACAAATATTGCGAAGGAACATAATAA-ATAAAACTTCTAACAAGTCAAGTGCATTCTTGAAGTGAGCTTCATACGCGTTGGGAACATATGCAAGAAAATTAGAGAGTTTCGTTTTAACTGAAATAACTATCGAACTCAGAGAATAATCGATATTCCGAAA--CGGTTTGAAATCCCACAGTTCTTAATAATTTCTG--TATGATATGCTTCCTTAAAATAG-AAAATTGAAAATTTATAACACATTATT-ATAAA------G
>Aarg_MaSp2.2c_6
GTAACTTATATTTAAAATCAGAATGCACGGAAGTTT-----------CATATTGGGTCTAAACTTTTAAAGAATCTA-GAACCATTTCC-TTTTTTTAA-ACTTTCTTGTTAATTAACGAGT-CAAGAGATAAG-TCAATCGGCACCAAATATAGCAT----GCAACCAGCCCACCCTCACAGCGAATAA-----------TTTTATTGAAGTGTAGATATTCGATCTTGAAACATACCTA--TTTTTTAGATTAAATATAAGCCTTCATCACACAT---------------------------------------------------------------------------------------------------------GACATACCAATATTTCAG---AAAAAAAGGAAAAAGCCTAAACAGTCAAAA---------------------------------------------------------------------------GTAATTTATTTCAGTTTTTC-AAAATATAATCGGAAAAGTACAACATA--TATGAACTAAATTATAAAAATGAAACTAAAGCCCATTTTTACTAATGTGAAAATAATAGGATGGGGAAG-AAAAATAA-TAATACTTTATTCTACAGATAATTTACTCGGAGCAATAAAATTC-TTTTTATATATTAAATCTATAAAGAAAGGCCACACTGTAACCGACTGACATCATGGGATTAATGAATAAATC---ATTAAAATATTAGTAATTTCAGTTACCTATACAAATATTGTGTCAGCTACAATATGTTATGAGTTATTAATACGTAAATACACGGTGTACCAATTAAAAATTTATTAACGACCTGAC-AAAATACTTTTAC---AATAATATACAATTTATAGATACACACTTTGCTTACGATGGATTCTCATTTATCAATTGGTTCAATTAATTTAGATATCAAAAGTCTTTGCAAGATTATAAATTATGCTAACAAGGAACTAATAGCTTTTCATCAAGAGTGATATGTGATAAAAACTATACTTGATTACAAGAATTGAAAATAATTTTCTTT-AAAATTACACTAATATTTCGAAGTGATTGGTAATTCAAATTTTTCCGTGGAAATAATTCCATTTAAATGAAAAGTGAGACATATGTGTAGAGGTATAATCAGATATTATATTTTAAGCTTT---AAAAAAACTTTACTTC-TTTTATAATAAAATATATATAAAGAAATGGACTTTTCTTAACTTAATGCAAACTGCGATCAGAGTTTCTTGTCTAATGAAGGTTATTGCTATACTAAAATTATAAAATACCGTTATCATATAAGTATACTGATAAAATGTCAGAGAGACTTCCAATCATTTCCTAGTGTGAAGTAATGAAATATTTGCTCGCATTCACAGATGCGATTACTTTCAGCTAAGATATGAAATTCAAATAAATAAATAAATAATTTTCCACATTTAAGAACTTTACATATTCATCTACATACATATAAGCAAACAATTAAAACTGAACGTTCTAATTGAAAATTGGCAATAAATAACCATCTATTGCTTTACTTCTTACCTGCTACTCCTTGAGGTTACAACTAGAAAGAAAGCGCCTTTGGTCTTTCCAAAATTACCGAGTTTCAAAATCGTGAATACATACTTTTTCCATAATATTAATTAAATTAAAATGGAGTGTCTGAACTAACAAATATTGCGAAGGAACATAATAA-ATAAAACTTCTAACAAGTCAAGTGCATTCTTGAAGTGAGCTTCATACGCGTTGGGAACATATGCAAGAAAATTAGAGAGTTTCGTTTTAACTGAAATAACTATCGAACTCAGAGAATAATCGATATTCCGAAA--CGGTTTGAAATCCCACAGTTCTTAATAATTTCTG--TATGATATGCTTCCTTAAAATAG-AAAATTGAAAATTTATAACACATTATT-ATAAA------G
>Aarg_MaSp2.2c_4
GTAACTTATATTTAAAATCAGAATGCACGGAAGTTT-----------CATATTGGGTCTAAACTTTTAAAGAATCTA-GAACCATTTCC-TTTTTTTAA-ACTTTCTTGTTAATTAACGAGT-CAAGAGATAAG-TCAATCGGCACCAAATATAGCAT----GCAACCAGCCCACCCTCACAGCGAATAA-----------TTTTATTGAAGTGTAGATATTCGATCTTGAAACATACCTA-TTTTTTTAGATTAAATATAAGCCTTCATCACACAT---------------------------------------------------------------------------------------------------------GACATACCAATATTTCAG---AAAAAAAGGAAAAAGCCTAAACAGTCAAAA---------------------------------------------------------------------------GTAATTTATTTCAGTTTTTC-AAAATATAATCGGAAAAGTACAACATA--TATGAACTAAATTATAAAAATGAAACTAAAGCCCATTTTTACTAATGTGAAAATAATAGGATGGGGAAG-AAAAATAA-TAATACTTTATTCTACAGATAATTTACTCGGAGCAATAAAATTC-TTTTTATATATTAAATCTATAAAGAAAGGCCACACTGTAACCGACTGACATCATGGGATTAATGAATAAATC---ATTAAAATATTAGTAATTTCAGTTACCTATACAAATATTGTGTCAGCTACAATATGTTATGAGTTATTAATACGTAAATACACGGTGTACCAATTAAAAATTTATTAACGACCTGAC-AAAATACTTTTAC---AATAATATACAATTTATAGATACACACTTTGCTTACGATGGATTCTCATTTATCAATTGGTTCAATTAATTTAGATATCAAAAGTCTTTGCAAGATTATAAATTATGCTAACAAGGAACTAATAGCTTTTCATCAAGAGTGATATGTGATAAAAACTATACTTGATTACAAGAATTGAAAATAATTTTCTTT-AAAATTACACTAATATTTCGAAGTGATTGGTAATTCAAATTTTTCCGTGGAAATAATTCCATTTAAATGAAAAGTGAGACATATGTGTAGAGGTATAATCAGATATTATATTTTAAGCTTT---AAAAAAACTTTACTTC-TTTTATAATAAAATATATATAAAGAAATGGACTTTTCTTAACTTAATGCAAACTGCGATCAGAGTTTCTTGTCTAATGAAGGTTATTGCTATACTAAAATTATAAAATACCGTTATCATATAAGTATACTGATAAAATGTCAGAGAGACTTCCAATCATTTCCTAGTGTGAAGTAATGAAATATTTGCTCGCATTCACAGATGCGATTACTTTCAGCTAAGATATGAAATTCAAATAAATAAATAAATAATTTTCCACATTTAAGAACTTTACATATTCATCTACATACATATAAGCAAACAATTAAAACTGAACGTTCTAATTGAAAATTGGCAATAAATAACCATCTATTGCTTTACTTCTTACCTGCTACTCCTTGAGGTTACAACTAGAAAGAAAGCGCCTTTGGTCTTTCCAAAATTACCGAGTTTCAAAATCGTGAATACATACTTTTTCCATAATATTAATTAAATTAAAATGGAGTGTCTGAACTAACAAATATTGCGAAGGAACATAATAA-ATAAAACTTCTAACAAGTCAAGTGCATTCTTGAAGTGAGCTTCATACGCGTTGGGAACATATGCAAGAAAATTAGAGAGTTTCGTTTTAACTGAAATAACTATCGAACTCAGAGAATAATCGATATTCCGAAA--CGGTTTGAAATCCCACAGTTCTTAATAATTTCTG--TATGATATGCTTCCTTAAAATAG-AAAATTGAAAATTTATAACACATTATT-ATAAA------G
>Aarg_MaSp2.2d_14
GTAACTTATATTTAAAATCAGAATGCACGGAAGTTT-----------CATATTGGGTCTAAACTTTTAAAGAATCTA-GAACCATTTCC-TTTTTTTAA-ACTTTCTTGTTAATTAACAAAT-CAAGAGATAAG-TCAATCGGCACCAAATATAGCAT----GCAACCAGCCCACCCTCACAGCGAATAA-----------TTTTATTGAAGTGTAGATATTCGATCTTGAAACATACCTA-TTTTTTTAGATTAAATATAAGCCTTCATCACACAT---------------------------------------------------------------------------------------------------------GACATACCAATATTTCAG---AAAAAAAGGAAAAAGCCTAAACAGTCAAAA---------------------------------------------------------------------------GTAATTTATTTCAGTTTTTC-AAAATATAATCGGAAAAGTACAACATA--TATGAACTAAATTATAAAAATGAAACTAAAGCCCATTTTTACTAATGTGAAAATAATAGGATGGGGAAG-AAAAATAA-TAATACTTTATTCTACAGATAATTTACTCGGAGCAATAAAATTC-TTTTTATATATTAAATCTATAAAGAAAGGCCACACTGTAACCGACTGACATCATGGGATTAATGAATAAATC---ATTAAAATATTAGTAA-TTCAGTTACCTATACAAATATTGTGTCAGCTACAATATGTTATGAGTTATTAATACGTAAATACACGGTGTACCAATTAAAAATTTATTAACGACCTGAC-AAAATACTTTTAC---AATAATATACAATTTATAGATACACACTTTGCTTACGATGGATTCTCATTTATCAATTGGTTCAATTAATTTAGATATCAAAAGTCTTTGCAAGATTATAAATTATGCTAACAAGGAACTAATAGCTTTTCATGAAGAGTGATATGCGATAAAAACTATACTTGATTACAAGAATTGAAAATAATTTTCTTT-AAAATTACACTAATATTTCGAAGTGATTGGTAATTCAAATTTTTCCGTGGAAATAATTCCATTTAAATGAAAAGTGAGACATATGTGTAGAGGTATAATCAGATATTATATTTTAAGCTTT--AAAAAAAACTTTACTTC-TTTTATAATAAAATATATATAAAGAAATGGACTTTTCTTAACTTAATGCAAACTGCGATCAGAGTTTCTTGTCTAATGAAGGTTATTGCTATACTAAAATTATAAAATACCGTTATCATATAAGTATACTGATAAAATGTCAGAGAGACTTCCAATCATTTCCTAGTGTGAAGTAATGAAATATTTGCTCGCATTCACAGATGCGATTACTTTCAGCTAAGATATGAAATTCAAATAAATAAATAAATAATTTTCCACATTTAAGAACTTTACATATTCATCTACATACATATAAGCAAACAATTAAAACTGAACGTTCTAATTGAAAATTGGCAATAAATAACCATCTATTGCTTTACTTCTTACCTGCTACTCCTTGAGGTTACAACTAGAAAGAAAGCGCCTTTGGTCTTTCCAAAATTACCGAGTTTCAAAATCGTGAATACATACTTTTTCCATAATATTAATTAAATTAAAATGGAGTGTCTGAACTAACAAATATTGCGAAGGAACATAATAA-ATAAAACTTCTAACAAGTCAAGTGCATTCTTGAAGTGAGCTTCATACGCGTTGGGAACATATGCAAGAAAATTAGAGAGTTTCGTTTTAACTGAAATAACTATCGAACTCAGAGAATAATCGATATTCCGAAA--CGGTTTGAAATCCCACAGTTCTTAATAATTTCTG--TATGATATGCTTCCTTAAAATAG-AAAATTGAAAATTTATAACACATTATT-ATAAA------G
>Aarg_MaSp2.2d_15
GTAACTTATATTTAAAATCAGAATGCACGGAAGTTT-----------CATATTGGGTCTAAACTTTTAAAGAATCTA-GAACCATTTCC-TTTTTTTAA-ACTTTCTTGTTAATTAACAAAT-CAAGAGATAAG-TCAATCGGCACCAAATATAGCAT----GCAACCAGCCCACCCTCACAGCGAATAA-----------TTTTATTGAAGTGTAGATATTCGATCTTGAAACATACCTA-TTTTTTTAGATTAAATATAAGCCTTCATCACACAT---------------------------------------------------------------------------------------------------------GACATACCAATATTTCAGA-AAAAAAAAGGAAAAAGCCTAAACAGTCAAAA---------------------------------------------------------------------------GTAATTTATTTCAGTTTTTC-AAAATATAATCGGAAAAGTACAACATA--TATGAACTAAATTATAAAAATGAAACTAAAGCCCATTTTTACTAATGTGAAAATAATAGGATGGGGAAG-AAAAATAA-TAATACTTTATTCTACAGATAATTTACTCGGAGCAATAAAATTC-TTTTTATATATTAAATCTATAAAGAAAGGCCACACTGTAACCGACTGACATCATGGGATTAATGAATAAATC---ATTAAAATATTAGTAATTTCAGTTACCTATACAAATATTGTGTCAGCTACAATATGTTATGAGTTATTAATACGTAAATACACGGTGTACCAATTAAAAATTTATTAACGACCTGAC-AAAATACTTTTAC---AATAATATACAATTTATAGATACACACTTTGCTTACGATGGATTCTCATTTATCAATTGGTTCAATTAATTTAGATATCAAAAGTCTTTGCAAGATTATAAATTATGCTAACAAGGAACTAATAGCTTTTCATGAAGAGTGATATGCGATAAAAACTATACTTGATTACAAGAATTGAAAATAATTTTCTTT-AAAATTACACTAATATTTCGAAGTGATTGGTAATTCAAATTTTTCCGTGGAAATAATTCCATTTAAATGAAAAGTGAGACATATGTGTAGAGGTATAATCAGATATTATATTTTAAGCTTT--AAAAAAAACTTTACTTC-TTTTATAATAAAATATATATAAAGAAATGGACTTTTCTTAACTTAATGCAAACTGCGATCAGAGTTTCTTGTCTAATGAAGGTTATTGCTATACTAAAATTATAAAATACCGTTATCATATAAGTATACTGATAAAATGTCAGAGAGACTTCCAATCATTTCCTAGTGTGAAGTAATGAAATATTTGCTCGCATTCACAGATGCGATTACTTTCAGCTAAGATATGAAATTCAAATAAATAAATAAATAATTTTCCACATTTAAGAACTTTACATATTCATCTACATACATATAAGCAAACAATTAAAACTGAACGTTCTAATTGAAAATTGGCAATAAATAACCATCTATTGCTTTACTTCTTACCTGCTACTCCTTGAGGTTACAACTAGAAAGAAAGCGCCTTTGGTCTTTCCAAAATTACCGAGTTTCAAAATCGTGAATACATACTTTTTCCATAATATTAATTAAATTAAAATGGAGTGTCTGAACTAACAAATATTGCGAAGGAACATAATAA-ATAAAACTTCTAACAAGTCAAGTGCATTCTTGAAGTGAGCTTCATACGCGTTGGGAACATATGCAAGAAAATTAGAGAGTTTCGTTTTAACTGAAATAACTATCGAACTCAGAGAATAATCGATATTCCGAAA--CGGTTTGAAATCCCACAGTTCTTAATAATTTCTG--TATGATATGCTTCCTTAAAATAG-AAAATTGAAAATTTATAACACATTATT-ATAAA------G
>Aarg_MaSp2.2d_11
GTAACTTATATTTAAAATCAGAATGCACGGAAGTTT-----------CATATTGGGTCTAAACTTTTAAAGAATCTA-GAACCATTTCC--TTTTTTAA-ACTTTCTTGTTAATTAACAAGT-CAAGAGATAAG-TCAATCGGCACCAAATATAGCAT----GCAACCAGCCCACCCTCACAGCGAATAA-----------TTTTATTGAAGTGTAGATATTCGATCTTGAAACATACCTA--TTTTTTAGATTAAATATAAGCCTTCATCACACAT---------------------------------------------------------------------------------------------------------GACATACCAATATTTCAG---AAAAAAAGGAAAAAGCCTAAACAGTCAAAA---------------------------------------------------------------------------GTAATTTATTTCAGTTTTTC-AAAATATAATCGGAAAAGTACAACATA--TATGAACTAAATTATAAAAATGAAACTAAAGCCCATTTTTACTAATGTGAAAATAATAGGATGGGGAAG-AAAAATAA-TAATACTTTATTCTACAGATAATTTACTCGGAGCAATAAAATTC-TTTTTATATATTAAATCTATAAAGAAAGGCCACACTGTAACCGACTGACATCATGGGATTAATGAATAAATC---ATTAAAATATTAGTAATTTCAGTTACCTATACAAATATTGTGTCAGCTACAATATGTTATGAGTTATTAATACGTAAATACACGGTGTACCAATTAAAAATTTATTAACGACCTGAC-AAAATACTTTTAC---AATAATATACAATTTATAGATACACACTTTGCTTACGATGGATTCTCATTTATCAATTGGTTCAATTAATTTAGATATCAAAAGTCTTTGCAAGATTATAAATTATGCTAACAAGGAACTAATAGCTTTTCATGAAGAGTGATATGCGATAAAAACTATACTTGATTACAAGAATTGAAAATAATTTTCTTT-AAAATTACACTAATATTTCGAAGTGATTGGTAATTCAAATTTTTCCGTGGAAATAATTCCATTTAAATGAAAAGTGAGACATATGTGTAGAGGTATAATCAGATATTATATTTTAAGCTTT--AAAAAAAACTTTACTTC-TTTTATAATAAAATATATATAAAGAAATGGACTTTTCTTAACTTAATGCAAACTGCGATCAGAGTTTCTTGTCTAATGAAGGTTATTGCTATACTAAAATTATAAAATACCGTTATCATATAAGTATACTGATAAAATGTCAGAGAGACTTCCAATCATTTCCTAGTGTGAAGTAATGAAATATTTGCTCGCATTCACAGATGCGATTACTTTCAGCTAAGATATGAAATTCAAATAAATAAATAAATAATTTTCCACATTTAAGAACTTTACATATTCATCTACATACATATAAGCAAACAATTAAAACTGAACGTTCTAATTGAAAATTGGCAATAAATAACCATCTATTGCTTTACTTCTTACCTGCTACTCCTTGAGGTTACAACTAGAAAGAAAGCGCCTTTGGTCTTTCCAAAATTACCGAGTTTCAAAATCGTGAATACATACTTTTTCCATAATATTAATTAAATTAAAATGGAGTGTCTGAACTAACAAATATTGCGAAGGAACATAATAA-ATAAAACTTCTAACAAGTCAAGTGCATTCTTGAAGTGAGCTTCATACGCGTTGGGAACATATGCAAGAAAATTAGAGAGTTTCGTTTTAACTGAAATAACTATCGAACTCAGAGAATAATCGATATTCCGAAA--CGGTTTGAAATCCCACAGTTCTTAATAATTTCTG--TATGATATGCTTCCTTAAAATAG-AAAATTGAAAATTTATAACACATTATT-ATAAA------G
>Aarg_MaSp2.2c_11
GTAACTTATATTTAAAATCAGAATGCACGGAAGTTT-----------CATATTGGGTCTAAACTTTTAAAGAATCTA-GAACCATTTCC--TTTTTTAA-ACTTTCTTGTTAATTAACAAGT-CAAGAGATAAG-TCAATCGGCACCAAATATAGCAT----GCAACCAGCCCACCCTCACAGCGAATAA-----------TTTTATTGAAGTGTAGATATTCGATCTTGAAACATACCTA--TTTTTTAGATTAAATATAAGCCTTCATCACACAT---------------------------------------------------------------------------------------------------------GACATACCAATATTTCAG---AAAAAAAGGAAAAAGCCTAAACAGTCAAAA---------------------------------------------------------------------------GTAATTTATTTCAGTTTTTC-AAAATATAATCGGAAAAGTACAACATA--TATGAACTAAATTATAAAAATGAAACTAAAGCCCATTTTTACTAATGTGAAAATAATAGGATGGGGAAG-AAAAATAA-TAATACTTTATTCTACAGATAATTTACTCGGAGCAATAAAATTC-TTTTTATATATTAAATCTATAAAGAAAGGCCACACTGTAACCGACTGACATCATGGGATTAATGAATAAATC---ATTAAAATATTAGTAATTTCAGTTACCTATACAAATATTGTGTCAGCTACAATATGTTATGAGTTATTAATACGTAAATACACGGTGTACCAATTAAAAATTTATTAACGACCTGAC-AAAATACTTTTAC---AATAATATACAATTTATAGATACACACTTTGCTTACGATGGATTCTCATTTATCAATTGGTTCAATTAATTTAGATATCAAAAGTCTTTGCAAGATTATAAATTATGCTAACAAGGAACTAATAGCTTTTCATGAAGAGTGATATGCGATAAAAACTATACTTGATTACAAGAATTGAAAATAATTTTCTTT-AAAATTACACTAATATTTCGAAGTGATTGGTAATTCAAATTTTTCCGTGGAAATAATTCCATTTAAATGAAAAGTGAGACATATGTGTAGAGGTATAATCAGATATTATATTTTAAGCTTT--AAAAAAAACTTTACTTC-TTTTATAATAAAATATATATAAAGAAATGGACTTTTCTTAACTTAATGCAAACTGCGATCAGAGTTTCTTGTCTAATGAAGGTTATTGCTATACTAAAATTATAAAATACCGTTATCATATAAGTATACTGATAAAATGTCAGAGAGACTTCCAATCATTTCCTAGTGTGAAGTAATGAAATATTTGCTCGCATTCACAGATGCGATTACTTTCAGCTAAGATATGAAATTCAAATAAATAAATAAATAATTTTCCACATTTAAGAACTTTACATATTCATCTACATACATATAAGCAAACAATTAAAACTGAACGTTCTAATTGAAAATTGGCAATAAATAACCATCTATTGCTTTACTTCTTACCTGCTACTCCTTGAGGTTACAACTAGAAAGAAAGCGCCTTTGGTCTTTCCAAAATTACCGAGTTTCAAAATCGTGAATACATACTTTTTCCATAATATTAATTAAATTAAAATGGAGTGTCTGAACTAACAAATATTGCGAAGGAACATAATAA-ATAAAACTTCTAACAAGTCAAGTGCATTCTTGAAGTGAGCTTCATACGCGTTGGGAACATATGCAAGAAAATTAGAGAGTTTCGTTTTAACTGAAATAACTATCGAACTCAGAGAATAATCGATATTCCGAAA--CGGTTTGAAATCCCACAGTTCTTAATAATTTCTG--TATGATATGCTTCCTTAAAATAG-AAAATTGAAAATTTATAACACATTATT-ATAAA------G
>Aarg_MaSp2.2c_13
GTAACTTATATTTAAAATCAGAATGCACGGAAGTTT-----------CATATTGGGTCTAAACTTTTAAAGAATCTA-GAACCATTTCC--TTTTTTAA-ACTTTCTTGTTAATTAACAAGT-CAAGAGATAAG-TCAATCGGCACCAAATATAGCAT----GCAACCAGCCCACCCTCACAGCGAATAA-----------TTTTATTGAAGTGTAGATATTCGATCTTGAAACATACCTA--TTTTTTAGATTAAATATAAGCCTTCATCACACAT---------------------------------------------------------------------------------------------------------GACATACCAATATTTCAG---AAAAAAAGGAAAAAGCCTAAACAGTCAAAA---------------------------------------------------------------------------GTAATTTATTTCAGTTTTTC-AAAATATAATCGGAAAAGTACAACATA--TATGAACTAAATTATAAAAATGAAACTAAAGCCCATTTTTACTAATGTGAAAATAATAGGATGGGGAAG-AAAAATAA-TAATACTTTATTCTACAGATAATTTACTCGGAGCAATAAAATTC-TTTTTATATATTAAATCTATAAAGAAAGGCCACACTGTAACCGACTGACATCATGGGATTAATGAATAAATC---ATTAAAATATTAGTAATTTCAGTTACCTATACAAATATTGTGTCAGCTACAATATGTTATGAGTTATTAATACGTAAATACACGGTGTACCAATTAAAAATTTATTAACGACCTGAC-AAAATACTTTTAC---AATAATATACAATTTATAGATACACACTTTGCTTACGATGGATTCTCATTTATCAATTGGTTCAATTAATTTAGATATCAAAAGTCTTTGCAAGATTATAAATTATGCTAACAAGGAACTAATAGCTTTTCATGAAGAGTGATATGCGATAAAAACTATACTTGATTACAAGAATTGAAAATAATTTTCTTT-AAAATTACACTAATATTTCGAAGTGATTGGTAATTCAAATTTTTCCGTGGAAATAATTCCATTTAAATGAAAAGTGAGACATATGTGTAGAGGTATAATCAGATATTATATTTTAAGCTTT--AAAAAAAACTTTACTTC-TTTTATAATAAAATATATATAAAGAAATGGACTTTTCTTAACTTAATGCAAACTGCGATCAGAGTTTCTTGTCTAATGAAGGTTATTGCTATACTAAAATTATAAAATACCGTTATCATATAAGTATACTGATAAAATGTCAGAGAGACTTCCAATCATTTCCTAGTGTGAAGTAATGAAATATTTGCTCGCATTCACAGATGCGATTACTTTCAGCTAAGATATGAAATTCAAATAAATAAATAAATAATTTTCCACATTTAAGAACTTTACATATTCATCTACATACATATAAGCAAACAATTAAAACTGAACGTTCTAATTGAAAATTGGCAATAAATAACCATCTATTGCTTTACTTCTTACCTGCTACTCCTTGAGGTTACAACTAGAAAGAAAGCGCCTTTGGTCTTTCCAAAATTACCGAGTTTCAAAATCGTGAATACATACTTTTTCCATAATATTAATTAAATTAAAATGGAGTGTCTGAACTAACAAATATTGCGAAGGAACATAATAA-ATAAAACTTCTAACAAGTCAAGTGCATTCTTGAAGTGAGCTTCATACGCGTTGGGAACATATGCAAGAAAATTAGAGAGTTTCGTTTTAACTGAAATAACTATCGAACTCAGAGAATAATCGATATTCCGAAA--CGGTTTGAAATCCCACAGTTCTTAATAATTTCTG--TATGATATGCTTCCTTAAAATAG-AAAATTGAAAATTTATAACACATTATT-ATAAA------G
>Aarg_MaSp2.2c_17
GTAACTTATATTTAAAATCAGAATGCACGGAAGTTT-----------GATATTGGGTCTAAACTTTTAAAGAATCTA-GAACCATTTCC--TTTTTTAA-ACTTTCTTGTTAATTAACAAGT-CAAGAGATAAG-TCAATCGGCACCAAATATAGCAT----GCAACCAGCCCACCCTCACAGCGAATAA-----------TTTTATTGAAGTGTAGATATTCGATCTTGAAACATACCTA--TTTTTTAGATTAAATATAAGCCTTCATCACACAT---------------------------------------------------------------------------------------------------------GACATACCAATATTTCAG---AAAAAAAGGAAAAAGCCTAAACAGTCAAAA---------------------------------------------------------------------------GTAATTTATTTCAGTTTTTC-AAAATATAATCGGAAAAGTACAACATA--TATGAACTAAATTATAAAAATGAAACTAAAGCCCATTTTTACTAATGTGAAAATAATAGGATGGGGAAG-AAAAATAA-TAATACTTTATTCTACAGATAATTTACTCGGAGCAATAAAATTC-TTTTTATATATTAAATCTATAAAGAAAGGCCACACTGTAACCGACTGACATCATGGGATTAATGAATAAATC---ATTAAAATATTAGTAATTTCAGTTACCTATACAAATATTGTGTCAGCTACAATATGTTATGAGTTATTAATACGTAAATACACGGTGTACCAATTAAAAATTTATTAACGACCTGAC-AAAATACTTTTAC---AATAATATACAATTTATAGATACACACTTTGCTTACGATGGATTCTCATTTATCAATTGGTTCAATTAATTTAGATATCAAAAGTCTTTGCAAGATTATAAATTATGCTAACAAGGAACTAATAGCTTTTCATGAAGAGTGATATGCGATAAAAACTATACTTGATTACAAGAATTGAAAATAATTTTCTTT-AAAATTACACTAATATTTCGAAGTGATTGGTAATTCAAATTTTTCCGTGGAAATAATTCCATTTAAATGAAAATTGAGACATATGTGTAGAGGTATAATCAGATATTATATTTTAAGCTTT--AAAAAAAACTTTACTTC-TTTTATAATAAAATATATATAAAGAAATGGACTTTTCTTAACTTAATGCAAACTGCGATCAGAGTTTCTTGTCTAATGAAGGTTATTGCTATACTAAAATTATAAAATACCGTTATCATATAAGTATACTGATAAAATGTCAGAGAGACTTCCAATCATTTCCTAGTGTGAAGTAATGAAATATTTGCTCGCATTCACAGATGCGATTACTTTCAGCTAAGATATGAAATTCAAATAAATAAATAAATAATTTTCCACATTTAAGAACTTTACATATTCATCTACATACATATAAGCAAACAATTAAAACTGAACGTTCTAATTGAAAATTGGCAATAAATAACCATCTATTGCTTTACTTCTTACCTGCTACTCCTTGAGGTTACAACTAGAAAGAAAGCGCCTTTGGTCTTTCCAAAATTACCGAGTTTCAAAATCGTGAATACATACTTTTTCCATAATATTAATTAAATTAAAATGGAGTGTCTGAACTAACAAATATTGCGAAGGAACATAATAA-ATAAAACTTCTAACAAGTCAAGTGCATTCTTGAAGTGAGCTTCATACGCGTTGGGAACATATGCAAGAAAATTAGAGAGTTTCGTTTTAACTGAAATAACTATCGAACTCAGAGAATAATCGATATTCCGAAA--CGGTTTGAAATCCCACAGTTCTTAATAATTTCTG--TATGATATGCTTCCTTAAAATAG-AAAATTGAAAATTTATAACACATTATT-ATAAA------G
>Aarg_MaSp2.2d_12
GTAACTTATATTTAAAATCAGAATGCACGGAAGTTT-----------CATATTGGGTCTAAACTTTTAAAGAATCTA-GAACCATTTCC--TTTTTTAA-ACTTTCTTGTTAATTAACAAGT-CAAGAGATAAG-TCAATCGGCACCAAATATAGCAT----GCAACCAGCCCACCCTCACAGCGAATAA-----------TTTTATTGAAGTGTAGATATTCGATCTTGAAACATACCTA-TTTTTTTAGATTAAATATAAGCCTTCATCACACAT---------------------------------------------------------------------------------------------------------GACATACCAATATTTCAG---AAAAAAAGGAAAAAGCCTAAACAGTCAAAA---------------------------------------------------------------------------GTAATTTATTTCAGTTTTTC-AAAATATAATCGGAAAAGTACAACATA--TATGAACTAAATTATAAAAATGAAACTAAAGCCCATTTTTACTAATGTGAAAATAATAGGATGGGGAAG-AAAAATAA-TAATACTTTATTCTACAGATAATTTACTCGGAGCAATAAAATTC-TTTTTATATATTAAATCTATAAAGAAAGGCCACACTGTAACCGACTGACATCATGGGATTAATGAATAAATC---ATTAAAATATTAGTAATTTCAGTTACCTATACAAATATTGTGTCAGCTACAATATGTTATGAGTTATTAATACGTAAATACACGGTGTACCAATTAAAAATTTATTAACGACCTGAC-AAAATACTTTTAC---AATAATATACAATTTATAGATACACACTTTGCTTACGATGGATTCTCATTTATCAATTGGTTCAATTAATTTAGATATCAAAAGTCTTTGCAAGATTATAAATTATGCTAACAAGGAACTAATAGCTTTTCATGAAGAGTGATATGCGATAAAAACTATACTTGATTACAAGAATTGAAAATAATTTTCTTT-AAAATTACACTAATATTTCGAAGTGATTGGTAATTCAAATTTTTCCGTGGAAATAATTCCATTTAAATGAAAAGTGAGACATATGTGTAGAGGTATAATCAGATATTATATTTTAAGCTTT--AAAAAAAACTTTACTTC-TTTTATAATAAAATATATATAAAGAAATGGACTTTTCTTAACTTAATGCAAACTGCGATCAGAGTTTCTTGTCTAATGAAGGTTATTGCTATACTAAAATTATAAAATACCGTTATCATATAAGTATACTGATAAAATGTCAGAGAGACTTCCAATCATTTCCTAGTGTGAAGTAATGAAATATTTGCTCGCATTCACAGATGCGATTACTTTCAGCTAAGATATGAAATTCAAATAAATAAATAAATAATTTTCCACATTTAAGAACTTTACATATTCATCTACATACATATAAGCAAACAATTAAAACTGAACGTTCTAATTGAAAATTGGCAATAAATAACCATCTATTGCTTTACTTCTTACCTGCTACTCCTTGAGGTTACAACTAGAAAGAAAGCGCCTTTGGTCTTTCCAAAATTACCGAGTTTCAAAATCGTGAATACATACTTTTTCCATAATATTAATTAAATTAAAATGGAGTGTCTGAACTAACAAATATTGCGAAGGAACATAATAA-ATAAAACTTCTAACAAGTCAAGTGCATTCTTGAAGTGAGCTTCATACGCGTTGGGAACATATGCAAGAAAATTAGAGAGTTTCGTTTTAACTGAAATAACTATCGAACTCAGAGAATAATCGATATTCCGAAA--CGGTTTGAAATCCCACAGTTCTTAATAATTTCTG--TATGATATGCTTCCTTAAAATAG-AAAATTGAAAATTTATAACACATTATT-ATAAA------G
>Aarg_MaSp2.2c_10
GTAACTTATATTTAAAATCAGAATGCACGGAAGTTT-----------CATATTGGGTCTAAACTTTTAAAGAATCTA-GAACCATTTCC--TTTTTTAA-ACTTTCTTGTTAATTAACAAGT-CAAGAGATAAG-TCAATCGGCACCAAATATAGCAT----GCAACCAGCCCACCCTCACAGCGAATAA-----------TTTTATTGAAGTGTAGATATTCGATCTTGAAACATACCTA--TTTTTTAGATTAAATATAAGCCTTCATCACACAT---------------------------------------------------------------------------------------------------------GACATACCAATATTTCAG---AAAAAAAGGAAAAAGCCTAAACAGTCAAAA---------------------------------------------------------------------------GTAATTTATTTCAGTTTTTC-AAAATATAATCGGAAAAGTACAACATA--TATGAACTAAATTATAAAAATGAAACTAAAGCCCATTTTTACTAATGTGAAAATAATAGGATGGGGAAG-AAAAATAA-TAATACTTTATTCTACAGATAATTTACTCGGAGCAATAAAATTC-TTTTTATATATTAAATCTATAAAGAAAGGCCACACTGTAACCGACTGACATCATGGGATTAATGAATAAATC---ATTAAAATATTAGTAATTTCAGTTACCTATACAAATATTGTGTCAGCTACAATATGTTATGAGTTATTAATACGTAAATACACGGTGTACCAATTAAAAATTTATTAACGACCTGAC-AAAATACTTTTAC---AATAATATACAATTTATAGATACACACTTTGCTTACGATGGATTCTCATTTATCAATTGGTTCAATTAATTTAGATATCAAAAGTCTTTGCAAGATTATAAATTATGCTAACAAGGAACTAATAGCTTTTCATGAAGAGTGATATGCGATAAAAACTATACTTGATTACAAGAATTGAAAATAATTTTCTTT-AAAATTACACTAATATTTCGAAGTGATTGGTAATTCAAATTTTTCCGTGGAAATAATTCCATTTAAATGAAAAGTGAGACATATGTGTAGAGGTATAATCAGATATTATATTTTAAGCTTT---AAAAAAACTTTACTTC-TTTTATAATAAAATATATATAAAGAAATGGACTTTTCTTAACTTAATGCAAACTGCGATCAGAGTTTCTTGTCTAATGAAGGTTATTGCTATACTAAAATTATAAAATACCGTTATCATATAAGTATACTGATAAAATGTCAGAGAGACTTCCAATCATTTCCTAGTGTGAAGTAATGAAATATTTGCTCGCATTCACAGATGCGATTACTTTCAGCTAAGATATGAAATTCAAATAAATAAATAAATAATTTTCCACATTTAAGAACTTTACATATTCATCTACATACATATAAGCAAACAATTAAAACTGAACGTTCTAATTGAAAATTGGCAATAAATAACCATCTATTGCTTTACTTCTTACCTGCTACTCCTTGAGGTTACAACTAGAAAGAAAGCGCCTTTGGTCTTTCCAAAATTACCGAGTTTCAAAATCGTGAATACATACTTTTTCCATAATATTAATTAAATTAAAATGGAGTGTCTGAACTAACAAATATTGCGAAGGAACATAATAA-ATAAAACTTCTAACAAGTCAAGTGCATTCTTGAAGTGAGCTTCATACGCGTTGGGAACATATGCAAGAAAATT--AGAGTTTCGTTTTAACTGAAATAACTATCGAACTCAGAGAATAATCGATATTCCGAAA--CGGTTTGAAATCCCACAGTTCTTAATAATTTCTG--TATGATATGCTTCCTTAAAATAG-AAAATTGAAAATTTATAACACATTATT-ATAAA------G
>Aarg_MaSp2.2c_9
GTAACTTATATTTAAAATCAGAATGCACGGAAGTTT-----------CATATTGGGTCTAAACTTTTAAAGAATCTA-GAACCATTTCC--TTTTTTAA-ACTTTCTTGTTAATTAACAAGT-CAAGAGATAAG-TCAATCGGCACCAAATATAGCAT----GCAACCAGCCCACCCTCACAGCGAATAA-----------TTTTATTGAAGTGTAGATATTCGATCTTGAAACATACCTA--TTTTTTAGATTAAATATAAGCCTTCATCACACAT---------------------------------------------------------------------------------------------------------GACATACCAATATTTCAG---AAAAAAAGGAAAAAGCCTAAACAGTCAAAA---------------------------------------------------------------------------GTAATTTATTTCAGTTTTTC-AAAATATAATCGGAAAAGTACAACATA--TATGAACTAAATTATAAAAATGAAACTAAAGCCCATTTTTACTAATGTGAAAATAATAGGATGGGGAAG-AAAAATAA-TAATACTTTATTCTACAGATAATTTACTCGGAGCAATAAAATTC-TTTTTATATATTAAATCTATAAAGAAAGGCCACACTGTAACCGACTGACATCATGGGATTAATGAATAAATC---ATTAAAATATTAGTAATTTCAGTTACCTATACAAATATTGTGTCAGCTACAATATGTTATGAGTTATTAATACGTAAATACACGGTGTACCAATTAAAAATTTATTAACGACCTGAC-AAAATACTTTTAC---AATAATATACAATTTATAGATACACACTTTGCTTACGATGGATTCTCATTTATCAATTGGTTCAATTAATTTAGATATCAAAAGTCTTTGCAAGATTATAAATTATGCTAACAAGGAACTAATAGCTTTTCATGAAGAGTGATATGCGATAAAAACTATACTTGATTACAAGAATTGAAAATAATTTTCTTT-AAAATTACACTAATATTTCGAAGTGATTGGTAATTCAAATTTTTCCGTGGAAATAATTCCATTTAAATGAAAAGTGAGACATATGTGTAGAGGTATAATCAGATATTATATTTTAAGCTTT---AAAAAAACTTTACTTC-TTTTATAATAAAATATATATAAAGAAATGGACTTTTCTTAACTTAATGCAAACTGCGATCAGAGTTTCTTGTCTAATGAAGGTTATTGCTATACTAAAATTATAAAATACCGTTATCATATAAGTATACTGATAAAATGTCAGAGAGACTTCCAATCATTTCCTAGTGTGAAGTAATGAAATATTTGCTCGCATTCACAGATGCGATTACTTTCAGCTAAGATATGAAATTCAAATAAATAAATAAATAATTTTCCACATTTAAGAACTTTACATATTCATCTACATACATATAAGCAAACAATTAAAACTGAACGTTCTAATTGAAAATTGGCAATAAATAACCATCTATTGCTTTACTTCTTACCTGCTACTCCTTGAGGTTACAACTAGAAAGAAAGCGCCTTTGGTCTTTCCAAAATTACCGAGTTTCAAAATCGTGAATACATACTTTTTCCATAATATTAATTAAATTAAAATGGAGTGTCTGAACTAACAAATATTGCGAAGGAACATAATAA-ATAAAACTTCTAACAAGTCAAGTGCATTCTTGAAGTGAGCTTCATACGCGTTGGGAACATATGCAAGAAAATTAGAGAGTTTCGTTTTAACTGAAATAACTATCGAACTCAGAGAATAATCGATATTCCGAAA--CGGTTTGAAATCCCACAGTTCTTAATAATTTCTG--TATGATATGCTTCCTTAAAATAG-AAAATTGAAAATTTATAACACATTATT-ATAAA------G
>Aarg_MaSp2.2d_16
GTAACTTATATTTAAAATCAGAATGCACGGAAGTTT-----------CATATTGGGTCTAAACTTTTAAAGAATCTA-GAACCATTTCC-TTTTTTTAA-ACTTTCTTGTTAATTAACAAAT-CAAGAGATAAG-TCAATCGGCACCAAATATAGCAT----GCAACCAGCCCACCCTCACAGCGAATAA-----------TTTTATTGAAGTGTAGATATTCGATCTTGAAACATACCTA-TTTTTTTAGATTAAATATAAGCCTTCATCACACAT---------------------------------------------------------------------------------------------------------GACATACCAATATTTCAG--AAAAAAAAGGAAAAAGCCTAAACAGTCAAAA---------------------------------------------------------------------------GTAATTTATTTCAGTTTTTC-AAAATATAATCGGAAAAGTACAACATA--TATGAACTAAATTATAAAAATGAAACTAAAGCCCATTTTTACTAATGTGAAAATAATAGGATGGGGAAGAAAAAATAA-TAATACTTTATTCTACAGATAATTTACTCGGAGCAATAAAATTC-TTTTTATATATTAAATCTATAAAGAAAGGCCACACTGTAACCGACTGACATCATGGGATTAATGAATAAATC---ATTAAAATATTAGTAATTTCAGTTACCTATACAAATATTGTGTCAGCTACAATATGTTATGAGTTATTAATACGTAAATACACGGTGTACCAATTAAAAATTTATTAACGACCTGAC-AAAATACTTTTAC---AATAATATACAATTTATAGATACACACTTTGCTTACGATGGATTCTCATTTATCAATTGGTTCAATTAATTTAGATATCAAAAGTCTTTGCAAGATTATAAATTATGCTAACAAGGAACTAATAGCTTTTCATGAAGAGTGATATGCGATAAAAACTATACTTGATTACAAGAATTGAAAATAATTTTCTTT-AAAATTACACTAATATTTCGAAGTGATTGGTAATTCAAATTTTTCCGTGGAAATAATTCCATTTAAATGAAAAGTGAGACATATGTGTAGAGGTATAATCAGATATTATATTTTAAGCTTT--AAAAAAAACTTTACTTC-TTTTATAATAAAATATATATAAAGAAATGGACTTTTCTTAACTTAATGCAAACTGCGATCAGAGTTTCTTGTCTAATGAAGGTTATTGCTATACTAAAATTATAAAATACCGTTATCATATAAGTATACTGATAAAATGTCAGAGAGACTTCCAATCATTTCCTAGTGTGAAGTAATGAAATATTTGCTCGCATTCACAGATGCGATTACTTTCAGCTAAGATATGAAATTCAAATAAATAAATAAATAATTTTCCACATTTAAGAACTTTACATATTCATCTACATACATATAAGCAAACAATTAAAACTGAACGTTCTAATTGAAAATTGGCAATAAATAACCATCTATTGCTTTACTTCTTACCTGCTACTCCTTGAGGTTACAACTAGAAAGAAAGCGCCTTTGGTCTTTCCAAAATTACCGAGTTTCAAAATCGTGAATACATACTTTTTCCATAATATTAATTAAATTAAAATGGAGTGTCTGAACTAACAAATATTGCGAAGGAACATAATAA-ATAAAACTTCTAACAAGTCAAGTGCATTCTTGAAGTGAGCTTCATACGCGTTGGGAACATATGCAAGAAAATTAGAGAGTTTCGTTTTAACTGAAATAACTATCGAACTCAGAGAATAATCGATATTCCGAAA--CGGTTTGAAATCCCACAGTTCTTAATAATTTCTG--TATGATATGCTTCCTTAAAATAG-AAAATTGAAAATTTATAACACATTATT-ATAAA------G
>Aarg_MaSp2.2d_19
GTAACTTATATTTAAAATCAGAATGCACGGAAGTTT-----------GATATTGGGTCTAAACTTTTAAAGAATCTA-GAACCATTTCC-TTTTTTTAA-ACTTTCTTGTTAATTAACAAAT-CAAGAGATAAG-TCAATCGGCACCAAATATAGCAT----GCAACCAGCCCACCCTCACAGCGAATAA-----------TTTTATTGAAGTGTAGATATTCGATCTTGAAACATACCTA-TTTTTTTAGATTAAATATAAGCCTTCATCACACAT---------------------------------------------------------------------------------------------------------GACATACCAATATTTCAGA-AAAAAAAAGGAAAAAGCCTAAACAGTCAAAA---------------------------------------------------------------------------GTAATTTATTTCAGTTTTTC-AAAATATAATCGGAAAAGTACAACATA--TATGAACTAAATTATAAAAATGAAACTAAAGCCCATTTTTACTAATGTGAAAATAATAGGATGGGGAAGAAAAAATAA-TAATACTTTATTCTACAGATAATTTACTCGGAGCAATAAAATTC-TTTTTATATATTAAATCTATAAAGAAAGGCCACACTGTAACCGACTGACATCATGGGATTAATGAATAAATC---ATTAAAATATTAGTAATTTCAGTTACCTATACAAATATTGTGTCAGCTACAATATGTTATGAGTTATTAATACGTAAATACACGGTGTACCAATTAAAAATTTATTAACGACCTGAC-AAAATACTTTTAC---AATAATATACAATTTATAGATACACACTTTGCTTACGATGGATTCTCATTTATCAATTGGTTCAATTAATTTAGATATCAAAAGTCTTTGCAAGATTATAAATTATGCTAACAAGGAACTAATAGCTTTTCATGAAGAGTGATATGCGATAAAAACTATACTTGATTACAAGAATTGAAAATAATTTTCTTT-AAAATTACACTAATATTTCGAAGTGATTGGTAATTCAAATTTTTCCGTGGAAATAATTCCATTTAAATGAAAATTGAGACATATGTGTAGAGGTATAATCAGATATTATATTTTAAGCTTT--AAAAAAAACTTTACTTC-TTTTATAATAAAATATATATAAAGAAATGGACTTTTCTTAACTTAATGCAAACTGCGATCAGAGTTTCTTGTCTAATGAAGGTTATTGCTATACTAAAATTATAAAATACCGTTATCATATAAGTGTACTGATAAAATGTCAGAGAGACTTCCAATCATTTCCTAGTGTGAAGTAATGAAATATTTGCTCGCATTCACAGATGCGATTACTTTCAGCTAAGATATGAAATTCAAATAAATAAATAAATAATTTTCCACATTTAAGAACTTTACATATTCATCTACATACATATAAGCAAACAATTAAAACTGAACGTTCTAATTGAAAATTGGCAATAAATAACCATCTATTGCTTTACTTCTTACCTGCTACTCCTTGAGGTTACAACTAGAAAGAAAGCGCCTTTGGTCTTTCCAAAATTACCGAGTTTCAAAATCGTGAATACATACTTTTTCCATAATATTAATTAAATTAAAATGGAGTGTCTGAACTAACAAATATTGCGAAGGAACATAATAA-ATAAAACTTCTAACAAGTCAAGTGCATTCTTGAAGTGAGCTTCATACGCGTTGGGAACATATGCAAGAAAATTAGAGAGTTTCGTTTTAACTGAAATAACTATCGAACTCAGAGAATAATCGATATTCCGAAA--CGGTTTGAAATCCCACAGTTCTTAATAATTTCTG--TATGATATGCTTCCTTAAAATAG-AAAATTGAAAATTTATAACACATTATT-ATAAA------G
>Aarg_MaSp2.2d_17
GTAACTTATATTTAAAATCAGAATGCACGGAAGTTT-----------CATATTGGGTCTAAACTTTTAAAGAATCTA-GAACCATTTCC-TTTTTTTAA-ACTTTCTTGTTAATTAACAAAT-CAAGAGATAAG-TCAATCGGCACCAAATATAGCAT----GCAACCAGCCCACCCTCACAGCGAATAA-----------TTTTATTGAAGTGTAGATATTCGATCTTGAAACATACCTA-TTTTTTTAGATTAAATATAAGCCTTCATCACACAT---------------------------------------------------------------------------------------------------------GACATACCAATATTTCAG---AAAAAAAGGAAAAAGCCTAAACAGTCAAAA---------------------------------------------------------------------------GTAATTTATTTCAGTTTTTC-AAAATATAATCGGAAAAGTACAACATA--TATGAACTAAATTATAAAAATGAAACTAAAGCCCATTTTTACTAATGTGAAAATAATAGGATGGGGAAG-AAAAAAAATTAATACTTTATTCTACAGATAATTTACTCGGAGCAATAAAATTC-TTTTTATATATTAAATCTATAAAGAAAGGCCACACTGTAACCGACTGACATCATGGGATTAATGAATAAATC---ATTAAAATATTAGTAATTTCAGTTACCTATACAAATATTGTGTCAGCTACAATATGTTATGAGTTATTAATACGTAAATACACGGTGTACCAATTAAAAATTTATTAACGACCTGAC-AAAATACTTTTAC---AATAATATACAATTTATAGATACACACTTTGCTTACGATGGATTCTCATTTATCAATTGGTTCAATTAATTTAGATATCAAAAGTCTTTGCAAGATTATAAATTATGCTAACAAGGAACTAATAGCTTTTCATGAAGAGTGATATGCGATAAAAACTATACTTGATTACAAGAATTGAAAATAATTTTCTTT-AAAATTACACTAATATTTCGAAGTGATTGGTAATTCAAATTTTTCCGTGGAAATAATTCCATTTAAATGAAAAGTGAGACATATGTGTAGAGGTATAATCAGATATTATATTTTAAGCTTT--AAAAAAAACTTTACTTC-TTTTATAATAAAATATATATAAAGAAATGGACTTTTCTTAACTTAATGCAAACTGCGATCAGAGTTTCTTGTCTAATGAAGGTTATTGCTATACTAAAATTATAAAATACCGTTATCATATAAGTATACTGATAAAATGTCAGAGAGACTTCCAATCATTTCCTAGTGTGAAGTAATGAAATATTTGCTCGCATTCACAGATGCGATTACTTTCAGCTAAGATATGAAATTCAAATAAATAAATAAATAATTTTCCACATTTAAGAACTTTACATATTCATCTACATACATATAAGCAAACAATTAAAACTGAACGTTCTAATTGAAAATTGGCAATAAATAACCATCTATTGCTTTACTTCTTACCTGCTACTCCTTGAGGTTACAACTAGAAAGAAAGCGCCTTTGGTCTTTCCAAAATTACCGAGTTTCAAAATCGTGATTACATACTTTTTCCATAATATTAATTAAATTAAAATGGAGTGTCTGAACTAACAAATATTGCGAAGGAACATAATAA-ATAAAACTTCTAACAAGTCAAGTGCATTCTTGAAGTGAGCTTCATACGCGTTGGGAACATATGCAAGAAAATTAGAGAGTTTCGTTTTAACTGAAATAACTATCGAACTCAGAGAATAATCGATATTCCGAAA--CGGTTTGAAATCCCACAGTTCTTAATAATTTCTG--TATGATATGCTTCCTTAA----------------------------------------------
>Aarg_MaSp2.2c_15
GTAACTTATATTTAAAATCAGAATGCACGGAAGTTT-----------CATATTGGGTCTAAACTTTTAAAGAATCTA-GAACCATTTCC-TTTTTTTAA-ACTTTCTTGTTAATTAACAAAT-CAAGAGATAAG-TCAATCGGCACCAAATATAGCAT----GCAACCAGCCCACCCTCACAGCGAATAA-----------TTTTATTGAAGTGTAGATATTCGATCTTGAAACATACCTA--TTTTTTAGATTAAATATAAGCCTTCATCACACAT---------------------------------------------------------------------------------------------------------GACATACCAATATTTCAG---AAAAAAAGGAAAAAGCCTAAACAGTCAAAA---------------------------------------------------------------------------GTAATTTATTTCAGTTTTTC-AAAATATAATCGGAAAAGTACAACATA--TATGAACTAAATTATAAAAATGAAACTAAAGCCCATTTTTACTAATGTGAAAATAATAGGATGGGGAAG-AAAAAAAATTAATACTTTATTCTACAGATAATTTACTCGGAGCAATAAAATTC-TTTTTATATATTAAATCTATAAAGAAAGGCCACACTGTAACCGACTGACATCATGGGATTAATGAATAAATC---ATTAAAATATTAGTAATTTCAGTTACCTATACAAATATTGTGTCAGCTACAATATGTTATGAGTTATTAATACGTAAATACACGGTGTACCAATTAAAAATTTATTAACGACCTGAC-AAAATACTTTTAC---AATAATATACAATTTATGGATACACACTTTGCTTACGATGGATTCTCATTTATCAATTGGTTCAATTAATTTAGATATCAAAAGTCTTTGCAAGATTATAAATTATGCTAACAAGGAACTAATAGCTTTTCATGAAGAGTGATATGCGATAAAAACTATACTTGATTACAAGAATTGAAAATAATTTTCTTT-AAAATTACACTAATATTTCGAAGTGATTGGTAATTCAAATTTTTCCGTGGAAATAATTCCATTTAAATGAAAAGTGAGACATATGTGTAGAGGTATAATCAGATATTATATTTTAAGCTTT--AAAAAAAACTTTACTTC-TTTTATAATAAAATATATATAAAGAAATGGACTTTTCTTAACTTAATGCAAACTGCGATCAGAGTTTCTTGTCTAATGAAGGTTATTGCTATACTAAAATTATAAAATACCGTTATCATATAAGTATACTGATAAAATGTCAGAGAGACTTCCAATCATTTCCTAGTGTGAAGTAATGAAATATTTGCTCGCATTCACAGATGCGATTACTTTCAGCTAAGATATGAAATTCAAATAAATAAATAAATAATTTTCCACATTTAAGAACTTTACATATTCATCTACATACATATAAGCAAACAATTAAAACTGAACGTTCTAATTGAAAATTGGCAATAAATAACCATCTATTGCTTTACTTCTTACCTGCTACTCCTTGAGGTTACAACTAGAAAGAAAGCGCCTTTGGTCTTTCCAAAATTACCGAGTTTCAAAATCGTGATTACATACTTTTTCCATAATATTAATTAAATTAAAATGGAGTGTCTGAACTAACAAATATTGCGAAGGAACATAATAA-ATAAAACTTCTAACAAGTCAAGTGCATTCTTGAAGTGAGCTTCATACGCGTTGGGAACATATGCAAGAAAATTAGAGAGTTTCGTTTTAACTGAAATAACTATCGAACTCAGAGAATAATCGATATTCCGAAA--CGGTTTGAAATCCCACAGTTCTTAATAATTTCTG--TATGATATGCTTCCTTAA----------------------------------------------
>Aarg_MaSp2.2d_7
GTAACTTATATTTAAAATCAGAATGCACGGAAGTTT-----------CATATTGGGTCTAAACTTTTAAAGAATCTA-GAACCATTTCC-TTTTTTTAA-ACTTTCTTGTTAATTAACGAGT-CAAGAGATAAG-TCAATCGGCACCAAATATAGCAT----GCAACCAGCCCACCCTCACAGCGAATAA-----------TTTTATTGAAGTGTAGATATTCGATCTTGAAACATACCTA-TTTTTTTAGATTAAATATAAGCCTTCATCACACAT---------------------------------------------------------------------------------------------------------GACATACCAATATTTCAG---AAAAAAAGGAAAAAGCCTAAACAGTCAAAA---------------------------------------------------------------------------GTAATTTATTTCAGTTTTTC-AAAATATAATCGGAAAAGTACAACATA--TATGAACTAAATTATAAAAATGAAACTAAAGCCCATTTTTACTAATGTGAAAATAATAGGATGGGGAAG-AAAAATAATTAATACTTTATTCTACAGATAATTTACTCGGAGCAATAAAATTC-TTTTTATATATTAAATCTATAAAGAAAGGCCACACTGTAACCGACTGACATCATGGGATTAATGAATAAATC---ATTAAAATATTAGTAATTTCAGTTACCTATACAAATATTGTGTCAGCTACAATATGTTATGAGTTATTAATACGTAAATACACGGTGTACCAATTAAAAATTTATTAACGACCTGAC-AAAATACTTTTAC---AATAATATACAATTTATAGATACACACTTTGCTTACGATGGATTCTCATTTATCAATTGGTTCAATTAATTTAGATATCAAAAGTCTTTGCAAGATTATAAATTATGCTAACAAGGAACTAATAGCTTTTCATCAAGAGTGATATGTGATAAAAACTATACTTGATTACAAGAATTGAAAATAATTTTCTTT-AAAATTACACTAATATTTCGAAGTGATTGGTAATTCAAATTTTTCCGTGGAAATAATTCCATTTAAATGAAAA-TGAGACATATGTGTAGAGGTATAATCAGATATTATATTTTAAGCTTT--AAAAAAAACTTTACTTC-TTTTATAATAAAATATATATAAAGAAATGGACTTTTCTTAACTTAATGCAAACTGCGATCAGAGTTTCTTGTCTAATGAAGGTTATTGCTATACTAAAATTATAAAATACCGTTATCATATAAGTATACTGATAAAATGTCAGAGAGACTTCCAATCATTTCCTAGTGTGAAGTAATGAAATATTTGCTCGCATTCACAGATGCGATTACTTTCAGCTAAGATATGAAATTCAAATAAATAAATAAATAATTTTCCACATTTAAGAACTTTACATATTCATCTACATACATATAAGCAAACAATTAAAACTGAACGTTCTAATTGAAAATTGGCAATAAATAACCATCTATTGCTTTACTTCTTACCTGCTACTCCTTGAGGTTACAACTAGAAAGAAAGCGCCTTTGGTCTTTCCAAAATTACCGAGTTTCAAAATCGTGAATACATACTTTTTCCATAATATTAATTAAATTAAAATGGAGTGTCTGAACTAACAAATATTGCGAAGGAACATAATAA-ATAAAACTTCTAACAAGTCAAGTGCATTCTTGAAGTGAGCTTCATACGCGTTGGGAACATATGCAAGAAAATTAGAGAGTTTCGTTTTAACTGAAATAACTATCGAACTCAGAGAATAATCGATATTCCGAAA--CGGTTTGAAATCCCACAGTTCTTAATAATTTCTG--TATGATATGCTTCCTTAAAATAG-AAAATTGAAAATTTATAACACATTATT-ATAAA------G
>Aarg_MaSp2.2c_C
GTAACTTATATTTAAAATCAGAATGCACGGAAGTTT-----------CATATTGGGTCTAAACTTTTAAAGAATCTA-GAACCATTTCC-TTTTTTTAA-ACTTTCTTGTTAATTAACGAGT-CAAGAGATAAG-TCAATCGGCACCAAATATAGCAT----GCAACCAGCCCACCCTCACAGCGAATAA-----------TTTTATTGAAGTGTAGATATTCGATCTTGAAACATACCTA-TTTTTTTAGATTAAATATAAGCCTTCATCACACAT---------------------------------------------------------------------------------------------------------GACATACCAATATTTCAG--AAAAAAAAGGAAAAAGCCTAAACAGTCAAAA---------------------------------------------------------------------------GTAATTTATTTCAGTTTTTC-AAAATATAATCGGAAAAGTACAACATA--TATGAACTAAATTATAAAAATGAAACTAAAGCCCATTTTTACTAATGTGAAAATAATAGGATGGGGAAG-AAAAATAA-TAATACTTTATTCTACAGATAATTTACTCGGAGCAATAAAATTC-TTTTTATATATTAAATCTATAAAGAAAGGCCACACTGTAACCGACTGACATCATGGGATTAATGAATAAATC---ATTAAAATATTAGTAATTTCAGTTACCTATACAAATATTGTGTCAGCTACAATATGTTATGAGTTATTAATACGTAAATACACGGTGTACCAATTAAAAATTTATTAACGACCTGAC-AAAATACTTTTAC---AATAATATACAATTTATAGATACACACTTTGCTTACGATGGATTCTCATTTATCAATTGGTTCAATTAATTTAGATATCAAAAGTCTTTGCAAGATTATAAATTATGCTAACAAGGAACTAATAGCTTTTCATGAAGAGTGATATGTGATAAAAACTATACTTGATTACAAGAATTGAAAATAATTTTCTTT-AAAATTACACTAATATTTCGAAGTGATTGGTAATTCAAATTTTTCCGTGGAAATAATTCCATTTAAATGAAAATTGAGACATATGTGTAGAGGTATAATCAGATATTATATTTTAAGCTTT--AAAAAAAACTTTACTTC-TTTTATAATAAAATATATATAAAGAAATGGACTTTTCTTAACTTAATGCAAACTGCGATCAGAGTTTCTTGTCTAATGAAGGTTATTGCTATACTAAAATTATAAAATAC----------------------------------------------------------------------------------------------------------------------------------------------------------------------------------------------------------------------------------------------------------------------------------------------------------------------------------------------------------------------------------------------------------------------------------------------------------------------------------------------------------------------------------------------------------------------------------------------------------------------------------------------------------------------
>Aarg_MaSp2.2d_C
GTAACTTATATTTAAAATCAGAATGCACGGAAGTTT-----------CATATTGGGTCTAAACTTTTAAAGAATCTA-GAACCATTTCC-TTTTTTTAA-ACTTTCTTGTTAATTAACAAGT-CAAGAGATAAG-TCAATCGGCACCAAATATAGCAT----GCAACCAGCCCACCCTCACAGCGAATAA-----------TTTTATTGAAGTGTAGATATTCGATCTTGAAACATACCTA-TTTTTTTAGATTAAATATAAGCCTTCATCACACAT---------------------------------------------------------------------------------------------------------GACATACCAATATTTCAG--AAAAAAAAGGAAAAAGCCTAAACAGTCAAAA---------------------------------------------------------------------------GTAATTTATTTCAGTTTTTC-AAAATATAATCGGAAAAGTACAACATA--TATGAACTAAATTATAAAAATGAAACTAAAGCCCATTTTTACTAATGTGAAAATAATAGGATGGGGAAGAAAAAATAA-TAATACTTTATTCTACAGATAATTTACTCGGAGCAATAAAATTC-TTTTTATATATTAAATCTATAAAGAAAGGCCACACTGTAACCGACTGACATCATGGGATTAATGAATAAATC---ATTAAAATATTAGTAATTTCAGTTACCTATACAAATATTGTGTCAGCTACAATATGTTATGAGTTATTAATACGTAAATACACGGTGTACCAATTAAAAATTTATTAACGACCTGAC-AAAATACTTTTAC---AATAATATACAATTTATAGATACACACTTTGCTTACGATGGATTCTCATTTATCAATTGGTTCAATTAATTTAGATATCAAAAGTCTTTGCAAGATTATAAATTATGCTAACAAGGAACTAATAGCTTTTCATCAAGAGTGATATGTGATAAAAACTATACTTGATTACAAGAATTGAAAATAATTTTCTTT-AAAATTACACTAATATTTCGAAGTGATTGGTAATTCAAATTTTTCCGTGGAAATTATTCCATTTAAATGAAAATTGAGACATATGTGTAGAGGTATAATCAGATATTATATTTTAAGCTTT--AAAAAAAACTGTACTTC-TTTTATATAAAAATATATATAAAGAAATGGACTTTTCTTAACTTAATGCAAACTGCGATCAGAGTTTCTTGTCTAATGAAGGTTATTGCTATACTAAAATTATAAAATAC----------------------------------------------------------------------------------------------------------------------------------------------------------------------------------------------------------------------------------------------------------------------------------------------------------------------------------------------------------------------------------------------------------------------------------------------------------------------------------------------------------------------------------------------------------------------------------------------------------------------------------------------------------------------
>Aarg_MaSp2.2d_18
GTAACTTATATTTAAAATCAGAATGCACGGAAGTTT-----------GATATTGGGTCTAAACTTTTAAAGAATCTA-GAACCATTTCC-TTTTTTTAA-ACTTTCTTGTTAATTAACAAAT-CAAGAGATAAG-TCAATCGGCACCAAATATAGCAT----GCAACCAGCCCACCCTCACAGCGAATAA-----------TTTTATTGAAGTGTAGATATTTGATCTTGAAACATACCTA--TTTTTTAGATTAAATATAAGCCTTCATCACACAT---------------------------------------------------------------------------------------------------------GACATACCAATATTTCAG--AAAAAAAAGGAAAAAGCCTAAACAGTCAAAA---------------------------------------------------------------------------GTAATTTATTTCAGTTTTTC-AAAATATAATCGGAAAAGTACAACATA--TATGAACTAAATTATAAAAATGAAACTAAAGCCCATTTTTACTAATGTGAAAATAATAGCATGGGGAAG-AAAAAAAATTAATACTTTATTCTACAGATAATTTACTCGGAGCAATAAAATTC-TTTTTATATATTAAATCTATAAAGAAAGGCCACACTGTAACCGACTGACATCATGGGATTAATGAATAAATC---ATTAAAATATTAGTAATTTCAGTTACCTATACAAATATTGTGTCAGCTACAATATGTTATGAGTTATTAATACGTAAATACACGGTGTACCAATTAAAAATTTATTAACGACCTGAC-AAAATACTTTTAC---AATAATATACAATTTATGGATACACACTTTGCTTACGATGGATTCTCATTTATCAATTGGTTCAATTAATTTAGATATCAAAAGTCTTTGCAAGATTATAAATTATGCTAACAAGGAACTAATAGCTTTTCATGAAGAGTGATATGCGATAAAAACTATACTTGATTACAAGAATTGAAAATAATTTTCTTT-AAAATTACACTAATATTTCGAAGTGATTGGTAATTCAAATTTTTCCGTGGAAATAATTCCATTTAAATGAAAAGTGAGACATATGTGTAGAGGTATAATCAGATATTATATTTTAAGCTTT---AAAAAAACTTTACTTC-TTTTATAATAAAATACATATAAAGAAATGGACTTTTCTTAACTTAATGCAAACTGCGATCAGAGTTTCTTGTCTAATGAAGGTTATTGCTATACTAAAATTATAAAATACCGTTATCATATAAGTATACTGATAAAATGTCAGAGAGACTTCCAATCATTTCCTAGTGTGAAGTAATGAAATATTTGCTCGCATTCACAGATGCGATTACTTTCAGCTAAGATATGAAATTCAAATAAATAAATAAATAATTTTCCACATTTAAGAACTTTACATATTCATCTACATACATATAAGCAAACAATTAAAACTGAACGTTCTAATTGAAAATTGGCAATAAATAACCATCTATTGCTTTACTTCTTACCTGCTACTCCTTGAGGTTACAACTAGAAAGAAAGCGCCTTTGGTCTTTCCAAAATTACCGAGTTTCAAAATCGTGATTACATACTTTTTCCATAATATTAATTAAATTAAAATGGAGTGTCTGAACTAACAAATATTGCGAAGGAACATAATAA-ATAAAACTTCTAACAAGTCAAGTGCATTCTTGAAGTGAGCTTCATACGCGTTGGGAACATATGCAAGAAAATTAGAGAGTTTCGTTTTAACTGAAATAACTATCGAACTCAGAGAATAATCGATATTCCGAAA--CGGTTTGAAATCCCACAGTTCTTAATAATTTCTG--TATGATATGCTTCCTTAA----------------------------------------------
>Aarg_MaSp2.2c_16
GTAACTTATATTTAAAATCAGAATGCACGGAAGTTT-----------GATATTGGGTCTAAACTTTTAAAGAATCTA-GAACCATTTCC-TTTTTTTAA-ACTTTCTTGTTAATTAACAAAT-CAAGAGATAAG-TCAATCGGCACCAAATATAGCAT----GCAACCAGCCCACCCTCACAGCGAATAA-----------TTTTATTGAAGTGTAGATATTTGATCTTGAAACATACCTA--TTTTTTAGATTAAATATAAGCCTTCATCACACAT---------------------------------------------------------------------------------------------------------GACATACCAATATTTCAG----AAAAAAGGAAAAAGCCTAAACAGTCAAAA---------------------------------------------------------------------------GTAATTTATTTCAGTTTTTC-AAAATATAATCGGAAAAGTACAACATA--TATGAACTAAATTATAAAAATGAAACTAAAGCCCATTTTTACTAATGTGAAAATAATAGCATGGGGAAG-AAAAAAAATTAATACTTTATTCTACAGATAATTTACTCGGAGCAATAAAATTC-TTTTTATATATTAAATCTGTAAAGAAAGGCCACACTGTAACCGACTGACATCATGGGATTAATGAATAAATC---ATTAAAATATTAGTAATTTCAGTTACCTATACAAATATTGTGTCAGCTACAATATGTTATGAGTTATTAATACGTAAATACACGGTGTACCAATTAAAAATTTATTAACGACCTGAC-AAAATACTTTTAC---AATAATATACAATTTATGGATACACACTTTGCTTACGATGGATTCTCATTTATCAATTGGTTCAATTAATTTAGATATCAAAAGTCTTTGCAAGATTATAAATTATGCTAACAAGGAACTAATAGCTTTTCATGAAGAGTGATATGCGATAAAAACTATACTTGATTACAAGAATTGAAAATAATTTTCTTT-AAAATTACACTAATATTTCGAAGTGATTGGTAATTCAAATTTTTCCGTGGAAATAATTCCATTTAAATGAAAAGTGAGACATATGTGTAGAGGTATAATCAGATATTATATTTTAAGCTTTAAAAAAAAAACTTTACTTC-TTTTATAATAAAATACATATAAAGAAATGGACTTTTCTTAACTTAATGCAAACTGCGATCAGAGTTTCTTGTCTAATGAAGGTTATTGCTATACTAAAATTATAAAATACCGTTATCATATAAGTATACTGATAAAATGTCAGAGAGACTTCCAATCATTTCCTAGTGTGAAGTAATGAAATATTTGCTCGCATTCACAGATGCGATTACTTTCAGCTAAGATATGAAATTCAAATAAATAAATAAATAATTTTCCACATTTAAGAACTTTACATATTCATCTACATACATATAAGCAAACAATTAAAACTGAACGTTCTAATTGAAAATTGGCAATAAATAACCATCTATTGCTTTACTTCTTACCTGCTACTCCTTGAGGTTACAACTAGAAAGAAAGCGCCTTTGGTCTTTCCAAAATTACCGAGTTTCAAAATCGTGATTACATACTTTTTCCATAATATTAATTAAATTAAAATGGAGTGTCTGAACTAACAAATATTGCGAAGGAACATAATAA-ATAAAACTTCTAACAAGTCAAGTGCATTCTTGAAGTGAGCTTCATACGCGTTGGGAACATATGCAAGAAAATTAGAGAGTTTCGTTTTAACTGAAATAACTATCGAACTCAGAGAATAATCGATATTCCGAAA--CGGTTTGAAATCCCACAGTTCTTAATAATTTCTG--TATGTTATGCTTCCTTAA----------------------------------------------
>Aarg_MaSp2.2c_3
GTAACTTAAATTTAAATTAAGAATGCACGGAAGTTT-----------GATATTGGGTCTAAACTTTTAAAGAATCTA-GAACCATTTCC-TTTTTTTAA-ACTTTCTTGTTAATTAACGAGT-CAAGAGATAAG-TCAATCGGCTCCAAATATAGCAT----GCAACCAGCCCACCCTCACAGCGAATAA-----------TTTTATTGAAGTGTAGATATTCGATCTTGAAACATACCTA--ATTTTGAGATTAAATATTAGCCTTCATCACACAT---------------------------------------------------------------------------------------------------------GACTTACCAATATTTCAG--AAAAAAAGGGAAAAAGCCTAAACAGTCAAAA---------------------------------------------------------------------------GTAATTTATTTCAGTTTTTC-AAAATATAATCGGAAAAGGACAACATA--TATGACCTAAATTATAAAAATGAAACTAAAGGACATTTTTACTAATGTGAAAATAATAGGATGGGGAAG-AAAAATAATTAATACTTTATTCTACAGATAATTTACTCGGAGCAATAAAATTC-TTTTTATATATTAAATCTATAAAGAAAGGCCACACTGTAACCGACTGACATCATGGGATTAATGAATAAATC---ATTAAAATATTAGTAATTTCAGTTACCTATACAAATATTGTGTCAGCTACAATATGTTATGAGTTATTAATACGTAAATACACGGTGTACCAATTAAAAATTTATTAACGACCTGAC-AAAATACTTTTAC---AATAATATACAATTTATAGATACACACTTTGCTTACGATGGATTCTCATTTATCAATTGGTTCAATTAATTTAGATATCAAAAGTCTTTGCAAGATTATAAATTATGCTAACAAGGAACTAATAGCTTTTCATCAAGAGTGATATGTGATAAAAACTATACTTGATTACAAGAATTGAAAATAATTTTCTTT-AAAATTACACTAATATTTCGAAGTGATTGGTAATTCAAATTTTTCCGTGGAAATTATTCCATTTAAATGAAAAGTGAGACATATGTGTAGAGGTATAATCAGATATTATATTTTAAGCTTT--AAAAAAAACTTTACTTC-TTTTATAATAAAATATATATAAAGAAATGGACTTTTCTTAACTTAATGCAAACTGCGATCAGAGTTTCTTGTCTAATGAAGGTTATTGCTATACTAAAATTATAAAATACCGTTATCATATAAGTATACTGATAAAATGTCAGAGAGACTTCCAATCATTTCCTAGTGTGAAGTAATGAAATATTTGCTCGCATTCACAGATGCGATTACTTTCAGCTAAGATATGAAATTCAAATAAATAAATAAATAATTTTCCACATTTAAGAACTTTACATATTCATCTACATACATATAAGCAAACAATTAAAACTGAACGTTCTAATTGAAAATTGGCAATAAATAACCATCTATTGCTTTACTTCTTACCTGCTACTCCTTGAGGTTACAACTAGAAAGAAAGCGCCTTTGGTCTTTCCAAAATTACCGAGTTTCAAAATCGTGAATACATACTTTTTCCATAATATTAATTAAATTAAAATGGAGTGTCTGAACTAACAAATATTGCGAAGGAACATAATAA-ATAAAACTTCTAACAAGTCAAGTGCATTCTTGAAGTGAGCTTCATACGCGTTGGGAACATATGCAAGAAAATTAGAGAGTTTCGTTTTAACTGAAATAACTATCGAACTCAGAGAATAATCGATATTCCGAAA--CGGTTTGAAATCCCACAGTTCTTAATAATTTCTG--TATGATATGCTTCCTTAAAATAG-AAAATTGAAAATTTATAACACATTATT-ATAAA------G
>Aarg_MaSp2.2d_4
GTAACTTATATTTAAAATCAGAATGCACGGAAGTTT-----------CATATTGGGTCTAAACTTTTAAAGAATCTA-GAACCATTTCCTTTTTTTTAA-ACTTTCTTGTTAATTAACGAGT-CAAGAGATAAG-TCAATCGGCACCAAATATAGCAT----GCAACCAGCCCACCTTCACAGCGAATAA-----------TTTTATTGAAGTTTAGATATTCGATCTTGAAACCTACCTATTTTTTTTAGATTAAATATAAGCCTTCATCACACAT---------------------------------------------------------------------------------------------------------GACATACCAATATTTCAGAAAAAAAAAGGAAAAAAGCCTAAACAGTCAAAA---------------------------------------------------------------------------GTAATTTATTTCAGTTTTTC-AAAATATAATCGGAAAAGTACAACATA--TATGAACTAAATTATAAAAATGAAACTAAAGCCCATTTTTACTAATGTGAAAATAATAGGATGGGGAAGAAAAAATAA-TAATACTTTATTCTACAGATAATTTACTCGGAGCAATAAAATTCTTTTTTATATATTAAATCTATAAAGAAAGGCCACACTGTAACCGACTGATATCATGTGATTAATGAATAAATC---ATTAAAATATTAGTAATTTCAGTTACCTATACAAATATTGTGTCAGCTACAATATGTTATGAGTTCTTAATACGTAAATACACGGTGTACCAATTAAAAATTTATTAACGACCTGACAAAAATACTTTTAC---AATAATATACAATTTATAGATACACACTTTGCTTACGATGGATTCTCATTTATCAATTGGTTCAATTAATTTAGATATCAAAAGTCTTTGCAACATTATAAATTATGCTAACAAGGAACTAATAGCTTTTCATCAAGAGTGATATGTGATAAAAACTATACTTGATTACAAGAATTGAAAATAATTTTCTTT-AAAATTACACTAATATTTCGAAGTGATTGGTAATTTAAATTTTTCCGTGGAAATTATTCCATTTAAATGAAAAGTGAGACATATGTGTAGAGGTATAATCAGATATTATATTTTAAGCTTT--AAAAAAAACTTTACTTCTTTTTATAATAAAATATATATAAAGAAATGGACTTTTCTTAACTTAATGCAAACTGCGATCAGAGTTTCTTGTCTAATGAAGGTTATTGCTATATTAAAATTATAAAATACCGTTATCATATAAGTATACTGATAAAATGTCAGAGAGACTTCCAATCATTTCCTAGTGTGAAGTAATGAAATATTTGCTCGCATTCACAGATGCGATTACTTTCAGCTAAGATATGAAATTCAAATAAATAAATAAATAATTTTCCACATTTAAGAACTTTACATATTCATTTACATACATATAAGCAAACAATTAAAACTGAACGTTCTAATTGAAAATTGGCAATAAATAACCATCTATTGCTTTACTTCTTACCTGCTACTCCTTGAGGTTACAACTAGAAAGAAAGCGCCTTTGGTCTTTCCAAAATTACCGAGTTTCAAAATCGTGAATACATACTTTTTCCATAATATTAATTAAATTAAAATGGAGTGTCTGAACTAACAAATATTGCGAAGGAACATAATAA-ATAAAACTTCTAACAAGTCAAGTGCATTCTTGAAGTGAGCTTCATACGCGTTGTGAACATATGCAAGAAAATTAGAGAGTTTCGTTTTAACTGAAATAACTATCGAACTCAGAGAATAATCGATATTCCGAAA--CGGTTTGAAATCCCACAGTTCTTAATAATTTCTG--TATGATATGCTTCCTTAAAATAG-AAAATTGAAAATTTATAACACATTATT-ATAAA------G
>Aarg_MaSp2.2d_3
GTAATTTAAATTTAAATTAAGAATGCACGGAAGTTT-----------GATATTGGGTCTAAACTTTTAAAGAATCTA-GAACCATTTCCTTTTTTTTAA-ACTTTCTTGTTAATTAACGAGT-CAAGAGATAAG-TCAATCGGCTCCAAATATAGCAT----GCAACCAGCCCACCCTCACAGCGAATAA-----------TTTTATTGAAGTGTAGATATTCGATCTTGAAACATACCTA--ATTTTGAGATTAAATATTAGCCTTCATCACACAT---------------------------------------------------------------------------------------------------------GACATACCAATATTTCAG-AAAAAAAAGGAAAAAAGCCTAAACAGTCAAAA---------------------------------------------------------------------------GTAATTTATTTCAGTTTTTCGAAAATATAATCGGAAAAGTACAACATA--TATGACCTAAATTAAAAAAATGAAACTAAAGGACATTTGTACTAATGTGAAAATAATAGGATGGGGAAGAAAAAATAA-TAATACTTTATTCTGCAGATAATTTACTCGGAGCACTACAATTC-TTTTTATATATTAAATCTATAAAGAAAGGCCACACTGTAACCGACTGACATAATGGGATTCATGAATAAATC---ATTAAAATATTAGTAATTTCAGTTACCTATACAAATATTGTGTCAGGTACAATATGTTATGAGTTATTAATACGTAAATACACGGTGTACCAATTAAAAATTTACTAACGACCTGAC-AAAATACTTTTTC---AATAATATACAATTTATAGATACACACTTTGCTTACGATGGATTCTCATTTATCAATTGGTTCCATTAATTTAGATATCAAAAGTCTTTGCAACATTATAAATTATGCTAACAAGGAACTAATAGCTTTTCATGAAGAGTGATATGCGATAAAAACTATACTTGATTACAAGAATTGAAAATAATTTTCTTTAAAAATTACACTAATATTTCGAAGTGATTGGTAATTCAAATTTTTCCGTGGAAATAATTCCATTTAAATGAAAAGTGAGACATATGTGTAGAGGTATAATCAGATATTATATTTTAAGCTTTA-AAAAAAAACTTTACTTCTTTTTATAATAAAATATATATAAAGAAATGGACTTTTCTTAACTTAATGCAAACTGCGATCAGAGTTTCTTGTCTAATGAAGGTTATTGCTATACTAAAATTATAAAATACCGTTATCATATAAGTATACTGATAAAATGTCAGAGAGACTTCCAATCATTTCCTAGTGTGAAGTAATGAAATATTTGCTCGCATTCACAGATGCGATTACTTTCAGCTAAGATATGAAATTCAAATAAATAAATAAATAATTTTCCACATTTAAGAACTTTACATATTCATCTACATACATATAAGCAAACAATTAAAACTGAACGTTCTAATTGAAAATTGGCAATAAATAACCATCTATTGCTTTACTTCTTACCTGCTACTCCTTGAGGTTACAACTAGAAAGAAAGCGCCTTTGGTCTTTCCAAAATTACCGAGTTTCAAAATCGTGATTACATACTTTTTCCATAATATTAATTAAATTAAAATGGAGTGTCTGAACTAACAAATATTGCGAAGGAACATAATAA-ATAAAACTTCTAACAAGTCAAGTGCATTCTTGAAGTGAGCTTCATACGCGTTGGGAACATATGCAAGAAAATTAGAGAGTTTCGTTTTAACTGAAATAACTATCGAACTCAGAGAATAATCGATATTCCGAAA--CGGTTTGAAATCCCACAGTTCTTAATAATTTCTG--TATGATATGCTTCCTTAAAATAGAAAAATTGAAAATTTAAAACACATTATT-ATAAA------G
>Aarg_MaSp2.2b_10
GTAACTTATATTTAAAATC--ATTGCCCGGAAGTTT-----------TATTTCGTGTCTAAACTTTTAAAGAATCTA-GAACCATTTCC-TTTCTTTAA-ACTTTCTTGATAATTAACGCGT-CAAGAGCTAAG-TCTATCTGCGACAAATATGGCAT----GGAAGCAACCCACTCTCCTAGCGAAAAGCGT----AGAAGTTTTTTGAAGTGTAGAAATTCGATCTGGAAATATACCA---TTTTTTAGATTAAATATTAACCATCTTCACACAT---------------------------------------------------------------------------------------------------------ATCTTTCCAATATTTCAG---AAAACATGTTAAAAGCCTAAACATTCAAGGATTTTAGATAACCGTAAATTTTCTTTCAATTTCAAAAGTGCGTTTCTCGGTATTCAAAACTCAAGCAATCGAATTGCAATTTATTTCAGTTTTTA-CAAATATAATCGGAAAAGGACAACATA--TTTGACCTCAATTAT-AAAATGAAACTAAAGGACATATATATTAATGTTAAAATAATATGATGGGGAAG-AAAAATAA-TTATACTTGAATCTATATATAATTTACTGGGAGCAATAACA----TTTTTATATATTAAATCAATAAAGAAAAGCCACTCTTTAACCGATTGACCTCATGGAATTGGTCAATAAATT---AAAAAAATATTAGTAATTTCAGTTACCTTTACAAATATTGTGTCAGGTACAATATTTTATGAGTTATTAATACATAAATACACGGTGTATCATTTAAAATATTATTAACGACCTGAC-AAAACACTTTTTC---AATAATATGTTTCCTTAAAATGGAGGATTT-------------------------------------------------------------------------------------------------------------------------------------------------------------------------------------------------------------------------------------------------------------------------------------------------------------------------------------------------------------------------------------------------------------------------------------------------------------------------------------------------------------------------------------------------------------------------------------------------------------------------------------------------------------------------------------------------------------------------------------------------------------------------------------------------------------------------------------------------------------------------------------------------------------------------------------------------------------------------------------------------------------------------------------------------------------------GAAATTTATAACATATTATT-CTAAA------G
>Aarg_MaSp2.2b_13
GTAACTTATATTTAAAATC--ATTGCCCGGAAGTTT-----------TATTTCGTGTCTAAACTTTTAAAGAATCTA-GAACCATTTCC-TTTCTTTAA-ACTTTCTTGATAATTAACGCGT-CAAGAGCTAAG-TCTATCTGCGACAAATATGGCAT----GGAAGCAACCCACTCTCCTAGCGAAAAC------------TTTTTTGAAGTGTAGAAATTCGATCTGGAAATATACCA---TTTTTTAGATTAAATATTAACCATCTTCACACAT---------------------------------------------------------------------------------------------------------ATCTTTCCAATATTTCAG---AAAACATGTTAAAAGCCTAAACATTCAAGGATTTTAGATAACCGTAAATTTTCTTTCAATTTCAAAAGTGCGTTTCTCGGTATTCAAAACTCAAGCAATCGAATTGCAATTTATTTCAGTTTTTA-CAAATATAATCGGAAAAGGACAACATA--TTTGACCTCAATTAT-AAAATGAAACTAAAGGACATATATATTAATGTTAAAATAATATGATGGGGAAG-AAAAATAA-TTATACTTGAATCTATATATAATTTACTGGGAGCAATAACA----TTTTTATATATTAAATCAATAAAGAAAAGCCACTCTTTAACCGATTGACCTCATGGAATTGGTCAATAAATT---AAAAAAATATTAGTAATTTCAGTTACCTTTACAAATATTGTGTCAGGTACAATATTTTATGAGTTATTAATACATAAATACACGGTGTATCATTTAAAATATTATTAACGACCTGAC-AAAACACTTTTTC---AATAATATGTTTCCTTAAAATGGAGGATTT-------------------------------------------------------------------------------------------------------------------------------------------------------------------------------------------------------------------------------------------------------------------------------------------------------------------------------------------------------------------------------------------------------------------------------------------------------------------------------------------------------------------------------------------------------------------------------------------------------------------------------------------------------------------------------------------------------------------------------------------------------------------------------------------------------------------------------------------------------------------------------------------------------------------------------------------------------------------------------------------------------------------------------------------------------------------GAAATTTATAACATATTATT-CTAAA------G
>Aarg_MaSp2.2b_14
GTAACTTATATTTAAAATC--ATTGCCCGGAAGTTT-----------TATTTCGTGTCTAAACTTTTAAAGAATCTA-GAACCATTTCC-TTTCTTTAA-ACTTTCTTGATAATTAACGCGT-CAAGAGCTAAG-TCTATCTGCGACAAATATGGCAT----GGAAGCAACCCACTCTCCTAGCGAAAAC------------TTTTTTGAAGTGTAGAAATTCGATCTGGAAATATACCA---TTTTTTAGATTAAATATTAACCATCTTCACACAT---------------------------------------------------------------------------------------------------------ATCTTTCCAATATTTCAG---AAAACATGTTAAAAGCCTAAACATTCAAGGATTTTAGATAACCGTAAATTTTCTTTCAATTTCAAAAGTGCGTTTCTCGGTATTCAAAACTCAAGCAATCGAATTGCAATTTATTTCAGTTTTTA-CAAATATAATCGGAAAAGGACAACATA--TTTGACCTCAATTAT-AAAATGAAACTAAAGGACATATATATTAATGTTAAAATAATATGATGGGGAAG-AAAAATAA-TTATACTTGAATCTATATATAATTTACTGGGAGCAATAACA----TTTTTATATATTAAATCAATAAAGAAAAGCCACTCTTTAACCGATTGACCTCATGGAATTGGTCAATAAATT---AAAAAAATATTAGTAATTTCAGTTACCTTTACAAATATTGTGTCAGGTACAATATTTTATGAGTTATTAATACATAAATACACGGTGTATCATTTAAAATATTATTAACGACCTGAC-AAAACACTTTTTC---AATAATATGCTTCCTTAAAATGGAGGATTT-------------------------------------------------------------------------------------------------------------------------------------------------------------------------------------------------------------------------------------------------------------------------------------------------------------------------------------------------------------------------------------------------------------------------------------------------------------------------------------------------------------------------------------------------------------------------------------------------------------------------------------------------------------------------------------------------------------------------------------------------------------------------------------------------------------------------------------------------------------------------------------------------------------------------------------------------------------------------------------------------------------------------------------------------------------------GAAATTTATAACATATTATT-CTAAA------G
>Aarg_MaSp2.2b_21
GTAACTTATATTTAAAATC--ATTGCCCGGAAGTTT-----------TATTTCGTGTCTAAACTTTTAAAGAATCTA-GAACCATTTCC-TTTCTTTAA-ACTTTCTTGATAATTAACGCGT-CAAGAGCTAAG-TCTATCTGCGACAAATATGGCAT----GGAAGCAACCCACTCTCCTAGCGAAAAC------------TTTTTTGAAGTGTAGAAATTCGATCTGGAAATATACCA---TTTTTTAGATTAAATATTAACCATCTTCACACAT---------------------------------------------------------------------------------------------------------ATCTTTCCAATATTTCAG---AAAACATGTTAAAAGCCTAAACATTCAAGGATTTTAGATAACCGTAAATTTTCTTTCAATTTCAAAAGTGCGTTTCTCGGTATTCAAAACTCAAGCAATCGAATTGCAATTTATTTCAGTTTTTA-CAAATATAATCGGAAAAGGACAACATA--TTTGACCTCAATTAT-AAAATGAAACTAAAGGACATATATATTAATGTTAAAATAATATGATGGGGAAG-AAAAATAA-TTATACTTGAATCTATATATAATTTACTGGGAGCAATAACA----TTTTTATATATTAAATCAATAAAGAAAAGCCACTCTGTAACCGATTGACCTCATGGAATTGGTCAATAAATT---AAAAAAATATTAGTAATTTCAGTTACCTTTACAAATATTGTGTCAGGTACAATATTTTATGAGTTATTAATACATAAATACACGGTGTATCATTTAAAATATTATTAACGACCTGAC-AAAACACTTTTTC---AATAATATGCTTCCTTAAAATGGAGGATTT-------------------------------------------------------------------------------------------------------------------------------------------------------------------------------------------------------------------------------------------------------------------------------------------------------------------------------------------------------------------------------------------------------------------------------------------------------------------------------------------------------------------------------------------------------------------------------------------------------------------------------------------------------------------------------------------------------------------------------------------------------------------------------------------------------------------------------------------------------------------------------------------------------------------------------------------------------------------------------------------------------------------------------------------------------------------GAAATTTATAACATATTATT-CTAAA------G
>Aarg_MaSp2.2b_8
GTAACTTATATTTAAAATC--ATTGCCCGGAAGTTT-----------TATTTCGTGTCTAAACTTTTAAAGAATCTA-GAACCATTTCC-TTTCTTTAA-ACTTTCTTGATAATTAACGCGT-CAAGAGCTAAG-TCTATCTGCGACAAATATGGCAT----GGAAGCAACCCACTCTCCTAGCGAAAAC------------TTTTTTGAAGTGTAGAAATTCGATCTGGAAATATACCA---TTTTTTAGATTAAATATTAACCATCTTCACACAT---------------------------------------------------------------------------------------------------------ATCTTTCCAATATTTCAG---AAAACATGTTAAAAGCCTAAACATTCAAGGATTTTAGATAACCGTAAATTTTCTTTCAATTTCAAAAGTGCGTTTCTCGGTATTCAAAACTCAAGCAATCGAATTGCAATTTATTTCAGTTTTTA-CAAATATAATCGGAAAAGGACAACATA--TTTGACCTCAATTAT-AAAATGAAACTAAAGGACATTTATATTAATGTTAAAATAATATGATGGGGAAG-AAAAATAA-TTATACTTGAATCTATATATAATTTACTGGGAGCAATAACA----TTTTTATATATTAAATCAATAAAGAAAAGCCACACTGTAACCGATTGACCTCATGGAATTGGTCAATAAATT---AAAAAAATATTAGTAATTACAGTTACCTTTACAAATATTGTGTCAGGTACAATATTTTACGAGTTATTAATACATAAATACATGGTGTATCATTTAAAATATTATTAACGACCTGAC-AAAACACTTTTTC---AATAATATGCTTCCTTAAAATGGAGGATTT-------------------------------------------------------------------------------------------------------------------------------------------------------------------------------------------------------------------------------------------------------------------------------------------------------------------------------------------------------------------------------------------------------------------------------------------------------------------------------------------------------------------------------------------------------------------------------------------------------------------------------------------------------------------------------------------------------------------------------------------------------------------------------------------------------------------------------------------------------------------------------------------------------------------------------------------------------------------------------------------------------------------------------------------------------------------AAAATTTATAACACATTATT-CTAAA------G
>Aarg_MaSp2.2b_16
GTAACTTATATTTAAAATC--ATTGCCCGGAAGTTT-----------TATTTCGTGTCTAAACTTTTAAAGAATCTA-GAACCATTTCC-TTTCTTTAA-ACTTTCTTGATAATTAACGCGT-CAAGAGCTAAG-TCTATCTGCGACAAATATGGCAT----GGAAGCAACCCACTCTCCTAGCGAAAAC------------TTTTTTGAAGTGTAGAAATTCGATCTGGAAATATACCA---TTTTTTAGATTAAATATTAACCATCTTCACACAT---------------------------------------------------------------------------------------------------------ATCTTTCCAATATTTCAG---AAAACATGTTAAAAGCCTAAACATTCAAGGATTTTAGATAACCGTAAATTTTCTTTCAATTTCAAAAGTGCGTTTCTCGGTATTCAAAACTCAAGCAATCGAATTGCAATTTATTTCAGTTTTTA-CAAATATAATCGGAAAAGGACAACATA--TTTGACCTCAATTAT-AAAATGAAACTAAAGGACATATATATTAATGTTAAAATAATATGATGGGGAAG-AAAAATAA-TTATACTTGAATCTATATATAATTTACTGGGAGCAATAACA----TTTTTATATATTAAATCAATAAAGAAAAGCCACTCTGTAACCGATTGACCTCATGGAATTGGTCAATAAATT--TAAAAAAATATTAGTAATTACAGTTACCTTTACAAATATTGTGTCAGGTACAATATTTTATGAGTTATTAATACATAAATACACGGTGTATCATTTAAAATATTATTAACGACCTGAC-AAAACACTTTTTC---AATAATATGTTTCCTTAAAATGGAGGATTT-------------------------------------------------------------------------------------------------------------------------------------------------------------------------------------------------------------------------------------------------------------------------------------------------------------------------------------------------------------------------------------------------------------------------------------------------------------------------------------------------------------------------------------------------------------------------------------------------------------------------------------------------------------------------------------------------------------------------------------------------------------------------------------------------------------------------------------------------------------------------------------------------------------------------------------------------------------------------------------------------------------------------------------------------------------------GAAATTTATAACATATTATT-CTAAA------G
>Aarg_MaSp2.2b_19
GTAACTTATATTTAAAATC--ATTGCCCGGAAGTTT-----------TATTTCGTGTCTAAACTTTTAAAGAATCTA-GAACCATTTCC-TTTCTTTAA-ACTTTCTTGATAATTAACGCGT-CAAGAGCTAAG-TCTATCTGCGACAAATATGGCAT----GGAAGCAACCCACTCTCCTAGCGAAAAACGT--------GTTTTTTGAAGTGTAGAAATTCGATCTGGAAATATACCA---TTTTTTAGATTAAATATTAACCATCTTCACACAT---------------------------------------------------------------------------------------------------------ATCTTTCCAATATTTCAG---AAAACATGTTAAAAGCCTAAACATTCAAGGATTTTAGATAACCGTAAATTTTCTTTCAATTTCAAAAGTGCGTTTCTCGGTATTCAAAACTCAAGCAATCGAATTGCAATTTATTTCAGTTTTTA-CAAATATAATCGGAAAAGGACAACATA--TTTGACCTCAATTAT-AAAATGAAACTAAAGGACATATATATTAATGTTAAAATAATATGATGGGGAAG-AAAAATAA-TTATACTTGAATCTATATATAATTTACTGGGAGCAATAACA----TTTTTATATATTAAATCAATAAAGAAAAGCCACTCTGTAACCGATTGACCTCATGGAATTGGTCAATAAATT--TAAAAAAATATTAGTAATTTCAGTTACCTTTACAAATATTGTGTCAGGTACAATATTTTATGAGTTATTAATACATAAATACACGGTGTATCATTTAAAATATTATTAACGACCTGAC-AAAACACTTTTTC---AATAATATGTTTCCTTAAAATGGAGGATTT-------------------------------------------------------------------------------------------------------------------------------------------------------------------------------------------------------------------------------------------------------------------------------------------------------------------------------------------------------------------------------------------------------------------------------------------------------------------------------------------------------------------------------------------------------------------------------------------------------------------------------------------------------------------------------------------------------------------------------------------------------------------------------------------------------------------------------------------------------------------------------------------------------------------------------------------------------------------------------------------------------------------------------------------------------------------GAAATTTATAACATATTATT-CTAAA------G
>Aarg_MaSp2.2b_22
GTAACTTATATTTAAAATC--ATTGCCCGGAAGTTT-----------TATTTCGTGTCTAAACTTTTAAAGAATCTA-GAACCATTTCC-TTTCTTTAA-ACTTTCTTGATAATTAACGCGT-CAAGAGCTAAG-TCTATCTGCGACAAATATGGCAT----GGAAGCAACCCACTCTCCTAGCGAAAGAC----------GTTTTTTGAAGTGTAGAAATTCGATCTGGAAATATACCA---TTTTTTAGATTAAATATTAACCATCTTCACACAT---------------------------------------------------------------------------------------------------------ATCTTTCCAATATTTCAG---AAAACATGTTAAAAGCCTAAACATTCAAGGATTTTAGATAACCGTAAATTTTCTTTCAATTTCAAAAGTGCGTTTCTCGGTATTCAAAACTCAAGCAATCGAATTGCAATTTATTTCAGTTTTTA-CAAATATAATCGGAAAAGGACAACATA--TTTGACCTCAATTAT-AAAATGAAACTAAAGGACATATATATTAATGTTAAAATAATATGATGGGGAAG-AAAAATAA-TTATACTTGAATCTATATATAATTTACTGGGAGCAATAACA----TTTTTATATATTAAATCAATAAAGAAAAGCCACTCTTTAACCGATTGACCTCATGGAATTGGTCAATAAATT--AAAAAAAATATTAGTAATTTCAGTTACCTTTTCAAATATTGTGTCAGGTACAATATTTTATGAGTTATTAATACATAAATACACGGTGTATCATTTAAAATATTATTAACGACCTGAC-AAAACACTTTTTC---AATAATATGTTTCCTTAAAATGGAGGATTT-------------------------------------------------------------------------------------------------------------------------------------------------------------------------------------------------------------------------------------------------------------------------------------------------------------------------------------------------------------------------------------------------------------------------------------------------------------------------------------------------------------------------------------------------------------------------------------------------------------------------------------------------------------------------------------------------------------------------------------------------------------------------------------------------------------------------------------------------------------------------------------------------------------------------------------------------------------------------------------------------------------------------------------------------------------------GAAATTTATAACATATTATT-CTAAA------G
>Aarg_MaSp2.2b_23
GTAACTTATATTTAAAATC--ATTGCCCGGAAGTTT-----------TATTTCGTGTCTAAACTTTTAAAGAATCTA-GAACCATTTCC-TTTCTTTAA-ACTTTCTTGATAATTAACGCGT-CAAGAGCTAAG-TCTATCTGCGACAAATATGGCAT----GGAAGCAACCCACTCTCCTAGCGAAAAC--------GTGTGTTTTTGAAGTGTAGAAATTCGATCTGGAAATATACCA---TTTTTTAGATTAAATATTAACCATCTTCACACAT---------------------------------------------------------------------------------------------------------ATCTTTCCAATATTTCAG---AAAACATGTTAAAAGCCTAAACATTCAAGGATTTTAGATAACCGTAAATTTTCTTTCAATTTCAAAAGTGCGTTTCTCGGTATTCAAAACTCAAGCAATCGAATTGCAATTTATTTCAGTTTTTA-CAAATATAATCGGAAAAGGACAACATA--TTTGACCTCAATTAT-AAAATGAAACTAAAGGACATATATATTAATGTTAAAATAATATGATGGGGAAG-AAAAATAA-TTATACTTGAATCTATATATAATTTACTGGGAGCAATAACA----TTTTTATATATTAAATCAATAAAGAAAAGCCACTCTTTAACCGATTGACCTCATGGAATTGGTCAATAAATT--AAAAAAAATATTAGTAATTTCAGTTACCTTTTCAAATATTGTGTCAGGTACAATATTTTATGAGTTATTAATACATAAATACACGGTGTATCATTTAAAATATTATTAACGACCTGAC-AAAACACTTTTTC---AATAATATGTTTCCTTAAAATGGAGGATTT-------------------------------------------------------------------------------------------------------------------------------------------------------------------------------------------------------------------------------------------------------------------------------------------------------------------------------------------------------------------------------------------------------------------------------------------------------------------------------------------------------------------------------------------------------------------------------------------------------------------------------------------------------------------------------------------------------------------------------------------------------------------------------------------------------------------------------------------------------------------------------------------------------------------------------------------------------------------------------------------------------------------------------------------------------------------GAAATTTATAACATATTATT-CTAAA------G
>Aarg_MaSp2.2b_15
GTAACTTATATTTAAAATC--ATTGCCCGGAAGTTT-----------TATTTCGTGTCTAAACTTTTAAAGAATCTA-GAACCATTTCC-TTTCTTTAA-ACTTTCTTGATAATTAACGCGT-CAAGAGCTAAG-TCTATCTGCGACAAATATGGCAT----GGAAGCAACCCACTCTCCTAGCGAAAACT----------GTTTTTTGAAGTGTAGAAATTCGATCTGGAAATATACCA---TTTTTTAGATTAAATATTAACCATCTTCACACAT---------------------------------------------------------------------------------------------------------ATCTTTCCAATATTTCAG---AAAACATGTTAAAAGCCTAAACATTCAAGGATTTTAGATAACCGTAAATTTTCTTTCAATTTCAAAAGTGCGTTTCTCGGTATTCAAAACTCAAGCAATCGAATTGCAATTTATTTCAGTTTTTA-CAAATATAATCGGAAAAGGACAACATA--TTTGACCTCAATTAT-AAAATGAAACTAAAGGACATATATATTAATGTTAAAATAATATGATGGGGAAGAAAAAATAA-TTATACTTGAATCTATATATAATTTACTGGGAGCAATAACAT---TTTTTATATATTAAATCAATAAAGAAAAGCCACTCTTTAACCGATTGACCTCATGGAATTGGTCAATAAATT--AAAAAAAATATTAGTAATTTCAGTTACCTTTTCAAATATTGTGTCAGGTACAATATTTTATGAGTTATTAATACATAAATACACGGTGTATCATTTAAAATATTATTAACGACCTGAC-AAAACACTTTTTC---AATAATATGTTTCCTTAAAATGGAGGATTT-------------------------------------------------------------------------------------------------------------------------------------------------------------------------------------------------------------------------------------------------------------------------------------------------------------------------------------------------------------------------------------------------------------------------------------------------------------------------------------------------------------------------------------------------------------------------------------------------------------------------------------------------------------------------------------------------------------------------------------------------------------------------------------------------------------------------------------------------------------------------------------------------------------------------------------------------------------------------------------------------------------------------------------------------------------------GAAATTTATAACATATTATT-CTAAA------G
>Aarg_MaSp2.2b_18
GTAACTTATATTTAAAATC--ATTGCCCGGAAGTTT-----------TATTTCGTGTCTAAACTTTTAAAGAATCTA-GAACCATTTCC-TTTCTTTAA-ACTTTCTTGATAATTAACGCGT-CAAGAGCTAAG-TCTATCTGCGACAAATATGGCAT----GGAAGCAACCCACTCTCCTAGCGAAAAC-----------TTTTTTTGAAGTGTAGAAATTCGATCTGGAAATATACCAT--TTTTTTAGATTAAATATTAACCATCTTCACACAT---------------------------------------------------------------------------------------------------------ATCTTTCCAATATTTCAG---AAAACATGTTAAAAGCCTAAACATTCAAGGATTTTAGATAACCGTAAATTTTCTTTCAATTTCAAAAGTGCGTTTCTCGGTATTCAAAACTCAAGCAATCGAATTGCAATTTATTTCAGTTTTTA-CAAATATAATCGGAAAAGGACAACATA--TTTGACCTCAATTAT-AAAATGAAACTAAAGGACATTTATATTAATGTTAAAATAATATGATGGGGAAG-AAAAATAA-TTATACTTGAATCTATATATAATTTACTGGGAGCAATAACA----TTTTTATATATTAAATCAATAAAGAAAAGCCACTCTGTAACCGATTGACCTCATGGAATTGGTCAATAAATT---AAAAAAATATTAGTAATTACAGTTACCTTTACAAATATTGTGTCAGGTACAATATTTTATGAGTTATTAATACATAAATACACGGTGTATCATTTAAAATATTATTAACGACCTGAC-AAAACACTTTTTC---AATAATATGTTTCCTTAAAATGGAGG-TTT-------------------------------------------------------------------------------------------------------------------------------------------------------------------------------------------------------------------------------------------------------------------------------------------------------------------------------------------------------------------------------------------------------------------------------------------------------------------------------------------------------------------------------------------------------------------------------------------------------------------------------------------------------------------------------------------------------------------------------------------------------------------------------------------------------------------------------------------------------------------------------------------------------------------------------------------------------------------------------------------------------------------------------------------------------------------GAAATTTATAACATATTATT-CTAAA------G
>Aarg_MaSp2.2b_20
GTAACTTATATTTAAAATC--ATTGCCCGGAAGTTT-----------TATTTCGTGTCTAAACTTTTAAAGAATCTA-GAACCATTTCC-TTTCTTTAA-ACTTTCTTGATAATTAACGCGT-CAAGAGCTAAG-TCTATCTGCGACAAATATGGCAT----GGAAGCAACCCACTCTCCTAGCGAAAAC-----------TTTTTTTGAAGTGTAGAAATTCGATCTGGAAATATACCAT--TTTTTTAGATTAAATATTAACCATCTTCACACAT---------------------------------------------------------------------------------------------------------ATCTTTCCAATATTTCAG---AAAACATGTTAAAAGCCTAAACATTCAAGGATTTTAGATAACCGTAAATTTTCTTTCAATTTCAAAAGTGCGTTTCTCGGTATTCAAAACTCAAGCAATCGAATTGCAATTTATTTCAGTTTTTA-CAAATATAATCGGAAAAGGACAACATA--TTTGACCTCAATTAT-AAAATGAAACTAAAGGACATATATATTAATGTTAAAATAATATGATGGGGAAG-AAAAATAA-TTATACTTGAATCTATATATAATTTACTGGGAGCAATAACA----TTTTTATATATTAAATCAATAAAGAAAAGCCACTCTTTAACCGATTGACCTCATGGAATTGGTCAATAAATT---AAAAAAATATTAGTAATTTCAGTTACCTTTACAAATATTGTGTCAGGTACAATATTTTATGAGTTATTAATACATAAATACACGGTGTATCATTTAAAATATTATTAACGACCTGAC-AAAACACTTTTTC---AATAATATGTTTCCTTAAAATGGAG---------------------------------------------------------------------------------------------------------------------------------------------------------------------------------------------------------------------------------------------------------------------------------------------------------------------------------------------------------------------------------------------------------------------------------------------------------------------------------------------------------------------------------------------------------------------------------------------------------------------------------------------------------------------------------------------------------------------------------------------------------------------------------------------------------------------------------------------------------------------------------------------------------------------------------------------------------------------------------------------------------------------------------------------------------------------------------------------------------
>Aarg_MaSp2.2b_17
GTAACTTATATTTAAAATC--ATTGCCCGGAAGTTT-----------TATTTCGTGTCTAAACTTTTAAAGAATCTA-GAACCATTTCC-TTTCTTTAA-ACTTTCTTGATAATTAACGCGT-CAAGAGCTAAG-TCTATCTGCGACAAATATGGCAT----GGAAGCAACCCACTCTCCTAACGAAAAGAAGTGTAGAAGTGTTTTTGAAGTGTAGAAATTCGATCTGGAAATATACCAT--TTTTTTAGATTAAATATTAACCATCTTCACACAT---------------------------------------------------------------------------------------------------------ATCTTTCCAATATTTCAG---AAAACATGTTAAAAGCCTAAACATTCAAGGATTTTAGATAACCGTAAATTTTCTTTCAATTTCAAAAGTGCGTTTCTCGGTATTCAAAACTCAAGCAATCGAATTGCAATTTATTTCAGTTTTTA-CAAATATAATCGGAAAAGGACAACATA--TTTGACCTCAATTAT-AAAATGAAACTAAAGGACATATATATTAATGTTAAAATAATATGATGGGGAAG-AAAAATAA-TTATACTTGAATCTATATATAATTTACTGGGAGCAATAACA----TTTTTATATATTAAATCAATAAAGAAAAGCCACTCTTTAACCGATTGACCTCATGGAATTGGTCAATAAATT--AAAAAAAATATTAGTAATTTCAGTTACCTTTTCAAATATTGTGTCAGGTACAATATTTTATGAGTTATTAATACATAAATACACGGTGTATCATTTAAAATATTATTAACGACCTGAC-AAAACACTTTTTC---AATAATATGTTTCCTTAAAATGGAGGATTT-------------------------------------------------------------------------------------------------------------------------------------------------------------------------------------------------------------------------------------------------------------------------------------------------------------------------------------------------------------------------------------------------------------------------------------------------------------------------------------------------------------------------------------------------------------------------------------------------------------------------------------------------------------------------------------------------------------------------------------------------------------------------------------------------------------------------------------------------------------------------------------------------------------------------------------------------------------------------------------------------------------------------------------------------------------------GAAATTTATAACATATTATT-CTAAA------G
>Aarg_MaSp2.2b_26
GTAACTTATATTTAAAATC--ATTGCCCGGAAGTTT-----------TATTTCGTGTCTAAACTTTTAAAGAATCTA-GAACCATTTCC-TTTCTTTAA-ACTTTCTTGATAATTAACGCGT-CAAGAGCTAAG-TCTATCTGCGACAAATATGGCAT----GGAAGCAACCCACTCTCCTAACGAAAAGAAGTGTAGAAGTGTTTTTGAAGTGTAGAAATTCGATCTGGAAATATACCAT--TTTTTTAGATTAAATATTAACCATCTTCACACAT---------------------------------------------------------------------------------------------------------ATCTTTCCAATATTTCAG---AAAACATGTTAAAAGCCTAAACATTCAAGGATTTTAGATAACCGTAAATTTTCTTTCAATTTCAAAAGTGCGTTTCTCGGTATTCAAAACTCAAGCAATCGAATTGCAATTTATTTCAGTTTTTA-CAAATATAATCGGAAAAGGACAACATA--TTTGACCTCAATTAT-AAAATGAAACTAAAGGACATATATATTAATGTTAAAATAATATGATGGGGAAGAAAAAATAA-TTATACTTGAATCTATATATAATTTACTGGGAGCAATAACAT---TTTTTATATATTAAATCAATAAAGAAAAGCCACTCTTTAACCGATTGACCTCATGGAATTGGTCAATAAATT--AAAAAAAATATTAGTAATTTCAGTTACCTTTTCAAATATTGTGTCAGGTACAATATTTTATGAGTTATTAATACATAAATACACGGTGTATCATTTAAAATATTATTAACGACCTGAC-AAAACACTTTTTC---AATAATATGTTTCCTTAAAATGGAGGATTT-------------------------------------------------------------------------------------------------------------------------------------------------------------------------------------------------------------------------------------------------------------------------------------------------------------------------------------------------------------------------------------------------------------------------------------------------------------------------------------------------------------------------------------------------------------------------------------------------------------------------------------------------------------------------------------------------------------------------------------------------------------------------------------------------------------------------------------------------------------------------------------------------------------------------------------------------------------------------------------------------------------------------------------------------------------------GAAATTTATAACATATTATT-CTAAA------G
>Aarg_MaSp2.2b_11
GTAACTTATATTTAAAATC--ATTGCCCGGAAGTTT-----------TATTTCGTGTCTAAACTTTTAAAGAATCTA-GAACCATTTCC-TTTCTTTAA-ACTTTCTTGATAATTAACGCGT-CAAGAGCTAAG-TCTATCTGCGACAAATATGGCAT----GGAAGCAACCCACTCTCCTAGCGAAAAC------------TTTTTTGAAGTGTAGAAATTCGATCTGGAAATATACCA---TTTTTTAGATTAAATATTAACCATCTTCACACAT---------------------------------------------------------------------------------------------------------ATCTTTCCAATATTTCAG---AAAACATGTTAAAAGCCTAAACATTCAAGGATTTTAGATAACCGTAAATTTTCTTTCAATTTCAAAAGTGCGTTTCTCGGTATTCAAAACTCAAGCAATCGAATTGCAATTTATTTCAGTTTTTA-CAAATATAATCGGAAAAGGACAACATA--TTTGACCTCAATTAT-AAAATGAAACTAAAGGACATTTATATTAATGTTAAAATAATATGATGGGGAAGAAAAAATCA-TTATACTTGAATCTATATATAATTTACTGGGAGCAATAACAT---TTTTTATATATTAAATCAATAAAGAAAAGCCACTCTGTAACCGATTGACCTCATGGAATTGGTCAATAAATTTAAAAAAAAATATTAGTAATTACAGTTACCTTTACAAATATTGTGTCAGGTACAATATTTTACAAGTTATTAATACATAAATACATGGTGTATCATTTAAAATATTATTAACGACCTGAC-AAAACACTTTTTC---AATAATATGCTTCCTTAAAATGGAGGATTT-------------------------------------------------------------------------------------------------------------------------------------------------------------------------------------------------------------------------------------------------------------------------------------------------------------------------------------------------------------------------------------------------------------------------------------------------------------------------------------------------------------------------------------------------------------------------------------------------------------------------------------------------------------------------------------------------------------------------------------------------------------------------------------------------------------------------------------------------------------------------------------------------------------------------------------------------------------------------------------------------------------------------------------------------------------------AAAATTTATAACACATTATT-CTAAA------G
>Aarg_MaSp2.2b_12
GTAACTTATATTTAAAATC--ATTGCCCGGAAGTTT-----------TATTTCGTGTCTAAACTTTTAAAGAATCTA-GAACCATTTCC-TTTCTTTAA-ACTTTCTTGATAATTAACGCGT-CAAGAGCTAAG-TCTATCTGCGACAAATATGGCAT----GGAAGCAACCCACTCTCCTAGCGAAAAC-----------TTTTTTTGAAGTGTAGAAATTCGATCTGGAAATATACCAT--TTTTTTAGATTAAATATTAACCATCTTCACACAT---------------------------------------------------------------------------------------------------------ATCTTTCCAATATTTCAG---AAAACATGTTAAAAGCCTAAACATTCAAGGATTTTAGATAACCGTAAATTTTCTTTCAATTTCAAAAGTGCGTTTCTCGGTATTCAAAACTCAAGCAATCGAATTGCAATTTATTTCAGTTTTTA-CAAATATAATCGGAAAAGGACAACATA--TTTGACCTCAATTAT-AAAATGAAACTAAAGGACATATATATTAATGTTAAAATAATATGATGGGGAAGAAAAAATAA-TTATACTTGAATCTATATATAATTTACTGGGAGCAATAACAT---TTTTTATATATTAAATCAATAAAGAAAAGCCACTCTTTAACCGATTGACCTCATGGAATTGGTCAATAAATTTAAAAAAAAATATTAGTAATTACAGTTACCTTTACAAATATTGTGTCAGGTACAATATTTTATGAGTTATTAATACATAAATACACGGTGTATCATTTAAAATATTATTAACGACCTGAC-AAAACACTTTTTC---AATAATATGCTTCCTTAAAATGGAGGATTT-------------------------------------------------------------------------------------------------------------------------------------------------------------------------------------------------------------------------------------------------------------------------------------------------------------------------------------------------------------------------------------------------------------------------------------------------------------------------------------------------------------------------------------------------------------------------------------------------------------------------------------------------------------------------------------------------------------------------------------------------------------------------------------------------------------------------------------------------------------------------------------------------------------------------------------------------------------------------------------------------------------------------------------------------------------------GAAATTTATAACATATTATT-CTAAA------G
>Aarg_MaSp2.2b_24
GTAACTTATATTTAAAATC--ATTGCCCGGAAGTTT-----------TATTTCGTGTCTAAACTTTTAAAGAATCTA-GAACCATTTCC-TTTCTTTAA-ACTTTCTTGATAATTAACGCGT-CAAGAGCTAAG-TCTATCTGCGACAAATATGGCAT----GGAAGCAACCCACTCTCCTAGCGAAAAC-----------TTTTTTTGAAGTGTAGAAATTCGATCTGGAAATATACCAT--TTTTTTAGATTAAATATTAACCATCTTCACACAT---------------------------------------------------------------------------------------------------------ATCTTTCCAATATTTCAG---AAAACATGTTAAAAGCCTAAACATTCAAGGATTTTAGATAACCGTAAATTTTCTTTCAATTTCAAAAGTGCGTTTCTCGGTATTCAAAACTCAAGCAATCGAATTGCAATTTATTTCAGTTTTTA-CAAATATAATCGGAAAAGGACAACATA--TTTGACCTCAATTAT-AAAATGAAACTAAAGGACATTTATATTAATGTTAAAATAATATGATGGGGAAGAAAAAATCA-TTATACTTGAATCTATATATAATTTACTGGGAGCAATAACAT---TTTTTATATATTAAATCAATAAAGAAAAGCCACAATGTAACCGATTGACCTCATGGAATTGGTCAATAAATTTAAAAAAAAATATTAGTAATTACAGTTACCTTTACAAATATTGTGTCAGGTACAATATTTTATGAGTTATTAATACATAAATACATGGTGTATCATTTAAAATATTATTAACGACCTGAC-AAAACACTTTTTC---AATAATATGCTTCCTTAAAATGGAGGATTT-------------------------------------------------------------------------------------------------------------------------------------------------------------------------------------------------------------------------------------------------------------------------------------------------------------------------------------------------------------------------------------------------------------------------------------------------------------------------------------------------------------------------------------------------------------------------------------------------------------------------------------------------------------------------------------------------------------------------------------------------------------------------------------------------------------------------------------------------------------------------------------------------------------------------------------------------------------------------------------------------------------------------------------------------------------------GAAATTTATAACACATTATT-CTAAA------G
>Aarg_MaSp2.2b_25
GTAACTTATATTTAAAATC--ATTGCCCGGAAGTTT-----------TATTTCGTGTCTAAACTTTTAAAGAATCTA-GAACCATTTCC-TTTCTTTAA-ACTTTCTTGATAATTAACGCGT-CAAGAGCTAAG-TCTATCTGCGACAAATATGGCAT----GGAAGCAACCCACTCTCCTAGCGAAAAC-----------TTTTTTTGAAGTGTAGAAATTCGATCTGGAAATATACCAT--TTTTTTAGATTAAATATTAACCATCTTCACACAT---------------------------------------------------------------------------------------------------------ATCTTTCCAATATTTCAG---AAAACATGTTAAAAGCCTAAACATTCAAGGATTTTAGATAACCGTAAATTTTCTTTCAATTTCAAAAGTGCGTTTCTCGGTATTCAAAACTCAAGCAATCGAATTGCAATTTATTTCAGTTTTTA-CAAATATAATCGGAAAAGGACAACATA--TTTGACCTCAATTAT-AAAATGAAACTGAAGGACATTTATATTAATGTTAAAATATTATGATGGGGAAGAAAAAATCA-TTATACTTGAATCTATATATAATGTACTGGGAGCAATAACAT---TTTTTATATATTAAATCAATAAAGAAAAGCCACAATGTAACCGATTGACCTCATGGAATTCGTCAATAAATT-AAAAAAAAATATTAGTAATTTCAGTTACCTTTACAAATATTGTGTCAGGTACAATATTTTACGAGTTTTTAATACATAAATACACGGTGTATCATTTAAAATATTATTAACGACCTGAC-AAAACACTTTTTC---AATAATATGCTTCCTTAAAATGGAGGATTG-------------------------------------------------------------------------------------------------------------------------------------------------------------------------------------------------------------------------------------------------------------------------------------------------------------------------------------------------------------------------------------------------------------------------------------------------------------------------------------------------------------------------------------------------------------------------------------------------------------------------------------------------------------------------------------------------------------------------------------------------------------------------------------------------------------------------------------------------------------------------------------------------------------------------------------------------------------------------------------------------------------------------------------------------------------------AAAGTTTATAACACATTATT-CTAAA------G
>Aarg_MaSp2.2b_5
GTAACTTATGTTTAAAATT--ATTGCCCGGAAGTTT-----------TATTTCGTGTCTAAACTTTTAAAGAATCTA-GAACCATTTCC-TTTCTTTAA-ACTTTCTTGATAATTAACGCGT-CAAGAGCTAAG-TCTATCTGCGACAAATATGGCAT----GGAAGCAACCCACTCTCCTAGCGAGAAC-----------TTTTTTTGAAGTGTAGAAATTCGATCTGGAAATATACCAT--TTTTTTAGATTAAAGATTAACCATCTTCACACAT---------------------------------------------------------------------------------------------------------ATCTTTCCAATATTTCAG---AAAACATGTTAAAAGCCTAAACATTCAAGGATTTTAGATAACCGTAAATTTTCTTTGATTTTCAAAAGTGCGTTTCTCGGTATTCAAAACTCAAGCAATCGAAATGCAATTTATTTCAGTTTTTA-CAAATATAATCGGAAAAGGACAACATA--TTTGACCTCAATTAT-AAAATGAAACTAAAGGACATATATATTAATGTTAAAATAATATGATGGGGAAGAAAAAATAA-TTATACTTGAATCTATATATAATTTACTGGGAGCAATAACAT---TTTTTATATATTAAATCTATAAAGAAAAGCCACACTGTAACCGATTGACCTCATGGAATTGGTCAATAAATT-AAAAAAAAATATTAGTAATTACAGTTACCTTTACAAATATTGTGTCAGGTACAATATTTTAGGAGTTATTAATACATAAATACACGGTGTATCATTTAAAATATTATTAACGACCTGAC-AAAACACTTTTTC---GATAATATGCTTCCTTAAAATGAAGGATTG-------------------------------------------------------------------------------------------------------------------------------------------------------------------------------------------------------------------------------------------------------------------------------------------------------------------------------------------------------------------------------------------------------------------------------------------------------------------------------------------------------------------------------------------------------------------------------------------------------------------------------------------------------------------------------------------------------------------------------------------------------------------------------------------------------------------------------------------------------------------------------------------------------------------------------------------------------------------------------------------------------------------------------------------------------------------AAAATTTATAACACATTATT-CTAAA------G
>Aarg_MaSp2.2b_6
GTAACTTATGTTTAAAATT--ATTGCCCGGAAGTTT-----------TATTTCGTGTCTAAACTTTTAAAGAATCTA-GAACCATTTCC-TTTCTTTAA-ACTTTCTTGATAATTAACGCGT-CAAGAGCTAAG-TCTATCTGCGACAAATATGGCAT----GGAAGCAACCCACTCTCCTAGCGAAAAC-----------TTTTTTTGAAGTGTAGAAATTCGATCTGGAAATATACCAT--TTTTTTAGATTAAATATTAACCATCTTCACACAT---------------------------------------------------------------------------------------------------------ATCTTTCCAATATTTCAG---AAAACATGTTAAAAGCCTAAACATTCAAGGATTTTAGATAACCGTAAATTTTCTTTCATTTTCAAAAGTGCGTTTCTCGGTATTCAAAACTCAAGCAATCGAAATGCAATTTATTTCAGTTTTTA-CAAATATTATCAGACAAGGACAACATA--TTTGACCTCAATTAT-AAAATGAAACTATAGAACATTTTTATTAATTTGAAAATAATATGATGGGGAAGAAAAAATAA-TTATACTTGAATCTATATATAATTTACTCGGAGCAATAACAT---ATTTTATATATTAAATCTATAAAGAAAAGCCACACTGTAAGCGATTGACCTCATGGAATTGGTCAATAAATT-AAAAAAAAATATTAGTAATTACAGTTACCTTTACAAATATTGTTTCAGGTACAATATTTTAGGAGTTATTAATACATAAATACACGGTGTATCATTTAAAATATTATTAACGACCTGAC-AAAACACTTTTTC---GATAATATGCTTCCTTAAAATGAAGGATTG-------------------------------------------------------------------------------------------------------------------------------------------------------------------------------------------------------------------------------------------------------------------------------------------------------------------------------------------------------------------------------------------------------------------------------------------------------------------------------------------------------------------------------------------------------------------------------------------------------------------------------------------------------------------------------------------------------------------------------------------------------------------------------------------------------------------------------------------------------------------------------------------------------------------------------------------------------------------------------------------------------------------------------------------------------------------AAAATTTATAACACATTATT-CTAAA------G
>Aarg_MaSp2.2b_7
GTAACTTATATTTAAAATC--ATTGCCCGGAAGTTT-----------TATTTCGGGTCTAAACTTTTAAAGAATATT-GAACCATTTCC-TTTCTTTAA-ACTTTCTTGTTAATTAACGCGT-CAAGAGCTAAG-TCAATCTGCGACAAATATGGCAT----GGAAGCAACCCAATCTCACAGCGAATAC-----------TTTTTTTGAAATGTAGAAATTCGATCTGGAAATATACCA---TTTTTTAGATTAAATATTAACCATCATTACACAT---------------------------------------------------------------------------------------------------------ATCTTTACAATATTTCAG---AAAAAATGTTAAAAGCCTAAACATTCAAGGATTTTAGATAACCGTAAATTTTCTTTCATTTTCAAAAGTGCGTTTCTCGGTATTCAAAACTCAAGCAATCGAAATGCAATTTATTTCAGTTTTTA-CAAATATTATCAGACAAGGACAACATA--TTTGACCTCAATTAT-TAAATGAAACTATAGAACATTTTTATTAATTTGAAAATAATATGATGGGGAAGAAAAAATAA-TTATACTTGAATCTATATATAATTTACTCGGAGAAATAACAT---ATTTTATATATTAAATCTATAAAGAAAAGCCACACTGTAACCGATTGACCTCATGGAATTGGTCAATAAATT-TAAAAAAAATATTAGTAATTACAGTTACCTTTACAAATATTGTGTCAGGTACAATATTTTACAAGTTATTAATACATAAATACATGGTGTATCATTTAAAATATTATTAACGACCTGAC-AAAACACTTTTTC---AATAATATGCTTCCTTAAAATGGAGGATTT-------------------------------------------------------------------------------------------------------------------------------------------------------------------------------------------------------------------------------------------------------------------------------------------------------------------------------------------------------------------------------------------------------------------------------------------------------------------------------------------------------------------------------------------------------------------------------------------------------------------------------------------------------------------------------------------------------------------------------------------------------------------------------------------------------------------------------------------------------------------------------------------------------------------------------------------------------------------------------------------------------------------------------------------------------------------AAAATTTATAACACATTATT-CTAAA------G
>Aarg_MaSp2.2b_27
GTAACTTATATTTAAAATC--ATTGCCCGGAAGTTT-----------TATTTCGGGTCTAAACTTTTAAAGAATCTA-GAACCATTTCC-TTTCTTTAA-ACTTTCTTGTTAATTAACGCGT-CAAGAGCTAAG-TCAATCTGCGACAAATATGGCAT----GGAAGTAACCCACTCTCACAGCGAATAC-----------TTTTTTTGAAGTGTAGAAATTCGATCTGGAAATATACCA---TTTTTTAGATTAAATATCAACCATCTTCACATAT---------------------------------------------------------------------------------------------------------ATCTTTCCAATATTTCAG---AAAAAATGTTAAAAGCCTAAACATTCAAGGATTTTAGATAACCGTAAATTTTCTTTCATTTTCAAAAGTGCGTTTCTCGGTATTCAAAATTGAAGCAATCGAATTGCAATTTATTTCAGTTTTTA-CAAATATAATCGGAAAAGGACAACATA--TTTGACCTCAATTAT-AAAATGAAACTAAAGGACATTTATATTAATGTTAAAATAATATGATGGGGAAGAAAAAATAA-TTATACTTGAATCTATATATAATTTACTAGGAGCAATAACAT---TTTTTATATATTAAATCTATAAAGAAAAGCCACACTGTAACCGATTGACATCATGGAATTGTTAAAAAATTT-TAAAAAAAATGTTAGTAATTTCAGTTACCTTTACAAATATTGTGTCAGGTACAATACTTTATGAGTTATTAATACATAAATACTTGGTGTATCATTTAAAATATTATTAACGACCTGAC-AAAATACTTTTTC---AATAATAT--------------------------------------------------------------------------------------------------------------------------------------------------------------------------------------------------------------------------------------------------------------------------------------------------------------------------------------------------------------------------------------------------------------------------------------------------------------------------------------------------------------------------------------------------------------------------------------------------------------------------------------------------------------------------------------------------------------------------------------------------------------------------------------------------------------------------------------------------------------------------------------------------------------------------------------------------------------------------------------------------------------------------------------------------------------------------------------------------------------------------
>Aarg_MaSp2.2b_3
GTAACTTATATTTAAAATC--ATTGCCCGGAAGTTT-----------TATTTGGGGTCTAAACTTTTAAAGAATCTA-GAACCATTTCC-TTTCTTTAA-ACTTTCTTGTCAATTAACGCGT-CAAGACCTAAG-TCAATCTGCGACAAATATGGCAT----GGAAGCAACCCACTCTCACACCGAATAC-----------TTTTTTTGAAGTGTAGAAATTCGATCTGGAAATATACCA---TTTTTTAGATTAAATATTAACCATCATTACACAT---------------------------------------------------------------------------------------------------------ATCTTTCCAATATTTCAG---AAAAAATGTTAAAAGCCTAAACATTCAAGGATTTTAGATAATCGTAAATTTTCTTTCATTTTCAAAAGTGCGTTTCTCGGTATTCAAAACTCAAGCAATCGAAATGCAATTTATTTCAGTTTTTA-CAAATATAATCGGAAAAGGACAACATA--TATGACCTCAATTAT-AAAATGAAACTAAAGGACATTTATATTAATGTTAAAG-AATATGATGGGGAAGAAAAAATAA-TTATACTTGAATCTATAGATAATTTACTGGAAATAATAACAT---TTTTTATATATTAAATCTATAAAGAAAAACCACACTGTAACCGATTGAAATCATGGAATTGGTCAATAAATTAAAAAAAAAATATTAGTAATTTCAGTTACCTTTACAAATATTGTGTCAGGTACAATATTTTATAAGTTATTAATACATAAATACACGGTGTATCATTTAAAATATTATTAACGACCTGAC-AAAACCCTTTTTCAATAATAATATGCTTCCTTAAAATGGAGGATTG-------------------------------------------------------------------------------------------------------------------------------------------------------------------------------------------------------------------------------------------------------------------------------------------------------------------------------------------------------------------------------------------------------------------------------------------------------------------------------------------------------------------------------------------------------------------------------------------------------------------------------------------------------------------------------------------------------------------------------------------------------------------------------------------------------------------------------------------------------------------------------------------------------------------------------------------------------------------------------------------------------------------------------------------------------------------AAAATTTATAACACATTATT-CTAAA------G
>Aarg_MaSp2.2b_9
GTAACTTATATTTAAAATC--ATTGCCCGGAAGTTT-----------TATTTCGTGTCTAAACTTTTAAAGAATCTA-GAACCATTTCC-TTTCTTTAA-ACTTTCTTGATAATTAACGCGT-CAAGAGCTAAG-TCTATCTGCGACAAATATGGCAT----GGAAGCAACCCACTCTCCTAGCGAAAAC------------TTTTTTGAAGTGTAGAAATTCGATCTGGAAATATACCA---TTTTTTAGATTAAATATTAACCATCTTCACACATATCTTTCCAATATTTCAGAAAACATGTTAAAAGCCTAAACATTCAAGGATTTTAGATAACCGTAAATTTTCTTTCAATTTCAAAAGTGCGTTTCTCGGTATTCAAATCTTTCCAATATTTCAG---AAAACATGTTAAAAGCCTAAACATTCAAGGATTTTAGATAACCGTAAATTTTCTTTCAATTTCAAAAGTGCGTTTCTCGGTATTCAAAACTCAAGCAATCGAATTGCAATTTATTTCAGTTTTTA-CAAATATAATCGGAAAAGGACAACATATTTTTGACCTCAATTAT-AAAATGAAACTAAAGGACATTTATATTAATGTTAAAATAATATGATGGGGAAGAAAAAATAA-TTATACTTGAATCTATATATAATTTACTGGGAGCAATAACAT---TTTTTATATATTAAATCAATAAAGAAAAGCCACACTGTAACCGATTGACCTCATGGAATTGGTCAATAAATTTAAAAAAAAATATTAGTAATTACAGTTACCTTTACAAATATTGTGTCAGGTACAATATTTTACAAGTTATTAATACATAAATACATGGTGTATCATTTAAAATATTATTAACGACCTGAC-AAAACACTTTTTC---AATAATATGCTTCCTTAAAATGGAGGATTT-------------------------------------------------------------------------------------------------------------------------------------------------------------------------------------------------------------------------------------------------------------------------------------------------------------------------------------------------------------------------------------------------------------------------------------------------------------------------------------------------------------------------------------------------------------------------------------------------------------------------------------------------------------------------------------------------------------------------------------------------------------------------------------------------------------------------------------------------------------------------------------------------------------------------------------------------------------------------------------------------------------------------------------------------------------------AAAATTTATAACACATTATT-CTAAA------G
>Aarg_MaSp2.2b_4
GTAACTTATATTTAAAATC--ATTGCCCGGAAGTTT-----------TATTTCGGGTCTAAACTTTTAAAGAATCTA-GAACCATTTCC-TTTCTTTAA-ACTTTCTTGTTTATTAACGCGT-CAAGAGCTAAG-TCAATCTGCGACAATTATGGCAT----GGAAGCAACCCACTCTCACACCGAATAC------------TTTTTTGAAGTGTAGATATTCGATCTGGAAATATACCAT--TTTTTTAGTTTAAATATTAACCAGCATTACATAT---------------------------------------------------------------------------------------------------------ATCTTTCCAATATTTCAG---AAAAAACGTTAAAAGCCTGAACATTCAAGGATTTTTGATAACCGTAAATTTTCTTTCATTTTCAAAAGTGCGTTTCTCGGTATTCAAAACTCAAGCAATCGAAATGCAATTTATTTCAGTTTTTA-CAAATATTATCAGAAAAGGACAACATA--TTTGACCTCAATTAT-AAAATGAAACTATAGAACAGTTTTATTAATTTTAAAATAATATGATGGGGAAG-AAAAATAA-TTATACTTGAATCTATATATAATTTACTCGGAGCAATAACAT---ATTTTATATATTAAATCTATAAAGAAAAACCACACTGTAACCGATTGAAATCATGGAATTGGTCAATAAATT-AAAAAAAAATATTAGTAATTACAGTTACCTTTACAAATATTGTGTCAGGTACAATATTTTAGGAGTTATTTATACATAAATACATGGTGTATCATTTAAAATATTATTAACGACCTGAC-AAAACACTTTTTC---GATAATATGCTTCCTTAAAATGAAGGATTG-------------------------------------------------------------------------------------------------------------------------------------------------------------------------------------------------------------------------------------------------------------------------------------------------------------------------------------------------------------------------------------------------------------------------------------------------------------------------------------------------------------------------------------------------------------------------------------------------------------------------------------------------------------------------------------------------------------------------------------------------------------------------------------------------------------------------------------------------------------------------------------------------------------------------------------------------------------------------------------------------------------------------------------------------------------------AAAATTTATAACACATTATT-CTAAA------G
>Aarg_MaSp2.2b_2
GTAACTTATATTTAAAATC--ATTGCCCGGAAGTAT-----------TATTTCGGGTCAAAACTTTTAAAGAATCTA-GAACCATTTCC-TTTCTTTAA-ACGTTCTTGTTAATTAACGCGT-CAAGAGCTAAG-TCAATCTGCGACAAATATGGCAT----GGAAGCAACCCACTCTCACAGTGAATAC------------TTTTTTGAAGTGTAGAAATTCGATCTGGAAATATAGCAT-TTTTTTTAGATTGAATATTAACCATCATTACACAT---------------------------------------------------------------------------------------------------------ACCTTTCCAATATTTCAG--AAAAAAACGTTAAAAGCCTGAACATTCAAGGATTTTTGATAACCGTAAATTTTCTTTCATTTTCAAAAGTGCGTTTCTCGGTATTCAAAACTCAAGCAATCGAAATGCAATTTATTTCAGTTTTTA-CAAATATTATCGGAAAGGGATAACATA--TATGACCGCAATTAT-AAAATGAAACTAAAGAAAATTTTTATTAATGTTAAAATAATATGATGATGAAGAAAAAATAA-TTATACTTGAATCTATATATAATTTACTGGGAGCAATAACAT---TTTTTATACATTAAATCTATAAAGAAAAGCCACACTGTAACCGATTGACCTCATGGAATTGGTCAATAAATT---ACAAAAATATTAGTAATTTCAGTTACCTTTACAAACATTGTGTCAGGTACAATTTTTTAGGAGTTATTAATACATAAATACATGGTGTATCATTTAAAAAATTATTAACGACCTGAC-AAAACACTTTTTC---AATAATAT--------------------------------------------------------------------------------------------------------------------------------------------------------------------------------------------------------------------------------------------------------------------------------------------------------------------------------------------------------------------------------------------------------------------------------------------------------------------------------------------------------------------------------------------------------------------------------------------------------------------------------------------------------------------------------------------------------------------------------------------------------------------------------------------------------------------------------------------------------------------------------------------------------------------------------------------------------------------------------------------------------------------------------------------------------------------------------------------------------------------------
>Atri_MaSp2.2a_16
GTGATTTATACTTTAGTTT--ATATTTCCGAAAGCCATGC-GAGGGATATTTTGGGTCTAAACTTTTAAAGAACCTA-GATGCATTGCT-TTTCATTAA-TTTTTCTTTTTGGTTAACGTAC-AAAAGTGCAAA-TCACCC-GACGCTATTGCTTGATTTC-AAAAACAAACTATTGCTTGATTTCAAAC-----------CATCTACAAA----GGAGCATACAAATAATAACAAACGC---ATTTGGTGATTTCTTTCCAAACTTATTTAGAGTC---------------------------------------------------------------------------------------------------------ATAATCTTGAGGAATCAA-------------------------------------------------------------------------------------------------------------------------------------------------------------------------------------------------------------------------------------------------------------------------------------------------------------------------------------------------------------------------------------------------------------------------------------------------------------------------------------------GGCACACTTATGC-------------------------------------------------------------------------------------------------------------------------------------------------------------------------------------------------------------------------------------------------------------------------------------------------------------------------------------------------------------------------------------------------------------------------------------------------------------------------------------------------------------------------------------------------------------------------------------------------------------------------------------------------------------------------------------------------------------------------------------------------------------------------------------------------------------------------CATATGATTAATTAAAGGAGAACATCGTGAACGCACTATTAAATATTTCGACAGATCATAAGGATTTCAATCTTCTAACGAGTCCAATGCATTCT-----TTTTTTCCAAGCCTGTTGAAAATGTATTCAAGAAAATTATGCTGTTTCGCTTTAACTGAAATTACTATCGATCTCAAAGAATAATAGATATTCCGAAA--TAATTTCGTATCACACTGTGCCTAAGAGTTTTCAG-TTTGATCCGTTTCCTTAAATTCC-AGCATT-AAATTATATCTCACAATGTT-ATAAATTTCCAG
>Atri_MaSp2.2a_11
GTGATTTATACTTTAGTTT--ATATTTCCGAAAGCCATGC-GAGGGATATTTTGGGTCTAAACTTTTAAAGAACCTA-GATGCATTGCT-TTTCATTAA-TTTTTCTTTTTGGTTAACGTAC-AAAAGTGCAAA-TCACCC-GACGCTATTGCTTGATTTC-AAAAACAAACTATTGCTTGATTTCAAAC-----------CATCTACAAA----GGAGCATACAAATAATAACAAACGC---ATTTGGTGATTTCTTTCCAAACTTATTTAGAGTC---------------------------------------------------------------------------------------------------------ATAATCTTGAGGAATCAA-------------------------------------------------------------------------------------------------------------------------------------------------------------------------------------------------------------------------------------------------------------------------------------------------------------------------------------------------------------------------------------------------------------------------------------------------------------------------------------------GGCACACTTATGC-------------------------------------------------------------------------------------------------------------------------------------------------------------------------------------------------------------------------------------------------------------------------------------------------------------------------------------------------------------------------------------------------------------------------------------------------------------------------------------------------------------------------------------------------------------------------------------------------------------------------------------------------------------------------------------------------------------------------------------------------------------------------------------------------------------------------CATATGATTAATTAAAGGAGAACATCGTGAACGCACTATTAAATATTTCGACAGATCATAAGGATTTCAATCTTCTAACGAGTCCAATGCATTCT-----TTTTTTCCAAGCCTGTTGAAAATGTATTCAAGAAAATTATGCTGTTTCGCTTTAACTGAAATTACTATCGATCTCAAAGAATAATAGATATTCCGAAA--TAATTTCGTATCACACTGTGCCTAAGAGTTTTCAG-TTTGATCCGTTTCCTTAAATTCC-AGCATT-AAATTATATCTCACAATGTT-ATAAATTTCCAG
>Atri_MaSp2.2a_13
GTGATTTATACTTTAGTTT--ATATTTCCGAAAGCCATGC-GAGGGATATTTTGGGTCTAAACTTTTAAAGAACCTA-GATGCATTGCT-TTTCATTAA-TTTTTCTTTTTGGTTAACGTAC-AAAAGTGCAAA-TCACCC-GACGCTATTGCTTGATTTC-AAAAACAAACTATTGCTTGATTTCAAAC-----------CATCTACAAA----GGAGCATACAAATAATAACAAACGC---ATTTGGTGATTTCTTTCCAAACTTATTTAGAGTC---------------------------------------------------------------------------------------------------------ATAATCTTGAGGAATCAA-------------------------------------------------------------------------------------------------------------------------------------------------------------------------------------------------------------------------------------------------------------------------------------------------------------------------------------------------------------------------------------------------------------------------------------------------------------------------------------------GGCACACTTATGC-------------------------------------------------------------------------------------------------------------------------------------------------------------------------------------------------------------------------------------------------------------------------------------------------------------------------------------------------------------------------------------------------------------------------------------------------------------------------------------------------------------------------------------------------------------------------------------------------------------------------------------------------------------------------------------------------------------------------------------------------------------------------------------------------------------------------CATATGATTAATTAAAGGAGAACATCGTGAACGCACTATTAAATATTTCGACAGATCATAAGGATTTCAATCTTCTAACGAGTCCAATGCATTCT-----TTTTTTCCAAGCCTGTTGAAAATGTATTCAAGAAAATTATGCTGTTTCGCTTTAACTGAAATTACTATCGATCTCAAAGAATAATAGATATTCCGAAA--TAATTTCGTATCACACTGTGCCTAAGAGTTTTCAG-TTTGATCCGTTTCCTTAAATTCC-AGCATT-AAATTATATCTCACAATGTT-ATAAATTTCCAG
>Atri_MaSp2.2a_14
GTGATTTATACTTTAGTTT--ATATTTCCGAAAGCCATGC-GAGGGATATTTTGGGTCTAAACTTTTAAAGAACCTA-GATGCATTGCT-TTTCATTAA-TTTTTCTTTTTGGTTAACGTAC-AAAAGTGCAAA-TCACCC-GACGCTATTGCTTGATTTC-AAAAACAAACTATTGCTTGATTTCAAAC-----------CATCTACAAA----GGAGCATACAAATAATAACAAACGC---ATTTGGTGATTTCTTTCCAAACTTATTTAGAGTC---------------------------------------------------------------------------------------------------------ATAATCTTGAGGAATCAA-------------------------------------------------------------------------------------------------------------------------------------------------------------------------------------------------------------------------------------------------------------------------------------------------------------------------------------------------------------------------------------------------------------------------------------------------------------------------------------------GGCACACTTATGC-------------------------------------------------------------------------------------------------------------------------------------------------------------------------------------------------------------------------------------------------------------------------------------------------------------------------------------------------------------------------------------------------------------------------------------------------------------------------------------------------------------------------------------------------------------------------------------------------------------------------------------------------------------------------------------------------------------------------------------------------------------------------------------------------------------------------CATATGATTAATTAAAGGAGAACATCGTGAACGCACTATTAAATATTTCGACAGATCATAAGGATTTCAATCTTCTAACGAGTCCAATGCATTCT-----TTTTTTCCAAGCCTGTTGAAAATGTATTCAAGAAAATTATGCTGTTTCGCTTTAACTGAAATTACTATCGATCTCAAAGAATAATAGATATTCCGAAA--TAATTTCGTATCACACTGTGCCTAAGAGTTTTCAG-TTTGATCCGTTTCCTTAAATTCC-AGCATT-AAATTATATCTCACAATGTT-ATAAATTTCCAG
>Atri_MaSp2.2a_15
GTGATTTATACTTTAGTTT--ATATTTCCGAAAGCCATGC-GAGGGATATTTTGGGTCTAAACTTTTAAAGAACCTA-GATGCATTGCT-TTTCATTAA-TTTTTCTTTTTGGTTAACGTAC-AAAAGTGCAAA-TCACCC-GACGCTATTGCTTGATTTC-AAAAACAAACTATTGCTTGATTTCAAAC-----------CATCTACAAA----GGAGCATACAAATAATAACAAACGC---ATTTGGTGATTTCTTTCCAAACTTATTTAGAGTC---------------------------------------------------------------------------------------------------------ATAATCTTGAGGAATCAA-------------------------------------------------------------------------------------------------------------------------------------------------------------------------------------------------------------------------------------------------------------------------------------------------------------------------------------------------------------------------------------------------------------------------------------------------------------------------------------------GGCACACTTATGC-------------------------------------------------------------------------------------------------------------------------------------------------------------------------------------------------------------------------------------------------------------------------------------------------------------------------------------------------------------------------------------------------------------------------------------------------------------------------------------------------------------------------------------------------------------------------------------------------------------------------------------------------------------------------------------------------------------------------------------------------------------------------------------------------------------------------CATATGATTAATTAAAGGAGAACATCGTGAACGCACTATTAAATATTTCGACAGATCATAAGGATTTCAATCTTCTAACGAGTCCAATGCATTCT-----TTTTTTCCAAGCCTGTTGAAAATGTATTCAAGAAAATTATGCTGTTTCGCTTTAACTGAAATTACTATCGATCTCAAAGAATAATAGATATTCCGAAA--TAATTTCGTATCACACTGTGCCTAAGAGTTTTCAG-TTTGATCCGTTTCCTTAAATTCC-AGCATT-AAATTATATCTCACAATGTT-ATAAATTTCCAG
>Atri_MaSp2.2a_20
GTGATTTATACTTTAGTTT--ATATTTCCGAAAGCCATGC-GAGGGATATTTTGGGTCTAAACTTTTAAAGAACCTA-GATGCATTGCT-TTTCATTAA-TTTTTCTTTTTGGTTAACGTAC-AAAAGTGCAAA-TCACCC-GACGCTATTGCTTGATTTCAAAAAACAAACTATTGCTTGATTTCAAAC-----------CATCTACAAA----GGAGCATACAAATAATAACAAACGC---ATTTGGTGATTTCTTTCCAAACTTATTTAGAGTC---------------------------------------------------------------------------------------------------------ATAATCTTGAGGAATCAA-------------------------------------------------------------------------------------------------------------------------------------------------------------------------------------------------------------------------------------------------------------------------------------------------------------------------------------------------------------------------------------------------------------------------------------------------------------------------------------------GGCACACTTATGC-------------------------------------------------------------------------------------------------------------------------------------------------------------------------------------------------------------------------------------------------------------------------------------------------------------------------------------------------------------------------------------------------------------------------------------------------------------------------------------------------------------------------------------------------------------------------------------------------------------------------------------------------------------------------------------------------------------------------------------------------------------------------------------------------------------------------CATATGATTAATTAAAGGAGAACATCGTGAACGCACTATTAAATATTTCGACAGATCATAAGGATTTCAATCTTCTAACGAGTCCAATGCATTCT-----TTTTTTCCAAGCCTGTTGAAAATGTATTCAAGAAAATTATGCTGTTTCGCTTTAACTGAAATTACTATCGATCTCAAAGAATAATAGATATTCCGAAA--TAATTTCGTATCACACTGTGCCTAAGAGTTTTCAG-TTTGATCCGTTTCCTTAAATTCC-AGCATT-AAATTATATCTCACAATGTT-ATAAATTTCCAG
>Atri_MaSp2.2a_24
GTGATTTATACTTTAGTTT--ATATTTCCGAAAGCCATGC-GAGGGATATTTTGGGTCTAAACTTTTAAAGAACCTA-GATGCATTGCT-TTTCATTAA-TTTTTCTTTTTGGTTAACGTAC-AAAAGTGCAAA-TCACCC-GACGCTATTGCTTGATTTCAAAAAACAAACTATTGCTTGATTTCAAAC-----------CATCTACAAA----GGAGCATACAAATAATAACAAACGC---ATTTGGTGATTTCTTTCCAAACTTATTTAGAGTC---------------------------------------------------------------------------------------------------------ATAATCTTGAGGAATCAA-------------------------------------------------------------------------------------------------------------------------------------------------------------------------------------------------------------------------------------------------------------------------------------------------------------------------------------------------------------------------------------------------------------------------------------------------------------------------------------------GGCACACTTATGC-------------------------------------------------------------------------------------------------------------------------------------------------------------------------------------------------------------------------------------------------------------------------------------------------------------------------------------------------------------------------------------------------------------------------------------------------------------------------------------------------------------------------------------------------------------------------------------------------------------------------------------------------------------------------------------------------------------------------------------------------------------------------------------------------------------------------CATATGATTAATTAAAGGAGAACATCGTGAACGCACTATTAAATATTTCGACAGATCATAAGGATTTCAATCTTCTAACGAGTCCAATGCATTCT-----TTTTTTCCAAGCCTGTTGAAAATGTATTCAAGAAAATTATGCTGTTTCGCTTTAACTGAAATTACTATCGATCTCAAAGAATAATAGATATTCCGAAA--TAATTTCGTATCACACTGTGCCTAAGAGTTTTCAG-TTTGATCCGTTTCCTTAAATTCC-AGCATT-AAATTATATCTCACAATGTT-ATAAATTTCCAG
>Atri_MaSp2.2a_18
GTGATTTATACTTTAGTTT--ATATTTCCGAAAGCCATGC-GAGGGATATTTTGGGTCTAAACTTTTAAAGAACCTA-GATGCATTGCT-TTTCATTAATTTTTTCTTTTTGGTTAACGTAC-AAAAGTGCAAA-TCACCCTGACGCTATTGCTTGATTTC-AAAAACAAACTATTGCTTGATTTCAAAC-----------CATCTACAAA----GGAGCATACAAATAATAACAAACGC---ATTTGGTGATTTCTTTCCAAACTTATTTAGAGTC---------------------------------------------------------------------------------------------------------ATAATCTTGAGGAATCAA-------------------------------------------------------------------------------------------------------------------------------------------------------------------------------------------------------------------------------------------------------------------------------------------------------------------------------------------------------------------------------------------------------------------------------------------------------------------------------------------GGCACACTTATGC-------------------------------------------------------------------------------------------------------------------------------------------------------------------------------------------------------------------------------------------------------------------------------------------------------------------------------------------------------------------------------------------------------------------------------------------------------------------------------------------------------------------------------------------------------------------------------------------------------------------------------------------------------------------------------------------------------------------------------------------------------------------------------------------------------------------------CATATGATTAATTAAAGGAGAACATCGTGAACGCACTATTAAATATTTCGACAGATCATAAGGATTTCAATCTTCTAACGAGTCCAATGCATTCT-----TTTTTTCCAAGCCTGTTGAAAATGTATTCAAGAAAATTATGCTGTTTCGCTTTAACTGAAATTACTATCGATCTCAAAGAATAATAGATATTCCGAAA--TAATTTCGTATCACACTGTGCCTAAGAGTTTTCAG-TTTGATCCGTTTCCTTAAATTCC-AGCATT-AAATTATATCTCACAATGTT-ATAAATTTCCAG
>Atri_MaSp2.2a_10
GTGATTTATACTTTAGTTT--ATATTTCCGAAAGCCATGC-GAGGGATATTTTGGGTCTAAACTTTTAAAGAACCTA-GATGCATTGCT-TTTCATTAATTTTTTCTTTTTGGTTAACGTAC-AAAAGTGCAAA-TCACCC-GACGCTATTGCTTGATTTC-AAAAACAAACTATTGCTTGATTTCAAAC-----------CATCTACAAA----GGAGCATACAAATAATAACAAACGC---ATTTGGTGATTTCTTTCCAAACTTATTTAGAGTC---------------------------------------------------------------------------------------------------------ATAATCTTGAGGAATCAA-------------------------------------------------------------------------------------------------------------------------------------------------------------------------------------------------------------------------------------------------------------------------------------------------------------------------------------------------------------------------------------------------------------------------------------------------------------------------------------------GGCACACTTATGC-------------------------------------------------------------------------------------------------------------------------------------------------------------------------------------------------------------------------------------------------------------------------------------------------------------------------------------------------------------------------------------------------------------------------------------------------------------------------------------------------------------------------------------------------------------------------------------------------------------------------------------------------------------------------------------------------------------------------------------------------------------------------------------------------------------------------CATATGATTAATTAAAGGAGAACATCGTGAACGCACTATTAAATATTTCGACAGATCATAAGGATTTCAATCTTCTAACGAGTCCAATGCATTCT-----TTTTTTCCAAGCCTGTTGAAAATGTATTCAAGAAAATTATGCTGTTTCGCTTTAACTGAAATTACTATCGATCTCAAAGAATAATAGATATTCCGAAA--TAATTTCGTATCACACTGTGCCTAAGAGTTTTCAG-TTTGATCCGTTTCCTTAAATTCC-AGCATT-AAATTATATCTCACAATGTT-ATAAATTTCCAG
>Atri_MaSp2.2a_12
GTGATTTATACTTTAGTTT--ATATTTCCGAAAGCCATGC-GAGGGATATTTTGGGTCTAAACTTTTAAAGAACCTA-GATGCATTGCT-TTTCATTAATTTTTTCTTTTTGGTTAACGTAC-AAAAGTGCAAA-TCACCC-GACGCTATTGCTTGATTTC-AAAAACAAACTATTGCTTGATTTCAAAC-----------CATCTACAAA----GGAGCATACAAATAATAACAAACGC---ATTTGGTGATTTCTTTCCAAACTTATTTAGAGTC---------------------------------------------------------------------------------------------------------ATAATCTTGAGGAATCAA-------------------------------------------------------------------------------------------------------------------------------------------------------------------------------------------------------------------------------------------------------------------------------------------------------------------------------------------------------------------------------------------------------------------------------------------------------------------------------------------GGCACACTTATGC-------------------------------------------------------------------------------------------------------------------------------------------------------------------------------------------------------------------------------------------------------------------------------------------------------------------------------------------------------------------------------------------------------------------------------------------------------------------------------------------------------------------------------------------------------------------------------------------------------------------------------------------------------------------------------------------------------------------------------------------------------------------------------------------------------------------------CATATGATTAATTAAAGGAGAACATCGTGAACGCACTATTAAATATTTCGACAGATCATAAGGATTTCAATCTTCTAACGAGTCCAATGCATTCT-----TTTTTTCCAAGCCTGTTGAAAATGTATTCAAGAAAATTATGCTGTTTCGCTTTAACTGAAATTACTATCGATCTCAAAGAATAATAGATATTCCGAAA--TAATTTCGTATCACACTGTGCCTAAGAGTTTTCAG-TTTGATCCGTTTCCTTAAATTCC-AGCATT-AAATTATATCTCACAATGTT-ATAAATTTCCAG
>Atri_MaSp2.2a_21
GTGATTTATACTTTAGTTT--ATATTTCCGAAAGCCATGC-GAGGGATATTTTGGGTCTAAACTTTTAAAGAACCTA-GATGCATTGCT-TTTCATTAATTTTTTCTTTTTGGTTAACGTAC-AAAAGTGCAAA-TCACCC-GACGCTATTGCTTGATTTC-AAAAACAAACTATTGCTTGATTTCAAAC-----------CATCTACAAA----GGAGCATACAAATAATAACAAACGC---ATTTGGTGATTTCTTTCCAAACTTATTTAGAGTC---------------------------------------------------------------------------------------------------------ATAATCTTGAGGAATCAA-------------------------------------------------------------------------------------------------------------------------------------------------------------------------------------------------------------------------------------------------------------------------------------------------------------------------------------------------------------------------------------------------------------------------------------------------------------------------------------------GGCACACTTATGC-------------------------------------------------------------------------------------------------------------------------------------------------------------------------------------------------------------------------------------------------------------------------------------------------------------------------------------------------------------------------------------------------------------------------------------------------------------------------------------------------------------------------------------------------------------------------------------------------------------------------------------------------------------------------------------------------------------------------------------------------------------------------------------------------------------------------CATATGATTAATTAAAGGAGAACATCGTGAACGCACTATTAAATATTTCGACAGATCATAAGGATTTCAATCTTCTAACGAGTCCAATGCATTCT-----TTTTTTCCAAGCCTGTTGAAAATGTATTCAAGAAAATTATGCTGTTTCGCTTTAACTGAAATTACTATCGATCTCAAAGAATAATAGATATTCCGAAA--TAATTTCGTATCACACTGTGCCTAAGAGTTTTCAG-TTTGATCCGTTTCCTTAAATTCC-AGCATT-AAATTATATCTCACAATGTT-ATAAATTTCCAG
>Atri_MaSp2.2a_8
GTGATTTATACTTTAGTTT--ATATTTCCGAAAGCCATGC-GAGGGATATTTTGGGTCTAAACTTTTAAAGAACCTA-GATGCATTGCT-TTTCATTAATTTTTTCTTTTTGGTTAACGTAC-AAAAGTGCAAA-TCACCC-GACGCTATTGCTTGATTTC-AAAAACAAACTATTGCTTGATTTCAAAC-----------CATCTACAAA----GGAGCATACAAATAATAACAAACGC---ATTTGGTGATTTCTTTCCAAACTTATTTAGAGTC---------------------------------------------------------------------------------------------------------ATAATCTTGAGGAATCAA-------------------------------------------------------------------------------------------------------------------------------------------------------------------------------------------------------------------------------------------------------------------------------------------------------------------------------------------------------------------------------------------------------------------------------------------------------------------------------------------GGCACACTTATGC-------------------------------------------------------------------------------------------------------------------------------------------------------------------------------------------------------------------------------------------------------------------------------------------------------------------------------------------------------------------------------------------------------------------------------------------------------------------------------------------------------------------------------------------------------------------------------------------------------------------------------------------------------------------------------------------------------------------------------------------------------------------------------------------------------------------------CATATGATTAATTAAAGGAGAACATCGTGAACGCACTATTAAATATTTCGACAGATCATAAGGATTTCAATCTTCTAACGAGTCCAATGCATTC------TTTTTTCCAAGCCTGTTGAAAATGTATTCAAGAAAATTATGCTGTTTCGCTTTAACTGAAATTACTATCGATCTCAAAGAATAATAGATATTCCGAAA--TAATTTCGTATCACACTGTGCCTAAGAGTTTTCAG-TTTGATCCGTTTCCTTAAATTCC-AGCATT-AAATTATATCTCACAATGTT-ATAAATTTCCAG
>Atri_MaSp2.2a_19
GTGATTTATACTTTAGTTT--ATATTTCCGAAAGCCATGC-GAGGGATATTTTGGGTCTAAACTTTTAAAGAACCTA-GATGCATTGCT-TTTCATTAA-TTTTTCTTTTTGGTTAACGTAC-AAAAGTGCAAA-TCACCC-GACGCTATTGCTTGATTTC-AAAAACAAACTATTGCTTGATTTCAAAC-----------CATCTACAAA---GGGAGCATACAAATAATAACAAACGC---ATTTGGTGATTTCTTTCCAAACTTATTTAGAGTC---------------------------------------------------------------------------------------------------------ATAATCTTGAGGAATCAA-------------------------------------------------------------------------------------------------------------------------------------------------------------------------------------------------------------------------------------------------------------------------------------------------------------------------------------------------------------------------------------------------------------------------------------------------------------------------------------------GGCACACTTATGC-------------------------------------------------------------------------------------------------------------------------------------------------------------------------------------------------------------------------------------------------------------------------------------------------------------------------------------------------------------------------------------------------------------------------------------------------------------------------------------------------------------------------------------------------------------------------------------------------------------------------------------------------------------------------------------------------------------------------------------------------------------------------------------------------------------------------CATATGATTAATTAAAGGAGAACATCGTGAACGCACTATTAAATATTTCGACAGATCATAAGGATTTCAATCTTCTAACGAGTCCAATGCATTCT-----TTTTTTCCAAGCCTGTTGAAAATGTATTCAAGAAAATTATGCTGTTTCGCTTTAACTGAAATTACTATCGATCTCAAAGAATAATAGATATTCCGAAA--TAATTTCGTATCACACTGTGCCTAAGAGTTTTCAG-TTTGATCCGTTTCCTTAAATTCC-AGCATT-AAATTATATCTCACAATGTT-ATAAATTTCCAG
>Atri_MaSp2.2a_C
GTGATTTATACTTTAGTTT--ATATTTCCGAAAGCCATGC-GAGGGATATTTTGGGTCTAAACTTTTAAAGAACCTA-GATGCATTGCT-TTTCATTAA-TTTTTCTTTTTGGTTAACGTAC-AAAAGTGCAAA-TCACCC-GACGCTATTGCTTGATTTC-AAAAACAAACTATTGCTTGATTTCAAAC-----------CATCTACAAA---GGGAGCATACAAATAATAACAAACGC---ATTTGGTGATTTCTTTCCAAACTTATTTAGAGTC---------------------------------------------------------------------------------------------------------ATAATCTTGAGGAATCAA-------------------------------------------------------------------------------------------------------------------------------------------------------------------------------------------------------------------------------------------------------------------------------------------------------------------------------------------------------------------------------------------------------------------------------------------------------------------------------------------GGCACACTTATGC-------------------------------------------------------------------------------------------------------------------------------------------------------------------------------------------------------------------------------------------------------------------------------------------------------------------------------------------------------------------------------------------------------------------------------------------------------------------------------------------------------------------------------------------------------------------------------------------------------------------------------------------------------------------------------------------------------------------------------------------------------------------------------------------------------------------------CATATGATTAATTAAAGGAGAACATCGTGAACGCACTATTAAATATTTCGACAGATCATAACGATTTCAATCTTCTAACGAGTCCAATGCATTCT-----TTTTTTCCAAGCCTGTTGAAAATGTATTCAAGAAAATTATGCTGTTTCGCTTTAACTGAAATTACTATCGATCTCAAAGAATAATAGATATTCTGAAA--TAATTTCGTATCACACTGTGCCTAAGAGTTTTCAG-TTTGATCCGTTTCCTTAAATTCC-AGCATT-AAATTATATCTCACAATGTT-ATAAATTTCCAG
>Atri_MaSp2.2a_22
GTGATTTATACTTTAGTTT--ATATTTCCGAAAGCCATGC-GAGGGATATTTTGGGTCTAAACTTTTAAAGAACCTA-GATGCATTGCT-TTTCATTAATTTTTTCTTTTTGGTTAACGTAC-AAAAGTGCAAA-TCACCC-GACGCTATTGCTTGATTTC-AAAAACAAACTATTGCTTGATTTCAAAC-----------CATCTACAAA---GGGAGCATACAAATAATAACAAACGC---ATTTGGTGATTTCTTTCCAAACTTATTTAGAGTC---------------------------------------------------------------------------------------------------------ATAATCTTGAGGAATCAA-------------------------------------------------------------------------------------------------------------------------------------------------------------------------------------------------------------------------------------------------------------------------------------------------------------------------------------------------------------------------------------------------------------------------------------------------------------------------------------------GGCACACTTATGC-------------------------------------------------------------------------------------------------------------------------------------------------------------------------------------------------------------------------------------------------------------------------------------------------------------------------------------------------------------------------------------------------------------------------------------------------------------------------------------------------------------------------------------------------------------------------------------------------------------------------------------------------------------------------------------------------------------------------------------------------------------------------------------------------------------------------CATATGATTAATTAAAGGAGAACATCGTGAACGCACTATTAAATATTTCGACAGATCATAAGGATTTCAATCTTCTAACGAGTCCAATGCATTCT-----TTTTTTCCAAGCCTGTTGAAAATGTATTCAAGAAAATTATGCTGTTTCGCTTTAACTGAAATTACTATCGATCTCAAAGAATAATAGATATTCCGAAA--TAATTTCGTATCACACTGTGCCTAAGAGTTTTCAG-TTTGATCCGTTTCCTTAAATTCC-AGCATT-AAATTATATCTCACAATGTT-ATAAATTTCCAG
>Atri_MaSp2.2a_23
GTGATTTATACTTTAGTTT--ATATTTCCGAAAGCCATGC-GAGGGATATTTTGGGTCTAAACTTTTAAAGAACCTA-GATGCATTGCT-TTTCATTAATTTTTTCTTTTTGGTTAACGTAC-AAAAGTGCAAA-TCACCC-GACGCTATTGCTTGATTTC-AAAAACAAACTATTGCTTGATTTCAAAC-----------CATCTACAAA---GGGAGCATACAAATAATAACAAACGC---ATTTGGTGATTTCTTTCCAAACTTATTTAGAGTC---------------------------------------------------------------------------------------------------------ATAATCTTGAGGAATCAA-------------------------------------------------------------------------------------------------------------------------------------------------------------------------------------------------------------------------------------------------------------------------------------------------------------------------------------------------------------------------------------------------------------------------------------------------------------------------------------------GGCACACTTATGC-------------------------------------------------------------------------------------------------------------------------------------------------------------------------------------------------------------------------------------------------------------------------------------------------------------------------------------------------------------------------------------------------------------------------------------------------------------------------------------------------------------------------------------------------------------------------------------------------------------------------------------------------------------------------------------------------------------------------------------------------------------------------------------------------------------------------CATATGATTAATTAAAGGAGAACATCGTGAACGCACTATTAAATATTTCGACAGATCATAAGGATTTCAATCTTCTAACGAGTCCAATGCATTCT-----TTTTTTCCAAGCCTGTTGAAAATGTATTCAAGAAAATTATGCTGTTTCGCTTTAACTGAAATTACTATCGATCTCAAAGAATAATAGATATTCCGAAA--TAATTTCGTATCACACTGTGCCTAAGAGTTTTCAG-TTTGATCCGTTTCCTTAAATTCC-AGCATT-AAATTATATCTCACAATGTT-ATAAATTTCCAG
>Atri_MaSp2.2a_6
GTGATTTATACTTTAGTTT--ATATTTCCGAAAGCCATGC-GAGGGATATTTTGGGTCTAAACTTTTAAAGAACCTA-GATGCATTGCT-TTTCATTAA-TTTTTCTTTTTGGTTAACGTAC-AAAAGTGCAAA-TCACCT-GACGCTATTGCTTGATTTC-AAAAACAAACTATTGCTTGATTTCAAAC-----------CATCTACAAA---GGGAGCATACAAATAATAACAAACGC---ATTTGGTGATTTCTTTCCAAACTTATTTAGAGTC---------------------------------------------------------------------------------------------------------ATAATCTTGAGGAATCAA-------------------------------------------------------------------------------------------------------------------------------------------------------------------------------------------------------------------------------------------------------------------------------------------------------------------------------------------------------------------------------------------------------------------------------------------------------------------------------------------GGCACACTTATGC-------------------------------------------------------------------------------------------------------------------------------------------------------------------------------------------------------------------------------------------------------------------------------------------------------------------------------------------------------------------------------------------------------------------------------------------------------------------------------------------------------------------------------------------------------------------------------------------------------------------------------------------------------------------------------------------------------------------------------------------------------------------------------------------------------------------------CATATGATTAATTAAAGGAGAACATCGTGAACGCACTATTAAATATTTCGACAGATCATAAGGATTTCAATCTTCTAACGAGTCCAATGCATTC------TTTTTTCCAAGCCTGTTGAAAATGTATTCAAGAAAATTATGCTGTTTCGCTTTAACTGAAATTACTATCGATCTCAAAGAATAATAGATATTCCGAAA--TAATTTCGTATCACACTGTGCCTAAGAGTTTTCAG-TTTGATCCGTTTCCTTAAATTCC-AGCATT-AAATTATATCTCACAATGTT-ATAAATTTCCAG
>Atri_MaSp2.2a_9
GTGATTTATACTTTAGTTT--ATATTTCCGAAAGCCATGC-GAGGGATATTTTGGGTCTAAACTTTTAAAGAACCTA-GATGCATTGCT-TTTCATTAA-TTTTTCTTTTTGGTTAACGTAC-AAAAGTGCAAA-TCACCC-GACGCTATTGCTTGATTTC-AAAAACAAACTATTGCTTGATTTCAAAC-----------CATCTACAAA---GGGAGCATACAAATAATAACAAACGC---ATTTGGTGATTTCTTTCCAAACTTATTTAGAGTC---------------------------------------------------------------------------------------------------------ATAATCTTGAGGAATCAA-------------------------------------------------------------------------------------------------------------------------------------------------------------------------------------------------------------------------------------------------------------------------------------------------------------------------------------------------------------------------------------------------------------------------------------------------------------------------------------------GGCACACTTATGC-------------------------------------------------------------------------------------------------------------------------------------------------------------------------------------------------------------------------------------------------------------------------------------------------------------------------------------------------------------------------------------------------------------------------------------------------------------------------------------------------------------------------------------------------------------------------------------------------------------------------------------------------------------------------------------------------------------------------------------------------------------------------------------------------------------------------CATATGATTAATTAAAGGAGAACATCGTGAACGCACTATTAAATATTTCGACAGATCATAAGGATTTCAATCTTCTAACGAGTCCAATGCATTC------TTTTTTCCAAGCCTGTTGAAAATGTATTCAAGAAAATTATGCTGTTTCGCTTTAACTGAAATTACTATCGATCTCAAAGAATAATAGATATTCCGAAA--TAATTTCGTATCACACTGTGCCTAAGAGTTTTCAG-TTTGATCCGTTTCCTTAAATTCC-AGCATT-AAATTATATCTCACAATGTT-ATAAATTTCCAG
>Atri_MaSp2.2a_5
GTGATTTATACTTTAGTTT--ATATTTCCGAAAGCCATGC-GAGGGATATTTTGGGTCTAAACTTTTAAAGAACCTA-GATGCATTGCT-TTTCATTAA-TTTTTCTTCTTGGTTAACGTAC-AAAAGTGCAAA-TCACCT-GACGCTATTGCTTGATTTC-AAAAACAAACTATTGCTTGATTTCAAAC-----------CATCTACAAA----GGAGCATACAAATAATAACAAACGC---ATTTGGTGATTTCTTTCCAAACTTATTTAGAGTC---------------------------------------------------------------------------------------------------------ATAATCTTGAGGAATCAA-------------------------------------------------------------------------------------------------------------------------------------------------------------------------------------------------------------------------------------------------------------------------------------------------------------------------------------------------------------------------------------------------------------------------------------------------------------------------------------------GGCACACTTATGC-------------------------------------------------------------------------------------------------------------------------------------------------------------------------------------------------------------------------------------------------------------------------------------------------------------------------------------------------------------------------------------------------------------------------------------------------------------------------------------------------------------------------------------------------------------------------------------------------------------------------------------------------------------------------------------------------------------------------------------------------------------------------------------------------------------------------CATATGATTAATTAAAGGAGAACATCGTGAACGCACTATTAAATATTTCGACAGATCATAACGATTTCAATCTTCTAACGAGTCCAATGCATTC------TTTTTTCCAAGCCTGTTGAAAATGTATTCAAGAAAATTATGCTGTTTCGCTTTAACTGAAATTACTATCGATCTCAAAGAATAATAGATATTCCGAAA--TAATTTCGTATCACACTGTGCCTAAGAGTTTTCAG-TTTGATCCGTTTCCTTAAATTCC-AGCATT-AAATTATATCTCACAATGTT-ATAAATTTCCAG
>Atri_MaSp2.2a_7
GTGATTTATACTTTAGTTT--ATATTTCCGAAAGCCATGC-GAGGGATATTTTGGGTCTAAACTTTTAAAGAACCTA-GATGCATTGCT-TTTCATTAA-TTTTTCTTTTTGGTTAACGTACAAAAAGTGCAAA-TCACCCTGACGCTATTGCTTGATTTC-AAAAACAAACTATTGCTTGATTTCAAAC-----------CATCTACAAA---GGGAGCATACAAATAATAACAAACGC---ATTTGGTGATTTCTTTCCAAACTTATTTAGAGTC---------------------------------------------------------------------------------------------------------ATAATCTTGAGGAATCAA-------------------------------------------------------------------------------------------------------------------------------------------------------------------------------------------------------------------------------------------------------------------------------------------------------------------------------------------------------------------------------------------------------------------------------------------------------------------------------------------GGCACACTTATGC-------------------------------------------------------------------------------------------------------------------------------------------------------------------------------------------------------------------------------------------------------------------------------------------------------------------------------------------------------------------------------------------------------------------------------------------------------------------------------------------------------------------------------------------------------------------------------------------------------------------------------------------------------------------------------------------------------------------------------------------------------------------------------------------------------------------------CATATGATTAATTAAAGGAGAACATCGTGAACGCACTATTAAATATTTCGACAGATCATAAGGATTTCAATCTTCTAACGAGTCCAATGCATTCT-----TTTTTTCCAAGCCTGTTGAAAATGTATTCAAGAAAATTATGCTGTTTCGCTTTAACTGAAATTACTATCGATCTCAAAGAATAATAGATATTCCGAAA--TAATTTCGTATCACACTGTGCCTAAGAGTTTTCAG-TTTGATCCGTTTCCTTAAATTCC-AGCATT-AAATTATATCTCACAATGTT-ATAAATTTCCAG
>Atri_MaSp2.2a_17
GTGATTTATACTTTAGTTT--ATATTTCCGAAAGCCATGC-GAGGGATATTTTGGGTCTAAACTTTTAAAGAACCTA-GATGCATTGCT-TTTCATTAA-TTTTTCTTTTTGGTTAACGTAC-AAAAGTGCAAA-TCACCC-GACG-------------------------CTATTGCTTGATTTCAAAC-----------CATCTACAAA----GGAGCATACAAATAATAACAAACGC---ATTTGGTGATTTCTTTCCAAACTTATTTAGAGTC---------------------------------------------------------------------------------------------------------ATAATCTTGAGGAATCAA-------------------------------------------------------------------------------------------------------------------------------------------------------------------------------------------------------------------------------------------------------------------------------------------------------------------------------------------------------------------------------------------------------------------------------------------------------------------------------------------GGCACACTTATGC-------------------------------------------------------------------------------------------------------------------------------------------------------------------------------------------------------------------------------------------------------------------------------------------------------------------------------------------------------------------------------------------------------------------------------------------------------------------------------------------------------------------------------------------------------------------------------------------------------------------------------------------------------------------------------------------------------------------------------------------------------------------------------------------------------------------------CATATGATTAATTAAAGGAGAACATCGTGAACGCACTATTAAATATTTCGACAGATCATAAGGATTTCAATCTTCTAACGAGTCCAATGCATTCT-----TTTTTTCCAAGCCTGTTGAAAATGTATTCAAGAAAATTATGCTGTTTCGCTTTAACTGAAATTACTATCGATCTCAAAGAATAATAGATATTCCGAAA--TAATTTCGTATCACACTGTGCCTAAGAGTTTTCAG-TTTGATCCGTTTCCTTAAATTCC-AGCATT-AAATTATATCTCACAATGTT-ATAAATTTCCAG
>Atri_MaSp2.2a_3
---------------------------------------------------------------------------------------------------------------GGTTAAAATAC-AAAAATTCAAA-TCAATC-GGCGCTATTGCTTAATTTAAAAAAACCAGCTATTGCTTGATTTCAAAC-----------TATCTACAAA---GGGAGCATACAAATAATAAAAAATGC---ATTTGGTAATTTCTTTCCAAACTTATTTAGAGTC---------------------------------------------------------------------------------------------------------ATAATCAAGAGGAAATAA-------------------------------------------------------------------------------------------------------------------------------------------------------------------------------------------------------------------------------------------------------------------------------------------------------------------------------------------------------------------------------------------------------------------------------------------------------------------------------------------GGCACACTTATAC-------------------------------------------------------------------------------------------------------------------------------------------------------------------------------------------------------------------------------------------------------------------------------------------------------------------------------------------------------------------------------------------------------------------------------------------------------------------------------------------------------------------------------------------------------------------------------------------------------------------------------------------------------------------------------------------------------------------------------------------------------------------------------------------------------------------------CATATGATTAAGTAAAGGAGAACATCGTGAACGCACTATTAAATATTTCGACAGATCATAACGATTTCAATCTTCTAACGAGTCCAATGCATTCT-----TTTTTTCCAAGCCTGTTGAAAATGTATTCAAGACAATTATGCAGTTTCGCTTTAACTGAAATTACTATCGATCTCAAAGAATAATAGATATTCCGAAA--GAATTTCCAATCACACTGTGCCTAAGAGTTTTCAG-TTTCATCCGTTTCCTTAAATTCC-AGCATT-AAATTATATCTCAAAATGTT-ATAAATTTCCAG
>Atri_MaSp2.2a_4
GTGATTTATACTTTAGTTT--ATATTTCCGAAAGCCATGCAAAGGGATATTTTGGGTCTAAACTTTTAAAGAACCTACGATGCATTAAT-TTTCATTAA-TTTTTCTTCTTGGTTAACGTAC-AAAACTGCAAAGTCACCA-GACGCTATTGCTTGATTTC-AAAAACAAACTATTGCTTGATTTCAAAC-----------CATCTACAAAA--GGGAGCACACAAATAATAACAAACGC---ATTTGGTGATTTCTTTCCAAACTTATTTAGAGTC---------------------------------------------------------------------------------------------------------ATAATCTTGAGGAATCAA-------------------------------------------------------------------------------------------------------------------------------------------------------------------------------------------------------------------------------------------------------------------------------------------------------------------------------------------------------------------------------------------------------------------------------------------------------------------------------------------GGCACACTTATGC-------------------------------------------------------------------------------------------------------------------------------------------------------------------------------------------------------------------------------------------------------------------------------------------------------------------------------------------------------------------------------------------------------------------------------------------------------------------------------------------------------------------------------------------------------------------------------------------------------------------------------------------------------------------------------------------------------------------------------------------------------------------------------------------------------------------------CATATGATTAATTAAAGGAGAACATCGTGAACGCACTATTAAATATTTCGACAGATCATAACGATTTCAATCTTCTAACGAGTCCAATGCATTC------TTTTTTCCAAGCCTGTTGAAAATATTTTCAAGAAAATTATGCAGTTTCGCTTTAACTGAAATTACTATCGATCTCAAAGAATAATAGATATTCCGAAAATAAATTTCCAATCACACTGTGCCTAAGAGTTTTCAGATTCGATCCGTTTCCTTAAAATCC-AGCATT-AAATTATATCTCACAATGTTAATAAAATTCCAG

S2b Fig:
>Aarg_MaSp2.2a_10
GTAATTGTGCTATAATGTTTACATATAAATCCTCATATCCATTTGCAAATATATTTGAAAGGAGATTTTTGCGCATCCTGATAGGGA-GATCATGCTCCGATAGCAACAACTGTAGAAAGGAGGCTCGTAAATTTCCTAATTTTTCAATTTGTCATTTGGTGAGGAATTATAAATTTTCG-TTTTTTTTAAATAAAAGTAATCCAGAAGAGGTAAACAAATTATTGCCGTACTTAACGGTATTTTTCTCGTATATAGT-GGGGATCACAGATATTTCC-----G-TTTTTTTAACATTGATTTTTCCTTAACGAGTCATATGTGACTATAATGAATCA-TTTTTTAAAACAATCGTATTTTCTCTTATTTAAGTTGTAACGATTAGTTCAAAATGGTATATATATATATA------------------------------------------------------------------------------TATATA-----------------------------------------------------------------------------------------------TTCTACTTGATATCTTATAAATTTA--CTTTTCTCTGCAGATTTATTATGGGATTTTCTTCTTCCGTTGGAGGAAGTAATAAAATGA-----TTTTTTGCCGACCCTCAATATTTGTAG-CGGAACAATCCGTACTATCCGTAACGAGTTTTATGACTAGGG-TTTTTCATTTAAACAATTAATAATGCCAAAAATCATTTCATGTAATATGCCCTTTTCGTGAACAATTTT--TTTCTGTTCCGTTAGTATATTTCGAATTTGTTTTCTATACGGATCGCTTGCTTTTTCACCTTTTCCTGTTATTCAAGGAGCATGCTTTAATTCTGTATTTGAATGAATATTTTAAACCTGAAACTAGAGAATGAATGTAGGAG--------TTTCTAGAA--GTGTTAACAATAAAATTTCTGATTAATATTTCTTGTAATTTATTTTATATTCTTTATGACCCT-AG
>Aarg_MaSp2.2a_12
GTAATTGTGCTATAATGTTTGCATATAAATCCTCATATCCATTTGCAAATATATTTGAAAGGAGATTTTTGCGCATCCTGATAGGGA-GATCATGCTCCGATAGCAACAACTGTAGAAAGGAGGCTCGTAAATTTCCTAATTTTTCAATTTGTCATTTGGTGAGGAATTATAAATTTTCG--TTTTTTTAAATAAAAGTAATCCAGAAGAGGTAAACAAATTATTGCCATACTTAACGGTATTTTTCTCGTATATAGT-GGGGATCACAGATATTTCC-----G-TTTTTTTAACATTGATTTTTCCTTAACGAGTCATATGTGACTATAATGAATCA-TTTTTTAAAACAATCGTATTTTCTCTTATTTAAATTGTAACGATTAGTTCAAAATGGTATATATATATATA------------------------------------------------------------------------------TATATATA---------------------------------------------------------------------------------------------TTCTACTTGATATCTTATAAATTTA--CTTTTCTCTGCAGATTTATTATGGGATTTTCTTCTTCCGTTGGAGGAAGTAATAAAATGA-----TTTTTTGCCGACCCTCAATATTTGTAG-CGGAACAATCCGTACTATCCGTAACGAGTTTTATGACTAGGG-TTTTTCATTTAAACAATTAATAATGCCAAAAATCATTTCATGTAATATGCCCTTTTCGTGAACAATTTT--TTTCTGTTCCGTTAGTATATTTCGAATTTGTTTTCTATACGGATCGCTTGCTTTTTCACCTTTTCCTGTTATTCAAGGAGCATGCTTTAATTCTGTATTTGAATGAATATTTTAAACCTGAAACTAGAGAATGAATGTAGGAG--------TTTCTAGAA--GTGTTAACAATAAAATTTCTGATTAATATTTCTTGTAATTTATTTTATATTCTTTATGACCCCTAG
>Aarg_MaSp2.2a_4
GTAATTGTGCTATAATGTTTGCATATAAATCCTCATATCCATTTGCAAATATATTTGAAAGGAGATTTTTGCGCATCCTGATAGGGA-GATCATGCTCCGATAGCAACAACTGTAGAAAGGAGGCTCGTAAATTTCCTAATTTTTCAATTTGTCATTTGGTGAGGAATTATAAATTTTCG-TTTTTTTTAAATAAAAGTAATCCAGAAGAGGTAAACAAATTATTGCCGTACTTAACGGTATTTTTCTCGTATATAGTGGGGGATCACAAATATTTGC-----TTTTTTTTTAACATTGATTTTTCCTTAACGAGTCATATGTGACTATAATGAATCA-TTTTTTAAAACAATCGTATTTTCTCTTATTTAAGTTGTAACGATTAGTTCAAAATGGTATATATATATATA------------------------------------------------------------------------------TATAT------------------------------------------------------------------------------------------------TTCTACTTGATATCTTATAAATTTA--CTTTTCTCTGCAGATTTATTATGGGATTTTCTTCTTCCGTTGGAGGAAGTAATAAAATGA-----TTTTTTGCCGACCCTCAATATTTGTAG-CGGAACAATCCGTACTATCCGTAACGAGTTTTATGACTA-GG-TTTTTCATTTAAACAATTAATAATGCCAAAAATCATTTCATGTAATATGCCCTTTTCGTGAACAATTTT--TTTCTGTTCCGTTAGTATATTTCGAATTTGTTTTCTATACGGATCGCTTGCTTTTTCACCTTTTCCTGTTATTCAAGGAGCATGCTTTAATTCTGTATTTGAATGAATATTTTAAACCTGAAACTAGAGAATGAATGTAGGAG--------TTTCTAGAA--GTGTTAACAATAAAATTTCTGATTAATATTTCTTGTAATTTATTTTATATTCTTTATGACCCT-AG
>Aarg_MaSp2.2a_6
GTAATTGTGCTATAATGTTTGCATATAAATCCTCATATCCATTTGCAAATATATTTGAAAGGAGATTTTTGCGCATCCTGATAGGGA-GATCATGCTCCGATAGCAACAACTGTAGAAAGGAGGCTCGTAAATTTCCTAATTTTTCAATTTGTCATTTGGTGAGGAATTATAAATTTTCGTTTTTTTTTAAATAAAAGTAATCCAGAAGAGGTAAACAAATTATTGCCGTACTTAACGGTATTTTTCTCGTATATAGTGGGGGATCACAGATATTTCC-----ATTTTTTTTAACATTGATTTTTCCTTAACGAGTCATATGTGACTATAATGAATCATTTTTTTAAAACAATCGTATTTTCTCTTATTTAAGTTGTAACGATTAGTTCAAAATGGTATATATATATATA------------------------------------------------------------------------------TATAT------------------------------------------------------------------------------------------------TTCTACTTGATATCTTATAAATTTA--CTTTTCTCTGCAGATTTATTATGGGATTTTCTTCTTCCGTTGGAGGAAGTAATAAAATGA----TTTTTTTGCCGACCCTCAATATTTGTAG-CGGAACAATCCGTACTATCCGTAACGAGTTTTACGACTAGGG-TTTTTCATTTAAACAATTAATAATGCCAAAAATCATTTCATGTAATATGCCCTTTTCGTGAACAATTTT--TTTCTGTTCCGTTAGTATATTTCGAATTTGTTTTCTATACGGATCGCTTGCTTTTTCACCTTTTCCTGTTATTCAAGGAGCATGCTTTAATTCTGTATTTGAATGAATATTTTAAACCTGAAACTAGAGAATGAATGTAGGAG--------TTTCTAGAA--GTGTTAACAATAAAATTTCTGATTAATATTTCCTTTAATTTATTTTATATTCTTTATGACCCCTAG
>Aarg_MaSp2.2a_8
GTAATTGTGCTATAATGTTTACATATAAATCCTCATATCCATTTGCAAATATATTTGAAAGGAGATTTTTGCGCATCCTGATAGGGA-GATCATGCTCCGTAAGCAACAACTGTAGAAAGGAGGCTCGTAAATTTCCTAATTTTTCAATTTGTCATTTGGTGAGGAATTATAAATTTTCGTTTTTTTTTAAATAAAAGTAATCCAGAAGAGGTAAACAAATTATTGCCGTACTTAACGGTATTTTTCTCGTATATAGTGGGGGATCACAGATATTTCC-----ATTTTTTTTAACATTGATTTTTCCTTAACGAGTCATATGTGACTATAATGAATCATTTTTTTAAAACAATCGTATTTTCTCTTATTTAAGTTGTAACGATTAGTTCAAAATGGTATATATATATATA------------------------------------------------------------------------------TATAT------------------------------------------------------------------------------------------------TTCTACTTGATATCTTATAAATTTA--CTTTTCTCTGCAGATTTATTATGGGATTTTCTTCTTCCGTTGGAGGAAGTAATAAAATGA-----TTTTTTGCCGACCCTCAATATTTGTAG-CGGAACAATCCGTACTATCCGTAACGAGTTTTACGACTA-GG-TTTTTCATTTAAACAATTAATAATGCCAAAAATCATTTCATGTAATATGCCCTTTTCGTGAACAATTTT--TTTCTGTTCCGTTAGTATATTTCGAATTTGTTTTCTATACGGATCGCTTGCTTTTTCACCTTTTCCTGTTATTCAAGGAGCATGCTTTAATTCTGTATTTGAATGAATATTTTAAACCTGAAACTAGAGAATGAATGTAGGAG--------TTTCTAGAA--GTGTTAACAATAAAATTTCTGATTAATATTTCTTGTAATTTATTTTATATTCTTTATGACCCCTAG
>Aarg_MaSp2.2a_14
GTAATTGTGCTATAATGTTTGCATATAAATCCTCATATCCATTTGCAAATATATTTGAAAGGAGATTTTTGCGCATCCTGATAGGGA-GATCATGCTCCGATAGCAACAACTGTAGAAAGGAGGCTCGTAAATTTCCTAATTTTTCAATTTGTCATTTGGTGAGGAATTATAAATTTTCG-TTTTTTTTAAATAAAAGTAATCCAGAAGAGGTAAACAAATTATTGCCATACTTAACGGTATTTTTCTCGTATATAGTGGGGGATCACAGATATTTCC-----GTTTTTTTTAACATTGATTTTTCCTTAACGAGTCAAATGTGACTATAATGAATAA-TTATTTTAAAAATTCGTATTTTCTCTTATTTAAAATGTAACGATTAGTTCAAAATGATATACATATACATG------------------------------------------------------------------------------TATATATATATATA---------------------------------------------------------------------------------------TTTTACTTGATATCTTATAAATTTA--CTTTTCTCTGCAGATTTATTATGGGATTTTCTTCTTCCGTTGGAGGAAGTAATAAAATGA----TTTTTTTGCCGACCCTCAATATTTGTAG-CGGAACAATCCGTACTATCCGTAACGAGTTTTATGACTAGGGTTTTTTCATTTAAACAATTAATAATGCCAAAAATCATTTCATGTAATATGCCCTTTTCGTGAACAATTTT--TTTCTGTTCCGTTAGTATATTTCGAATTTGTTTTCTATACGGATCGCTTGCTTTTTCACCTTTTCCTGTTATTCAAGGAGCATGCTTTAATTCTGTATTTGAATGAATATTTTAAACCTGAAACTAGAGAATGAATGTAGGAG--------TTTCTAGAA--GTGTTAACAATAAAATTTCTGATTAATATTTCTTGTAATTTATTTTATATTCTTTATGACCCCTAG
>Aarg_MaSp2.2a_16
GTAATTGTGCTATAATGTTTGCATATAAATCCTCATATCCATTTGCAAATATATTTGAAAGGAGATTTTTGCGCATCCTGATAGGGA-GATCATGCTCCGATAGCAACAACTGTAGAAAGGAGGCTCGTAAATTTCCTAATTTTTCAATTTGTCATTTGGTGAGGAATTATAAATTTTCG--TTTTTTTAAATAAAAGTAATCCAGAAGAGGTAAACAAATTATTGCCATACTTAACGGTATTTTTCTCGTATATAGTGGGGGATCACAGATATTTCC-----GTTTTTTTTAACATTGATTTTTCCTTAACGAGTCAAATGTGACTATAATGAATAA-TTTTTTAAAAAATTCGTATTTTCTCTTATTTAAAATGTAACGATTAGTTCAAAATGATATACATATACATG-----------------------------------------------------------------------------ATATATATATATATATATATATATA-----------------------------------------------------------------------------TATTACTTGATATCTTATAAATTTA--CTTTTCTCTGCAGATTTATTATGGGATTTTCTTCTTCCGTTGGAGGAAGTAATAAAATGA-----TTTTTTGCCGACCCTCAATATTTGTAG-CGGAACAATCCGTACTATCCGTAACGAGTTTTATGACTAGGG-TTTTTCATTTAAACAATTAATAATGCCAAAAATCATTTCATGTAATATGCCCTTTTCGTGAACAATTTT--TTTCTGTTCCGTTAGTATATTTCGAATTTGTTTTCTATACGGATCGCTTGCTTTTTCACCTTTTCCTGTTATTCAAGGAGCATGCTTTAATTCTGTATTTGAATGAATATTTTACACCTGAAACTAGAGAATGAATGTAGGAG--------TTTCTAGAA--GTGTTAACAATAAAATTTCTGATTAATATTTCTTGTAATTTATTTTATATTCTTTATGACCCCTAG
>Aarg_MaSp2.2a_20
GTAATTGTGCTATAATGTTTGCATATAAATCCTCATATCCATTTGCAAATATATTTGAAAGGAGATTTTTGCGCATCCTGATAGGGA-GATCATGCTCCGATAGCAACAACTGTAGAAAGGAGGCTCGTAAATTTCCTAATTTTTCAATTTGTCATTTGGTGAGGAATTATAAATTTTCG--TTTTTTTAAATAAAAGTAATCCAGAAGAGGTAAACAAATTATTGCCATACTTAACGGTATTTTTCTCGTATATAGTGGGGGATCACAGATATTTCC-----GTTTTTTTTAACATTGATTTTTCCTTAACGAGTCAAATGTGACTATAATGAATAA-TTTTTT-AAAAATTCGTATTTTCTCTTATTTAAAATATAACGATTAGTTCAAAATGATATACATATACATG------------------------------------------------------------------------------TATATATATATATATATATATA----------------------------------------------------------------------------------TACTTGATATCTTATAAATTTA--CTTTTCTCTGCAGATTTATTATGGGATTTTCTTCTTCCGTTGGAGGAAGTAATAAAATGA-----TTTTTTGCCGACCCTCAATATTTGTAG-CGGAACAATCCGTACTATCCGTAACGAGTTTTATGACTAGGG-TTTTTCATTTAAACAATTAATAATGCCAAAAATCATTTCATGTAATATGCCCTTTTCGTGAACAATTTT--TTTCTGTTCCGTTAGTATATTTCGAATTTGTTTTCTATACGGATCGCTTGCTTTTTCACCTTTTCCTGTTATTCAAGGAGCATGCTTTAATTCTGTATTTGAATGAATATTTTACACCTGAAACTAGAGAATGAATGTAGGAG--------TTTCTAGAA--GTGTTAACAATAAAATTTCTGATTAATATTTCTTGTAATTTATTTTATATTCTTTATGACCCCTAG
>Aarg_MaSp2.2a_24
GTAATTGTGCTATAATGTTTGCATATAAATCCTCATATCCATTTGCAAATATATTTGAAAGGAGATTTTTGCGCATCCTGATAGGGA-GATCATGCTCCGATAGCAACAACTGTAGAAAGGAGGCTCGTAAATTTCCTAATTTTTCAATTTGTCATTTGGTGAGGAATTATAAATTTTCG--TTTTTTTAAATAAAAGTAATCCAGAAGAGGTAAACAAATTATTGCCATACTTAACGGTATTTTTCTCGTATATAGTGGGGGATCACAGATATTTCC-----GTTTTTTTTAACATTGATTTTTCCTTAACGAGTCAAATGTGACTATAATGAATAA--TTTTTAAAAAATTCGTATTTTCTCTTATTTAAAATATAACGATTAGTTCAAAATGATATACATATACATG------------------------------------------------------------------------------TATATATATATATATATATATATATA------------------------------------------------------------------------------TACTTGATATCTTATAAATTTA--CTTTTCTCTGCAGATTTATTATGGGATTTTCTTCTTCCGTTGGAGGAAGTAATAAAATGA----TTTTTTTGCCGACCCTCAATATTTGTAG-CGGAACAATCCGTACTATCCGTAACGAGTTTTATGACTAGGG-TTTTTCATTTAAACAATTAATAATGCCAAAAATCATTTCATGTAATATGCCCTTTTCGTGAACAA-TTT--TTTCTGTTCCGTTAGTATATTTCGAATTTGTTTTCTATACGGATCGCTTGCTTTTTCACCTTTTCCTGTTATTCAAGGAGCATGCTTTAATTCTGTATTTGAATGAATATTTTACACCTGAAACTAGAGAATGAATGTAGGAG--------TTTCTAGAA--GTGTTAACAATAAAATTTCTGATTAATATTTCTTGTAATTTATTTTATATTCTTTATGACCCCTAG
>Aarg_MaSp2.2a_26
[truncated: 219,967 more chars]
